# Supplementary material for: Proteome-wide identification of HSP70/HSC70 chaperone clients in human cells
Source: PLoS Biol. 2020 Jul 20;18(7):e3000606. doi: 10.1371/journal.pbio.3000606 (PMC7392334; doi:10.1371/journal.pbio.3000606)
Supplement: S1 Data — HSC, heat shock cognate; HSP, heat shock protein; Ub, ubiquitin; UBAIT, ubiquitin-activated interaction trap. (XLSX) [file pbio.3000606.s008.xlsx]

## Sheet: summary
UNIPROT accession numbers and descriptions are shown for HSP70 UBAIT (3 biological replicates, each with 12 wt and 12 ΔGG samples), HSC70 UBAIT (3 biological replicates, each with 12 wt and 12 ΔGG samples), and Ub only UBAIT (1 biological replicate, 12 samples of wt and ΔGG)
For each experiment, an enrichment score is shown, based on label-free quantification of bound targets by mass spectrometry and normalization with level of chaperone recovered. Percentile score is calculated based on a boot-strapping method (see Experimental procedures) and is compared with 95 percentile value to determine significance and is then filtered using the Benjamini-Hochberg procedure f…

## Sheet: HSP70 - UBAIT
Uniprot Accession	Description	Exp 1 Enrichment Score	Exp 1 Percentile	Exp 1 95%	Exp 2 Enrichment Score	Exp 2 Percentile	Exp 2 95%	Exp 3 Enrichment Score	Exp 3 Percentile	Exp 3 95%	Exp1 B-H Corrected Q 0.05	Exp2 B-H Corrected Q 0.05	Exp3 B-H Corrected Q 0.05	Exp1 Enrichment	Exp2 Enrichment	Exp3 Enrichment
P21333	Filamin-A [OS=Homo sapiens]	2.5738	1	1.4614	3.16792	1	1.4767	3.34471	1	1.45625	1.71939e-05	1.69319e-05	1.65618e-05	Enriched	Enriched	Enriched
P0DMV8	heat shock 70 kDa protein 1A [OS=Homo sapiens]	1	1	1	1	1	1	1	1	1	3.43879e-05	3.38639e-05	3.31236e-05	Rejected	Rejected	Rejected	Noramlized Bait Protein
A0AVT1-1	Ubiquitin-like modifier-activating enzyme 6 [OS=Homo sapiens]	2.20434	1	1.36249	13.575	1	1.81747	5.993	1	1.74319	5.15818e-05	5.07958e-05	4.96853e-05	Enriched	Enriched	Enriched
P50502	Hsc70-interacting protein [OS=Homo sapiens]	15.8494	1	1.90267	13.6121	1	2.00992	6.71976	1	1.97445	6.87758e-05	6.77277e-05	6.62471e-05	Enriched	Enriched	Enriched
Q7Z569	BRCA1-associated protein [OS=Homo sapiens]	25.2889	1	2.07621	5.2106	1	1.84479	6.21834	1	1.76792	8.59697e-05	8.46597e-05	8.28089e-05	Enriched	Enriched	Enriched
P54252	Ataxin-3 [OS=Homo sapiens]	13.5809	1	1.97733	10.9269	1	1.9994	21.3508	1	2.17057	0.000103164	0.000101592	9.93707e-05	Enriched	Enriched	Enriched
Q01650	large neutral amino acids transporter small subunit 1 [OS=Homo sapiens]	2.26201	1	1.50934	26.5941	1	1.98104	23.2986	1	2.34285	0.000120358	0.000118524	0.000115932	Enriched	Enriched	Enriched
P0C0S5	Histone H2A.Z [OS=Homo sapiens]	64.6535	1	6.72621	20.8815	1	2.1285	18.8988	1	2.23326	0.000137552	0.000135455	0.000132494	Enriched	Enriched	Enriched
O14531	dihydropyrimidinase-related protein 4 [OS=Homo sapiens]	8.04548	1	2.14055	5.96558	1	1.87979	10.8067	1	2.54273	0.000154746	0.000152387	0.000149056	Enriched	Enriched	Enriched
Q9Y4X5	E3 ubiquitin-protein ligase ARIH1 [OS=Homo sapiens]	24.5333	1	2.21599	7.90264	1	2.19995	24.3647	1	2.85635	0.000171939	0.000169319	0.000165618	Enriched	Enriched	Enriched
Q15047	Histone-lysine N-methyltransferase SETDB1 [OS=Homo sapiens]	17.6018	1	2.36129	26.5778	1	2.52461	16.5429	1	2.60008	0.000189133	0.000186251	0.00018218	Enriched	Enriched	Enriched
Q9NZC7	WW domain-containing oxidoreductase [OS=Homo sapiens]	7.52319	1	2.49081	4.54407	1	1.73287	1.79568	0.998	1.37422	0.000206327	0.000203183	0.00617754	Enriched	Enriched	Enriched
Q15043	Zinc transporter ZIP14 [OS=Homo sapiens]	32.4547	1	2.23016	11.9853	1	3.50314	19.6678	1	2.75019	0.000223521	0.000220115	0.000198741	Enriched	Enriched	Enriched
P53602	Diphosphomevalonate decarboxylase [OS=Homo sapiens]	1.49106	0.995	1.3213	2.61228	0.998	1.65323	9.06591	1	2.46844	0.0115199	0.0104978	0.00301424	Enriched	Enriched	Enriched
Q53GL7	Poly [ADP-ribose] polymerase 10 [OS=Homo sapiens]	3.20326	0.999	1.92951	51.6669	1	2.95045	10.8091	1	3.33	0.00863136	0.00367423	0.00177211	Enriched	Enriched	Enriched
Q9BZG1	Ras-related protein Rab-34 [OS=Homo sapiens]	20.0848	0.998	2.91794	20.136	1	3.62991	24.6375	0.999	11.8278	0.009663	0.00394514	0.00529977	Enriched	Enriched	Enriched
P51149	ras-related protein Rab-7a [OS=Homo sapiens]	7.06675	1	1.84933	8.91508	1	1.89489	12.2337	1	2.26919	0.000240715	0.000237047	0.000215303	Enriched	Enriched	Enriched
P62750	60S ribosomal protein L23a [OS=Homo sapiens]	11.9745	1	3.23791	18.0828	1	2.09039	6.91894	1	2.20528	0.000257909	0.000253979	0.000231865	Enriched	Enriched	Enriched
Q04721	Neurogenic locus notch homolog protein 2 [OS=Homo sapiens]	3.05484	1	1.67715	2.67493	1	1.55551	4.06079	0.957	3.62524	0.000275103	0.000270911	0.0150878	Enriched	Enriched	Rejected
Q15019-2	Isoform 2 of Septin-2 [OS=Homo sapiens]	2.04925	1	1.43263	4.34708	0.982	3.50692	3.30258	0.999	1.95178	0.000292297	0.0157298	0.0057635	Enriched	Rejected	Enriched
Q16513	Serine/threonine-protein kinase N2 [OS=Homo sapiens]	4.94312	1	2.15615	3.41316	1	2.30396	126.672	0.955	124.693	0.000309491	0.000287843	0.0152865	Enriched	Enriched	Rejected
P29692-2	Isoform 2 of Elongation factor 1-delta [OS=Homo sapiens]	4.84496	1	1.76267	2.34967	0.984	1.98668	3.37569	1	1.63406	0.000326685	0.0152726	0.0035111	Enriched	Rejected	Enriched
P25205-2	Isoform 2 of DNA replication licensing factor MCM3 [OS=Homo sapiens]	2.4926	0.95	2.4823	8.74008	0.999	3.71494	6.0739	0.996	4.9391	0.0189305	0.00958347	0.00763498	Rejected	Enriched	Enriched
Q9NVJ2	ADP-ribosylation factor-like protein 8B [OS=Homo sapiens]	2.8305	0.939	2.97882	13.7047	1	2.89969	8.94327	1	2.61059	0.0199794	0.00565527	0.00215303	Rejected	Enriched	Enriched
P45974-1	Ubiquitin carboxyl-terminal hydrolase 5 [OS=Homo sapiens]	2.24638	1	1.49566	3.5867	1	1.62928	12.9386	1	2.454	0.000343879	0.000304775	0.000248427	Enriched	Enriched	Enriched
Q9Y2J2-2	Isoform 2 of Band 4.1-like protein 3 [OS=Homo sapiens]	1.42085	0.979	1.32943	1.93936	1	1.38707	4.3939	1	1.8906	0.0155089	0.00497799	0.00210335	Rejected	Enriched	Enriched
P28331-2	Isoform 2 of NADH-ubiquinone oxidoreductase 75 kDa subunit, mitochondrial [OS=Homo sapiens]	1.86276	0.998	1.43888	4.19397	1	2.51874	1.88122	0.9	2.41927	0.00968019	0.00396207	0.0204372	Enriched	Enriched	Rejected
P82650	28S ribosomal protein S22, mitochondrial [OS=Homo sapiens]	1.75198	0.998	1.43294	4.73786	0.991	2.87415	3.44076	0.869	4.68521	0.00969739	0.0140704	0.0227393	Enriched	Enriched	Rejected
Q13085-4	Isoform 4 of Acetyl-CoA carboxylase 1 [OS=Homo sapiens]	2.2504	1	1.34664	3.48217	1	1.50164	4.66343	1	1.63149	0.000361073	0.000321707	0.000264988	Enriched	Enriched	Enriched
P05165-1	Propionyl-CoA carboxylase alpha chain, mitochondrial [OS=Homo sapiens]	1.49157	1	1.20629	2.0023	1	1.29984	2.67571	1	1.46947	0.000378267	0.000338639	0.00028155	Enriched	Enriched	Enriched
Q9H4A6	Golgi phosphoprotein 3 [OS=Homo sapiens]	9.12804	0.997	2.88891	10.3559	0.984	3.09407	3.65283	0.782	6.78964	0.0103851	0.0153065	0.0278735	Enriched	Rejected	Rejected
Q9BVC6	Transmembrane protein 109 [OS=Homo sapiens]	3.908	0.962	3.83033	1.19258	0.834	1.32465	11.6809	0.987	8.28569	0.0177957	0.0268033	0.0106161	Rejected	Rejected	Rejected
Q9UJ41-1	Rab5 GDP/GTP exchange factor [OS=Homo sapiens]	1.99257	0.996	1.55956	1.1991	0.738	1.53737	6.8205	1	2.08861	0.0110729	0.0319675	0.00437231	Enriched	Rejected	Enriched
Q8N2F6-1	Armadillo repeat-containing protein 10 [OS=Homo sapiens]	1.18675	0.802	1.36988	1.25028	0.898	1.32849	1.38107	0.991	1.26468	0.027837	0.0234338	0.00940709	Rejected	Rejected	Enriched
Q96I24-1	Far upstream element-binding protein 3 [OS=Homo sapiens]	2.14707	0.943	2.19251	4.26234	1	2.42423	1.84682	0.896	2.27953	0.0195495	0.00555367	0.0207353	Rejected	Enriched	Rejected
P68104	Elongation factor 1-alpha 1 [OS=Homo sapiens]	2.47805	0.992	1.8406	6.61142	1	1.84928	6.15632	1	2.67343	0.0126891	0.00458855	0.00202054	Enriched	Enriched	Enriched
O43548-1	Protein-glutamine gamma-glutamyltransferase 5 [OS=Homo sapiens]	1.57968	0.871	1.69813	2.68952	0.976	2.54454	7.91417	0.942	8.08985	0.0244154	0.0166272	0.0167771	Rejected	Rejected	Rejected
Q9UKR5	probable ergosterol biosynthetic protein 28 [OS=Homo sapiens]	1.21065	0.737	1.66778	1.52252	0.933	1.56853	1.76075	0.891	1.91397	0.0310179	0.0211818	0.0212819	Rejected	Rejected	Rejected
Q96JB5-4	Isoform 4 of CDK5 regulatory subunit-associated protein 3 [OS=Homo sapiens]	14.7362	1	2.29615	1.41817	0.826	1.85526	5.97876	1	2.5025	0.000395461	0.0273112	0.00409076	Enriched	Rejected	Enriched
Q9NVU7	Protein SDA1 homolog [OS=Homo sapiens]	6.8414	1	2.0217	1.46194	0.829	1.62779	2.4166	0.868	2.61421	0.000412655	0.0272096	0.0228553	Enriched	Rejected	Rejected
Q9NYB0	Telomeric repeat-binding factor 2-interacting protein 1 [OS=Homo sapiens]	8.04905	0.975	6.6772	2.03403	0.857	2.63055	1.25976	0.891	1.35534	0.0161451	0.0257704	0.021315	Rejected	Rejected	Rejected
Q9UM54-6	Isoform 6 of Unconventional myosin-VI [OS=Homo sapiens]	30.1351	1	2.5063	1.30285	0.796	1.65627	7.1181	1	2.41688	0.000429849	0.0289367	0.00415701	Enriched	Rejected	Enriched
Q9Y2W1	Thyroid hormone receptor-associated protein 3 [OS=Homo sapiens]	8.51459	1	2.25141	6.47419	1	2.03502	4.78344	0.999	2.31096	0.000447043	0.000355571	0.00511759	Enriched	Enriched	Enriched
Q9Y5K6	CD2-associated protein [OS=Homo sapiens]	3.14063	1	1.62443	4.96354	1	2.12883	0.810912	0.482	5.58872	0.000464237	0.000372503	0.0420172	Enriched	Enriched	Rejected
Q13347	Eukaryotic translation initiation factor 3 subunit I [OS=Homo sapiens]	3.70246	1	2.08097	10.5298	1	2.50726	2.73969	0.991	1.97757	0.000481431	0.000389434	0.00925803	Enriched	Enriched	Enriched
P39656	Dolichyl-diphosphooligosaccharide--protein glycosyltransferase 48 kDa subunit [OS=Homo sapiens]	1.15108	0.703	1.59615	12.8605	1	2.90841	4.72641	0.999	2.3598	0.0320839	0.0068405	0.00539914	Rejected	Enriched	Enriched
P11498	pyruvate carboxylase, mitochondrial [OS=Homo sapiens]	1.67017	1	1.22278	2.47537	1	1.3549	2.29038	1	1.34424	0.000498624	0.000406366	0.000298112	Enriched	Enriched	Enriched
Q9HC38-2	Isoform 2 of Glyoxalase domain-containing protein 4 [OS=Homo sapiens]	1.83823	0.987	1.62272	35.1104	1	2.2047	0.368316	0.456	8.40067	0.0139443	0.00480867	0.0432925	Enriched	Enriched	Rejected
Q08257	Quinone oxidoreductase [OS=Homo sapiens]	4.55694	0.983	2.65839	3.63906	0.999	2.36501	4.96629	0.981	3.72727	0.0149072	0.00938029	0.0117754	Rejected	Enriched	Rejected
P78417	Glutathione S-transferase omega-1 [OS=Homo sapiens]	2.85386	0.991	2.00427	5.59006	0.976	5.06385	9.45422	0.996	6.57359	0.012947	0.0165933	0.00776747	Enriched	Rejected	Enriched
Q7Z406-2	Isoform 2 of Myosin-14 [OS=Homo sapiens]	1.83101	0.96	1.75304	3.30805	0.994	2.69463	18.8949	0.997	10.1256	0.018088	0.0130884	0.00715469	Rejected	Enriched	Enriched
P48681	Nestin [OS=Homo sapiens]	1.05699	0.644	1.28535	1.47638	0.989	1.35597	1.54912	0.941	1.58978	0.0345254	0.0145445	0.0168599	Rejected	Enriched	Rejected
P49593	Protein phosphatase 1F [OS=Homo sapiens]	2.13779	0.933	2.27594	1.031	0.54	2.98849	8.48583	0.995	3.50002	0.0202545	0.0392652	0.00834713	Rejected	Rejected	Enriched
P61619	Protein transport protein Sec61 subunit alpha isoform 1 [OS=Homo sapiens]	0.562902	0.422	3.44783	2.92674	1	1.76158	3.95206	1	2.282	0.0441025	0.00778869	0.00256708	Rejected	Enriched	Enriched
P09960-1	leukotriene A-4 hydrolase [OS=Homo sapiens]	1.42526	0.657	2.10908	2.14276	0.995	1.64166	2.63728	0.874	3.22291	0.0340784	0.0127328	0.0224246	Rejected	Enriched	Rejected
Q9P0L0	vesicle-associated membrane protein-associated protein A [OS=Homo sapiens]	0.689496	0.369	2.26536	3.80979	1	1.78092	4.18931	0.918	5.27818	0.0460626	0.00782255	0.0188639	Rejected	Enriched	Rejected
O15270	Serine palmitoyltransferase 2 [OS=Homo sapiens]	1.16959	0.667	1.60506	56.127	0.999	3.24026	7.55644	0.588	12.5323	0.0335454	0.00992211	0.0371481	Rejected	Enriched	Rejected
O43776	Asparagine--tRNA ligase, cytoplasmic [OS=Homo sapiens]	1.22166	0.924	1.26413	11.179	1	1.99606	8.69634	1	1.9658	0.0208047	0.00579072	0.00218615	Rejected	Enriched	Enriched
Q9BRJ2	39S ribosomal protein L45, mitochondrial [OS=Homo sapiens]	0.992764	0.48	1.22469	1.29863	0.785	1.4807	3.4783	0.987	2.88118	0.0420048	0.0295462	0.0106327	Rejected	Rejected	Rejected
P53041	Serine/threonine-protein phosphatase 5 [OS=Homo sapiens]	1.47203	0.773	2.3323	13.3117	0.956	12.8079	2.07507	0.945	2.09458	0.0293501	0.0189299	0.0165121	Rejected	Rejected	Rejected
P11310-2	Isoform 2 of Medium-chain specific acyl-CoA dehydrogenase, mitochondrial [OS=Homo sapiens]	1.52934	0.806	2.10501	1.2292	0.67	2.25987	1.55662	0.76	3.70605	0.0275619	0.0346258	0.029364	Rejected	Rejected	Rejected
P32320	cytidine deaminase [OS=Homo sapiens]	0.94395	0.449	2.08497	15.6086	0.997	8.82374	18.4418	0.992	11.0005	0.0431052	0.0115984	0.00905929	Rejected	Enriched	Enriched
Q6IAA8	ragulator complex protein LAMTOR1 [OS=Homo sapiens]	1.40983	0.782	1.67124	1.19829	0.874	1.32747	1.22281	0.657	1.54796	0.0288343	0.0249407	0.0343326	Rejected	Rejected	Rejected
P25440-2	Isoform 2 of Bromodomain-containing protein 2 [OS=Homo sapiens]	1.87791	0.978	1.76569	5.21519	0.988	3.02145	0.881034	0.207	1.28988	0.0157669	0.0147308	0.0520205	Rejected	Enriched	Rejected
Q13501-1	sequestosome-1 [OS=Homo sapiens]	5.87989	1	2.23341	2.10334	0.788	3.6105	0.616084	0.371	4.76933	0.000515818	0.02936	0.0466876	Enriched	Rejected	Rejected
Q99714-1	3-hydroxyacyl-CoA dehydrogenase type-2 [OS=Homo sapiens]	3.8728	0.893	5.20894	2.57093	0.852	3.19991	4.24424	0.919	5.03557	0.0228508	0.0259397	0.0188142	Rejected	Rejected	Rejected
P34896-1	Serine hydroxymethyltransferase, cytosolic [OS=Homo sapiens]	7.68531	0.979	2.98611	4.95666	0.939	5.26054	0.650565	0.466	3.82001	0.0155261	0.0205046	0.0428288	Rejected	Rejected	Rejected
Q14192	Four and a half LIM domains protein 2 [OS=Homo sapiens]	1.6266	0.828	2.02934	1.23945	0.683	2.0974	3.55292	1	2.04444	0.0265303	0.0342364	0.00442199	Rejected	Rejected	Enriched
O14828	Secretory carrier-associated membrane protein 3 [OS=Homo sapiens]	3.75039	1	1.81284	0.448511	0.114	2.51152	3.59379	1	1.79077	0.000533012	0.0535388	0.00490229	Enriched	Rejected	Enriched
Q16543	Hsp90 co-chaperone Cdc37 [OS=Homo sapiens]	0.720848	0.51	3.61886	1.44398	0.88	1.64362	1.7246	0.767	3.29342	0.0400447	0.024636	0.0289831	Rejected	Rejected	Rejected
Q99808-2	Isoform 2 of Equilibrative nucleoside transporter 1 [OS=Homo sapiens]	1.02188	0.553	1.39431	1.09686	0.588	1.39576	1.7784	0.941	1.79671	0.0379814	0.0375889	0.0169096	Rejected	Rejected	Rejected
O95155-4	Isoform 4 of Ubiquitin conjugation factor E4 B [OS=Homo sapiens]	4.95832	1	2.33911	0.73917	0.131	1.56063	2.35715	0.945	2.41029	0.000550206	0.0529631	0.0165618	Enriched	Rejected	Rejected
P10644	cAMP-dependent protein kinase type I-alpha regulatory subunit [OS=Homo sapiens]	0.658777	0.056	1.57599	7.33257	1	2.26717	21.5317	1	2.43449	0.056207	0.0084321	0.00263332	Rejected	Enriched	Enriched
P61604	10 kDa heat shock protein, mitochondrial [OS=Homo sapiens]	7.05535	1	2.77658	8.46898	1	2.62052	4.87077	1	2.10017	0.0005674	0.000423298	0.000314674	Enriched	Enriched	Enriched
Q8WZA0-2	Isoform 2 of Protein LZIC [OS=Homo sapiens]	2.65001	0.874	3.23635	1.85616	0.911	2.06587	5.87876	0.62	7.50761	0.0241575	0.0225195	0.03579	Rejected	Rejected	Rejected
Q96EP5	DAZ-associated protein 1 [OS=Homo sapiens]	6.72155	1	1.95067	1.30968	0.669	4.41846	8.17624	0.988	6.25949	0.000584594	0.0346935	0.0103677	Enriched	Rejected	Rejected
P52895	Aldo-keto reductase family 1 member C2 [OS=Homo sapiens]	3.06352	0.95	3.05976	1.08359	0.721	1.267	5.81209	0.789	6.86447	0.0189477	0.0327802	0.0275754	Rejected	Rejected	Rejected
P49588	Alanine--tRNA ligase, cytoplasmic [OS=Homo sapiens]	2.98935	0.997	1.85858	5.3134	1	1.80303	1.38872	0.722	2.20192	0.0104023	0.00411446	0.0311196	Enriched	Enriched	Rejected
Q13098-7	Isoform 2 of COP9 signalosome complex subunit 1 [OS=Homo sapiens]	1.06305	0.552	1.70992	1.30062	0.655	2.76056	2.56906	0.982	2.14254	0.038033	0.0351846	0.0116098	Rejected	Rejected	Rejected
O95833	Chloride intracellular channel protein 3 [OS=Homo sapiens]	0.496916	0.08	2.09781	2.38091	0.907	2.5032	8.84673	0.961	8.23648	0.0550894	0.0229258	0.0146572	Rejected	Rejected	Rejected
P41208	centrin-2 [OS=Homo sapiens]	3.97481	0.853	5.94632	3.72674	1	1.64755	3.24963	0.958	3.04674	0.0252923	0.00619709	0.0149884	Rejected	Enriched	Rejected
Q14764	major vault protein [OS=Homo sapiens]	1.59609	0.997	1.32984	3.86983	1	1.83287	1.21333	0.701	1.88801	0.0104195	0.00413139	0.0320967	Enriched	Enriched	Rejected
O00232-1	26s proteasome non-atpase regulatory subunit 12 [OS=Homo sapiens]	2.43694	0.995	1.77313	4.6096	0.936	4.81361	0.955469	0.452	2.48421	0.0115371	0.0208432	0.0434747	Enriched	Rejected	Rejected
Q96P11-4	Isoform 4 of Probable 28S rRNA (cytosine-C(5))-methyltransferase [OS=Homo sapiens]	5.58107	0.889	5.86513	12.2141	0.751	13.4238	7.31988	0.932	7.57991	0.0231774	0.0314595	0.0176549	Rejected	Rejected	Rejected
P32926	Desmoglein-3 [OS=Homo sapiens]	11.4137	0.996	3.05321	1.17356	0.503	1.68135	9.57977	0.996	5.42241	0.0110901	0.0410261	0.00798278	Enriched	Rejected	Enriched
P56134	ATP synthase subunit f, mitochondrial [OS=Homo sapiens]	3.3504	0.852	4.47199	0.560172	0.036	1.78257	2.38359	0.858	2.62634	0.0253611	0.0568066	0.0238158	Rejected	Rejected	Rejected
Q8N3Y7-1	epidermal retinol dehydrogenase 2 [OS=Homo sapiens]	0.90883	0.246	1.2893	1.17797	0.916	1.2305	2.96995	0.659	4.52749	0.049295	0.0221978	0.0342332	Rejected	Rejected	Rejected
Q9UBG0	C-type mannose receptor 2 [OS=Homo sapiens]	1.05919	0.554	1.48538	7.16676	0.999	2.96592	6.84531	0.996	4.02101	0.0378783	0.00998984	0.00765154	Rejected	Enriched	Enriched
Q6PJG6-1	BRCA1-associated ATM activator 1 [OS=Homo sapiens]	1.11137	0.596	1.88559	1.88106	0.932	2.07691	0.70601	0.214	1.96291	0.0365028	0.0212665	0.0516893	Rejected	Rejected	Rejected
O60271-4	Isoform 4 of C-Jun-amino-terminal kinase-interacting protein 4 [OS=Homo sapiens]	2.40362	0.994	1.71393	3.73721	0.99	2.85108	0.675056	0.207	2.54685	0.0119326	0.0142398	0.052004	Enriched	Enriched	Rejected
P14868	Aspartate--tRNA ligase, cytoplasmic [OS=Homo sapiens]	1.67526	0.981	1.46849	1.89367	0.607	3.04352	0.876385	0.359	1.90165	0.0152682	0.0369285	0.0470354	Rejected	Rejected	Rejected
Q9BVP2	Guanine nucleotide-binding protein-like 3 [OS=Homo sapiens]	2.49081	0.975	2.05646	2.17425	0.689	2.54627	1.46699	0.694	1.87213	0.0161623	0.0340332	0.0325605	Rejected	Rejected	Rejected
Q92820	Gamma-glutamyl hydrolase [OS=Homo sapiens]	4.04417	1	1.80616	2.35614	0.993	1.73666	1.86658	0.545	3.3843	0.000601788	0.0134609	0.0390527	Enriched	Enriched	Rejected
Q9UJZ1	Stomatin-like protein 2, mitochondrial [OS=Homo sapiens]	58.2386	0.999	4.55624	0.0985256	0.004	3.51213	3.28039	0.885	5.58539	0.00864856	0.0598205	0.021845	Enriched	Rejected	Rejected
Q7Z4S6-4	Isoform 4 of Kinesin-like protein KIF21A [OS=Homo sapiens]	4.83916	0.976	3.79046	0.727013	0.286	2.55485	2.03516	0.936	2.05307	0.0159904	0.0480528	0.0173236	Rejected	Rejected	Rejected
Q9Y2H6	Fibronectin type-III domain-containing protein 3a [OS=Homo sapiens]	3.90478	0.802	4.50624	0.969994	0.399	1.34803	2.19672	0.932	2.26467	0.0278542	0.0448358	0.0176714	Rejected	Rejected	Rejected
Q92890-1	Isoform Long of Ubiquitin recognition factor in ER-associated degradation protein 1 [OS=Homo sapiens]	4.42839	1	3.13064	0.462081	0.177	2.70478	9.66163	0.987	5.99615	0.000618982	0.0513038	0.0107652	Enriched	Rejected	Rejected
Q9UJS0-2	Isoform 2 of Calcium-binding mitochondrial carrier protein Aralar2 [OS=Homo sapiens]	0.252811	0	1.66909	1.52275	0.988	1.38103	3.35613	0.957	3.29652	0.0610901	0.014917	0.0151209	Rejected	Enriched	Rejected
P63220	40S ribosomal protein S21 [OS=Homo sapiens]	0.093941	0	1.82242	1.19419	0.784	1.4239	1.69049	0.816	2.51102	0.0611073	0.0296817	0.0259689	Rejected	Rejected	Rejected
P46939-2	Isoform 2 of Utrophin [OS=Homo sapiens]	1.18901	0.648	2.21558	1.1856	0.678	1.9128	2.02721	0.861	2.5183	0.0344051	0.0344396	0.0233355	Rejected	Rejected	Rejected
Q96GC9	Vacuole membrane protein 1 [OS=Homo sapiens]	0.999191	0.486	1.26146	1.0145	0.51	1.39048	1.0823	0.632	1.93697	0.0418157	0.0406366	0.0353428	Rejected	Rejected	Rejected
Q9NR46	Endophilin-B2 [OS=Homo sapiens]	4.13014	0.959	4.00222	1.20696	0.767	1.50343	1.47995	0.666	1.89612	0.0181568	0.030596	0.0339351	Rejected	Rejected	Rejected
Q96E11	Ribosome-recycling factor, mitochondrial [OS=Homo sapiens]	20.3171	0.982	11.6163	2.23028	0.95	2.22526	0.759979	0.046	1.30151	0.0150447	0.0196072	0.0573369	Rejected	Rejected	Rejected
Q9NPI6	mRNA-decapping enzyme 1A [OS=Homo sapiens]	1.81464	0.946	1.83269	3.15048	0.514	5.82928	2.13677	0.889	2.37288	0.0193088	0.0403996	0.0214806	Rejected	Rejected	Rejected
O75935	Dynactin subunit 3 [OS=Homo sapiens]	1.38338	0.692	2.76052	0.978881	0.424	1.21706	1.3784	0.792	1.54022	0.0324622	0.0438537	0.0273435	Rejected	Rejected	Rejected
O95786	Probable ATP-dependent RNA helicase DDX58 [OS=Homo sapiens]	0.956589	0.313	1.15956	9.39526	0.99	8.23075	0.34114	0.181	3.11978	0.0475069	0.0143075	0.0529977	Rejected	Enriched	Rejected
Q8IY67-2	Isoform 2 of Ribonucleoprotein PTB-binding 1 [OS=Homo sapiens]	1.06063	0.683	1.27061	1.18895	0.625	1.68558	1.54536	0.876	1.68765	0.0327889	0.0362343	0.0222921	Rejected	Rejected	Rejected
Q8WVV4-1	Isoform 1 of Protein POF1B [OS=Homo sapiens]	0.666493	0.365	2.62506	2.13852	0.898	3.04845	4.27849	0.961	4.05022	0.0462001	0.0234507	0.0146737	Rejected	Rejected	Rejected
O95239-1	Chromosome-associated kinesin KIF4A [OS=Homo sapiens]	2.70995	0.899	3.26628	1.76368	0.953	1.73232	0.521751	0.392	3.87142	0.0224553	0.0192177	0.0460417	Rejected	Rejected	Rejected
P57052	Splicing regulator RBM11 [OS=Homo sapiens]	0.318374	0	1.64679	1.02753	0.54	1.60398	1.92179	0.81	2.60602	0.0611245	0.0392821	0.0263332	Rejected	Rejected	Rejected
Q9UKS6	Protein kinase C and casein kinase substrate in neurons protein 3 [OS=Homo sapiens]	1.54907	0.979	1.4109	2.0638	0.861	2.46592	0.410043	0.01	1.84755	0.0155433	0.0255334	0.0591752	Rejected	Rejected	Rejected
P54687-5	Isoform 5 of Branched-chain-amino-acid aminotransferase, cytosolic [OS=Homo sapiens]	6.50015	0.999	2.53872	2.75166	0.963	2.64099	0.21682	0.179	7.50175	0.00866575	0.018168	0.0531633	Enriched	Rejected	Rejected
Q9UMS4	Pre-mRNA-processing factor 19 [OS=Homo sapiens]	1.92579	0.6	6.1705	1.11959	0.595	2.20984	17.5115	0.982	13.2816	0.0362792	0.0374196	0.0116429	Rejected	Rejected	Rejected
Q9Y2D5-6	Isoform 4 of A-kinase anchor protein 2 [OS=Homo sapiens]	1.00379	0.503	2.18077	0.883261	0.392	1.9898	1.08328	0.586	2.06916	0.0405777	0.0451575	0.0372309	Rejected	Rejected	Rejected
P36507	Dual specificity mitogen-activated protein kinase kinase 2 [OS=Homo sapiens]	4.69555	1	2.02484	1.2423	0.708	2.10441	0.565429	0.321	2.99242	0.000636176	0.0331866	0.0483769	Enriched	Rejected	Rejected
P59998-3	Isoform 3 of Actin-related protein 2/3 complex subunit 4 [OS=Homo sapiens]	0.310696	0.224	4.91695	2.89336	0.875	3.31225	11.0691	0.927	12.0971	0.0501376	0.0249069	0.0181848	Rejected	Rejected	Rejected
Q12849	G-rich sequence factor 1 [OS=Homo sapiens]	1.27695	0.672	2.949	2.40662	0.98	2.02174	0.897032	0.435	4.07957	0.0332703	0.0161869	0.0442034	Rejected	Rejected	Rejected
Q15004-1	PCNA-associated factor [OS=Homo sapiens]	0.79623	0.087	1.30099	1.45169	0.815	1.645	3.91511	0.98	3.44016	0.0547799	0.0279885	0.0119907	Rejected	Rejected	Rejected
Q9H9T3	elongator complex protein 3 [OS=Homo sapiens]	0.950576	0.38	1.29234	0.883691	0.247	1.3203	1.19928	0.554	1.60114	0.0457359	0.0494074	0.0386552	Rejected	Rejected	Rejected
P84098	60S ribosomal protein L19 [OS=Homo sapiens]	0.287619	0	1.53803	0.991886	0.477	1.45839	0.437012	0.482	5.79921	0.0611417	0.042042	0.0420503	Rejected	Rejected	Rejected
Q9H2P0	Activity-dependent neuroprotector homeobox protein [OS=Homo sapiens]	0.635296	0.24	2.03236	1.10799	0.557	3.14423	1.63006	0.93	1.70263	0.0495358	0.0387911	0.0179364	Rejected	Rejected	Rejected
Q9UGU0	Transcription factor 20 [OS=Homo sapiens]	1.37275	0.969	1.30988	1.07071	0.689	1.2905	0.877519	0.235	1.35588	0.0169532	0.0340501	0.0511428	Rejected	Rejected	Rejected
Q9NVM6	DnaJ homolog subfamily C member 17 [OS=Homo sapiens]	0.274455	0	2.02127	3.86561	1	2.09802	1.73488	0.851	1.94422	0.0611589	0.00863529	0.0242133	Rejected	Enriched	Rejected
O14683	Tumor protein p53-inducible protein 11 [OS=Homo sapiens]	0.181419	0.006	2.70956	1.38476	0.586	1.81391	1.28988	0.818	1.61747	0.0594911	0.0377074	0.0258529	Rejected	Rejected	Rejected
P27144	Adenylate kinase 4, mitochondrial [OS=Homo sapiens]	2.82856	0.652	4.15584	0.569924	0.04	1.73109	5.92741	0.947	5.96192	0.0342847	0.0565696	0.0163465	Rejected	Rejected	Rejected
P04183	Thymidine kinase, cytosolic [OS=Homo sapiens]	1.10951	0.653	1.57586	0.816533	0.3	1.81772	0.478907	0.065	2.12265	0.0342331	0.0476973	0.0567738	Rejected	Rejected	Rejected
Q92945	Far upstream element-binding protein 2 [OS=Homo sapiens]	1.13375	0.728	1.39205	0.300067	0.075	3.80587	1.83644	0.967	1.7364	0.0313274	0.0548425	0.0139947	Rejected	Rejected	Rejected
Q9P0G3	Kallikrein-14 [OS=Homo sapiens]	0.862186	0.101	1.19704	1.32855	0.588	1.69641	6.8379	0.601	7.7247	0.0542641	0.0376058	0.0366015	Rejected	Rejected	Rejected
O00244	Copper transport protein ATOX1 [OS=Homo sapiens]	0.84531	0.103	1.26579	0.872827	0.168	1.22733	1.66998	0.972	1.62807	0.0541781	0.0515916	0.0133322	Rejected	Rejected	Rejected
Q9H845	Acyl-CoA dehydrogenase family member 9, mitochondrial [OS=Homo sapiens]	0.978503	0.506	1.72266	0.147292	0	4.01764	0.880617	0.377	1.58173	0.0403026	0.0614629	0.0465055	Rejected	Rejected	Rejected
Q9GZZ9-1	Ubiquitin-like modifier-activating enzyme 5 [OS=Homo sapiens]	0.829382	0.044	1.1882	0.918008	0.286	1.27548	6.10177	0.887	6.71976	0.0567228	0.0481036	0.0216628	Rejected	Rejected	Rejected
Q96A26	Protein FAM162A [OS=Homo sapiens]	0.370068	0.035	2.65699	0.762289	0.211	1.5986	2.26149	0.62	2.79237	0.0572387	0.0505249	0.0358066	Rejected	Rejected	Rejected
O15143	Actin-related protein 2/3 complex subunit 1B [OS=Homo sapiens]	0.318149	0	1.69607	0.289355	0.028	3.05484	1.6641	0.933	1.70418	0.0611761	0.0575347	0.0175389	Rejected	Rejected	Rejected
Q9NQ29	putative RNA-binding protein Luc7-like 1 [OS=Homo sapiens]	1.33268	0.717	2.31083	0.726658	0.177	1.66225	1.04943	0.523	1.71493	0.0316713	0.0513207	0.039947	Rejected	Rejected	Rejected
Q01995	transgelin [OS=Homo sapiens]	1.1511	0.632	2.25526	1.06696	0.58	2.17213	0.856875	0.338	2.00585	0.0349725	0.0378937	0.0476151	Rejected	Rejected	Rejected
Q9Y496	kinesin-like protein KIF3A [OS=Homo sapiens]	1.1764	0.604	2.28316	0.956442	0.47	1.62429	0.254699	0.346	7.62013	0.0361245	0.0423298	0.0473501	Rejected	Rejected	Rejected
Q96N67	Dedicator of cytokinesis protein 7 [OS=Homo sapiens]	3.69373	0.512	11.927	1.1463	0.824	1.24297	0.250977	0.037	3.74633	0.0398728	0.0274297	0.057784	Rejected	Rejected	Rejected
P50552	Vasodilator-stimulated phosphoprotein [OS=Homo sapiens]	0.769363	0.299	2.78996	0.934627	0.443	1.55201	1.20703	0.699	1.91019	0.0477992	0.0432272	0.0323286	Rejected	Rejected	Rejected
Q9ULP9	TBC1 domain family member 24 [OS=Homo sapiens]	1.959	0.542	2.56551	0.965879	0.438	1.82061	0.584347	0.18	1.86173	0.0384113	0.0434643	0.0530805	Rejected	Rejected	Rejected
P12955	xaa-Pro dipeptidase [OS=Homo sapiens]	0.358747	0.316	3.70046	0.437142	0.014	1.8516	1.61644	0.885	1.98948	0.0474037	0.0584998	0.0218284	Rejected	Rejected	Rejected
P12277	Creatine kinase B-type [OS=Homo sapiens]	3.00601	0.628	5.44784	1.01821	0.51	1.96441	0.402905	0.166	3.80783	0.0350928	0.0406197	0.0537264	Rejected	Rejected	Rejected
Q16566	calcium/calmodulin-dependent protein kinase type IV [OS=Homo sapiens]	0.953886	0.358	1.2466	0.919761	0.247	1.20606	1.0206	0.585	1.20966	0.0463893	0.0494243	0.0372971	Rejected	Rejected	Rejected
O75937	DnaJ homolog subfamily C member 8 [OS=Homo sapiens]	0.256604	0	1.89274	0.377009	0	1.66938	6.2128	0.965	5.23421	0.0611933	0.0620725	0.0142763	Rejected	Rejected	Rejected
Q13573	SNW domain-containing protein 1 [OS=Homo sapiens]	0.856893	0.405	3.46676	0.123383	0.006	3.33226	1.16241	0.669	6.72706	0.0447215	0.0595835	0.0338523	Rejected	Rejected	Rejected
Q6NUQ4	Transmembrane protein 214 [OS=Homo sapiens]	0.106453	0	2.08893	3.7695	0.977	2.86101	0.669602	0.18	1.9967	0.0612105	0.0165425	0.0530308	Rejected	Rejected	Rejected
Q9NVP1	ATP-dependent RNA helicase DDX18 [OS=Homo sapiens]	1.1236	0.637	1.64577	0.644002	0.153	2.16087	0.734285	0.3	2.36212	0.0348693	0.0521842	0.0488738	Rejected	Rejected	Rejected
Q96SZ5	2-aminoethanethiol dioxygenase [OS=Homo sapiens]	0.875327	0.137	1.21575	0.857254	0.088	1.21449	1.08304	0.697	1.24234	0.0529746	0.0542838	0.0323948	Rejected	Rejected	Rejected
Q13642-4	Isoform 4 of Four and a half LIM domains protein 1 [OS=Homo sapiens]	0.231342	0	1.87174	0.549133	0.089	2.04591	6.98331	0.927	7.69211	0.0612276	0.0542499	0.018218	Rejected	Rejected	Rejected
P11802	Cyclin-dependent kinase 4 [OS=Homo sapiens]	0.166533	0.006	4.37519	0.080857	0.078	12.4916	5.48016	0.924	6.91156	0.0595083	0.0547409	0.0184498	Rejected	Rejected	Rejected
O15230	Laminin subunit alpha-5 [OS=Homo sapiens]	0.58836	0.031	1.62197	1.03903	0.564	1.58551	0.124293	0.001	2.87763	0.0574794	0.038554	0.0602186	Rejected	Rejected	Rejected
Q9UPN3	Microtubule-actin cross-linking factor 1, isoforms 1/2/3/5 [OS=Homo sapiens]	0.814773	0.266	1.79298	0.37584	0.034	2.58003	0.887692	0.47	2.44959	0.0487105	0.0569421	0.0425306	Rejected	Rejected	Rejected
Q8WVX9	Fatty acyl-CoA reductase 1 [OS=Homo sapiens]	0.615224	0.156	2.28093	0.408018	0	1.70085	0.782827	0.263	1.9359	0.05239	0.061683	0.0501987	Rejected	Rejected	Rejected
P21266	glutathione S-transferase Mu 3 [OS=Homo sapiens]	0.0315409	0	2.46805	0.0543869	0	2.21348	0.14125	0	2.09311	0.0612448	0.0620894	0.0610136	Rejected	Rejected	Rejected
O95297-1	Myelin protein zero-like protein 1 [OS=Homo sapiens]	0.185298	0	2.05294	0.455595	0.007	1.89816	0.731821	0.089	1.4138	0.061262	0.0594988	0.0560782	Rejected	Rejected	Rejected
Q9Y678	Coatomer subunit gamma-1 [OS=Homo sapiens]	0.109974	0	1.86818	0.041569	0	2.19056	0.365452	0.02	2.30187	0.0612792	0.0621063	0.0586121	Rejected	Rejected	Rejected
Q13200	26S proteasome non-ATPase regulatory subunit 2 [OS=Homo sapiens]	10.1816	1	2.02073	8.12283	1	1.85208	9.39064	1	1.98961	0.00065337	0.00044023	0.000331236	Enriched	Enriched	Enriched
Q99536	Synaptic vesicle membrane protein VAT-1 homolog [OS=Homo sapiens]	49.159	1	2.17189	185.782	1	2.87571	336.542	1	3.52584	0.000670564	0.000457162	0.000347797	Enriched	Enriched	Enriched
Q9Y4C2-1	TRPM8 channel-associated factor 1 [OS=Homo sapiens]	38.5878	1	2.22058	8.86502	1	1.84902	15.6939	1	10.1326	0.000687758	0.000474094	0.000364359	Enriched	Enriched	Enriched
Q8IZ07	ankyrin repeat domain-containing protein 13A [OS=Homo sapiens]	37.0432	1	2.05429	15.5769	1	2.06151	17.5819	1	2.18711	0.000704952	0.000491026	0.000380921	Enriched	Enriched	Enriched
Q8WUM9	Sodium-dependent phosphate transporter 1 [OS=Homo sapiens]	2.94066	1	1.49056	8.7679	1	2.03398	16.4881	1	2.20145	0.000722146	0.000507958	0.000397483	Enriched	Enriched	Enriched
Q9H7C9-1	Mth938 domain-containing protein [OS=Homo sapiens]	15.1996	1	2.03479	2.62272	1	1.54063	2.53107	1	1.71333	0.00073934	0.00052489	0.000414044	Enriched	Enriched	Enriched
Q9Y3S2	zinc finger protein 330 [OS=Homo sapiens]	10.9862	1	2.07534	2.98789	0.998	2.10108	5.87643	0.999	2.03059	0.000756534	0.0103623	0.00556476	Enriched	Enriched	Enriched
Q8TBM8	dnaJ homolog subfamily B member 14 [OS=Homo sapiens]	2.00675	0.994	1.65223	9.24984	1	1.87328	13.2325	1	2.54123	0.0119498	0.0044531	0.00200397	Enriched	Enriched	Enriched
Q14534	squalene monooxygenase [OS=Homo sapiens]	8.08482	1	1.929	12.7773	1	1.92768	22.1553	1	2.20595	0.000773728	0.000541822	0.000430606	Enriched	Enriched	Enriched
Q9UIV8-1	Serpin B13 [OS=Homo sapiens]	3.10347	1	1.90828	7.36245	1	3.09757	12.5125	0.997	8.78414	0.000790922	0.000558754	0.00692282	Enriched	Enriched	Enriched
Q02241-1	Kinesin-like protein KIF23 [OS=Homo sapiens]	11.8344	0.997	7.18435	34.1961	1	2.81731	12.5364	1	2.5347	0.0104367	0.00414832	0.00188804	Enriched	Enriched	Enriched
Q9NW82	WD repeat-containing protein 70 [OS=Homo sapiens]	2.05555	0.976	1.89684	4.3014	1	1.80541	1.4794	0.928	1.51845	0.0160076	0.00507958	0.0180523	Rejected	Enriched	Rejected
Q9NVM4	Protein arginine N-methyltransferase 7 [OS=Homo sapiens]	1.69485	0.851	2.25659	4.98484	0.999	2.37984	2.86608	0.993	2.30662	0.0253783	0.00973586	0.00877774	Rejected	Enriched	Enriched
P07437	tubulin beta chain [OS=Homo sapiens]	1.86964	0.885	2.22339	3.95698	1	1.87553	4.77694	1	1.83741	0.0235041	0.00596004	0.00223584	Rejected	Enriched	Enriched
Q15417	Calponin-3 [OS=Homo sapiens]	16.908	1	1.90603	3.30048	0.989	2.62745	2.05711	0.874	2.75051	0.000808116	0.0143583	0.0224578	Enriched	Enriched	Rejected
Q04323-2	Isoform 2 of UBX domain-containing protein 1 [OS=Homo sapiens]	1.38213	0.67	2.40337	7.74863	1	1.86476	7.03052	1	2.13781	0.0333563	0.00695902	0.00243458	Rejected	Enriched	Enriched
Q96K17-1	transcription factor BTF3 homolog 4 [OS=Homo sapiens]	21.6302	1	8.46499	1.22863	0.686	2.3084	7.76407	0.97	6.25574	0.000825309	0.0341178	0.0136303	Enriched	Rejected	Rejected
O95630	STAM-binding protein [OS=Homo sapiens]	3.19846	0.878	3.60228	1.84763	0.942	1.87182	7.25296	1	2.15536	0.0238824	0.0200813	0.00380921	Rejected	Rejected	Enriched
O95347-1	structural maintenance of chromosomes protein 2 [OS=Homo sapiens]	12.1047	1	2.26201	19.5562	1	2.12865	5.5308	0.99	3.1835	0.000842503	0.000575686	0.00955614	Enriched	Enriched	Rejected
Q7Z3K3-1	Pogo transposable element with ZNF domain [OS=Homo sapiens]	6.07175	0.965	5.96163	1.21737	0.656	2.36535	1.60952	0.863	2.04005	0.0175034	0.0351338	0.0231534	Rejected	Rejected	Rejected
Q13277-1	Syntaxin-3 [OS=Homo sapiens]	1.28897	0.823	1.59028	1.62993	0.978	1.5314	1.23488	0.752	1.50444	0.0267882	0.016407	0.0296621	Rejected	Rejected	Rejected
P37198	nuclear pore glycoprotein p62 [OS=Homo sapiens]	2.59307	1	1.45972	5.7116	1	1.93265	2.69291	0.934	2.75302	0.000859697	0.000592618	0.0174727	Enriched	Enriched	Rejected
Q9UBP6	tRNA (guanine-N(7)-)-methyltransferase [OS=Homo sapiens]	2.76922	0.967	2.70433	1.80383	0.927	1.853	5.13527	0.569	6.24698	0.0172111	0.0215882	0.0379762	Rejected	Rejected	Rejected
Q13162	Peroxiredoxin-4 [OS=Homo sapiens]	1.40564	0.931	1.44709	1.16789	0.891	1.21956	0.693139	0.269	2.18106	0.020392	0.0238571	0.05	Rejected	Rejected	Rejected
Q9H0A0	RNA cytidine acetyltransferase [OS=Homo sapiens]	1.73867	0.841	2.20463	2.11846	1	1.48586	2.84523	0.91	3.65073	0.0259285	0.00623095	0.0194766	Rejected	Enriched	Rejected
P40261	Nicotinamide N-methyltransferase [OS=Homo sapiens]	6.11639	1	1.91576	0.737816	0.275	2.22379	1.48511	0.71	2.68666	0.000876891	0.0483407	0.0317655	Enriched	Rejected	Rejected
Q15024	Exosome complex component RRP42 [OS=Homo sapiens]	2.66183	0.962	2.44668	4.11139	0.969	3.8682	1.50574	0.644	3.99231	0.0178129	0.0175246	0.0348294	Rejected	Rejected	Rejected
Q9NZ32	Actin-related protein 10 [OS=Homo sapiens]	1.22265	0.693	1.92094	1.33558	0.736	2.3338	2.83328	0.974	2.42981	0.0324278	0.0320691	0.0128685	Rejected	Rejected	Rejected
Q99627-1	COP9 signalosome complex subunit 8 [OS=Homo sapiens]	1.24981	0.919	1.30604	0.980791	0.462	1.30645	3.57657	0.968	3.4096	0.0211314	0.0426854	0.0138622	Rejected	Rejected	Rejected
Q02809-2	Isoform 2 of Procollagen-lysine,2-oxoglutarate 5-dioxygenase 1 [OS=Homo sapiens]	3.72639	1	2.16752	1.23445	0.778	1.53016	0.779201	0.172	1.53705	0.000894085	0.0299695	0.0534945	Enriched	Rejected	Rejected
Q4VC31	coiled-coil domain-containing protein 58 [OS=Homo sapiens]	0.728722	0.272	2.16296	2.946	0.962	2.73313	2.71836	0.975	2.29936	0.0485213	0.0183373	0.0127194	Rejected	Rejected	Rejected
O15020	Spectrin beta chain, non-erythrocytic 2 [OS=Homo sapiens]	1.29201	0.643	1.59624	0.959114	0.405	1.33144	1.80412	0.622	2.33809	0.0346114	0.0445648	0.0357072	Rejected	Rejected	Rejected
P09471-2	Isoform Alpha-2 of Guanine nucleotide-binding protein G(o) subunit alpha [OS=Homo sapiens]	7.63588	0.998	5.44086	0.702054	0.244	2.75716	3.74392	0.917	3.86646	0.00971458	0.049509	0.019046	Enriched	Rejected	Rejected
P33764	Protein S100-A3 [OS=Homo sapiens]	5.79097	1	2.03475	1.05698	0.643	1.29097	0.176122	0.441	10.0109	0.000911279	0.0356248	0.0439218	Enriched	Rejected	Rejected
Q9Y3Z3	deoxynucleoside triphosphate triphosphohydrolase SAMHD1 [OS=Homo sapiens]	0.903413	0.446	1.88528	2.06515	0.978	1.85573	3.0749	0.97	2.49439	0.0431912	0.0164409	0.0135807	Rejected	Rejected	Rejected
P61160-1	Actin-related protein 2 [OS=Homo sapiens]	1.25446	0.895	1.35163	1.12004	0.602	1.88512	2.6454	0.884	3.4046	0.0227132	0.0370979	0.0218781	Rejected	Rejected	Rejected
P41227-1	N-alpha-acetyltransferase 10 [OS=Homo sapiens]	0.524756	0.008	1.64491	2.72853	0.994	2.11551	13.4782	0.965	12.2332	0.0593191	0.013444	0.0141934	Rejected	Enriched	Rejected
Q9Y3D8	Adenylate kinase isoenzyme 6 [OS=Homo sapiens]	1.7542	0.511	4.56405	0.486802	0.021	1.8294	4.18882	0.982	2.84036	0.0399243	0.0579919	0.0117257	Rejected	Rejected	Rejected
Q9UNW9	RNA-binding protein Nova-2 [OS=Homo sapiens]	1.01067	0.536	1.24972	0.699681	0.019	1.3098	1.71618	0.844	1.94706	0.0386692	0.0581951	0.0246605	Rejected	Rejected	Rejected
Q92841	Probable ATP-dependent RNA helicase DDX17 [OS=Homo sapiens]	2.85529	1	1.66655	1.08773	0.644	1.52848	0.869778	0.404	2.04076	0.000928473	0.0355909	0.0454621	Enriched	Rejected	Rejected
Q8IX90	Spindle and kinetochore-associated protein 3 [OS=Homo sapiens]	0.847733	0.084	1.21452	0.883388	0.398	4.41162	9.97917	0.994	3.62464	0.0549003	0.0449374	0.00867837	Rejected	Rejected	Enriched
Q8NF91	Nesprin-1 [OS=Homo sapiens]	0.785312	0.303	1.98342	1.12821	0.659	1.52854	2.7969	0.998	1.97784	0.0477304	0.0350322	0.00665783	Rejected	Rejected	Enriched
P00492	Hypoxanthine-guanine phosphoribosyltransferase [OS=Homo sapiens]	1.78065	0.8	4.59225	0.423911	0.26	3.2374	13.0717	0.985	4.50791	0.0279402	0.0488994	0.0111626	Rejected	Rejected	Rejected
Q9Y3B4	Splicing factor 3B subunit 6 [OS=Homo sapiens]	3.1147	0.986	2.10303	0.878865	0.349	1.56817	1.11475	0.559	2.42656	0.0142366	0.046258	0.0384399	Enriched	Rejected	Rejected
Q9Y320	Thioredoxin-related transmembrane protein 2 [OS=Homo sapiens]	1.1961	0.523	3.96856	3.39029	0.99	2.39888	0.717849	0.297	2.93981	0.0393741	0.0142906	0.0489566	Rejected	Enriched	Rejected
P09104	Gamma-enolase [OS=Homo sapiens]	0.298431	0.014	2.6944	3.30779	1	2.33021	2.46564	0.905	2.80106	0.058597	0.00853369	0.0200729	Rejected	Enriched	Rejected
Q9NX40	OCIA domain-containing protein 1 [OS=Homo sapiens]	3.25114	1	1.96631	0.640025	0.061	1.58911	1.18973	0.657	1.99571	0.000945667	0.0554352	0.0343657	Enriched	Rejected	Rejected
Q9BVL2	Nucleoporin p58/p45 [OS=Homo sapiens]	3.22242	0.762	3.73424	0.877746	0.189	1.26459	0.809404	0.183	1.38907	0.0297799	0.0509313	0.0529149	Rejected	Rejected	Rejected
Q86W92-1	Liprin-beta-1 [OS=Homo sapiens]	7.78589	0.56	10.8692	0.834069	0.131	1.29203	1.58379	0.787	2.75166	0.0376204	0.052997	0.0276913	Rejected	Rejected	Rejected
P30084	Enoyl-CoA hydratase, mitochondrial [OS=Homo sapiens]	0.385408	0.04	2.28585	1.86184	0.94	1.96024	2.25078	0.695	5.28486	0.0568948	0.0204368	0.0324776	Rejected	Rejected	Rejected
Q92793-1	CREB-binding protein [OS=Homo sapiens]	0.975306	0.426	1.18715	0.962982	0.42	1.38919	0.91354	0.297	1.31131	0.0439305	0.0440738	0.0489897	Rejected	Rejected	Rejected
Q9UKG1	DCC-interacting protein 13-alpha [OS=Homo sapiens]	0.104016	0.001	3.27137	0.0944602	0.003	4.18078	1.66039	0.727	3.46812	0.0606259	0.0602269	0.0309043	Rejected	Rejected	Rejected
P08238	Heat shock protein HSP 90-beta [OS=Homo sapiens]	5.65678	1	1.66834	6.82719	1	1.78336	18.0745	1	1.97399	0.000962861	0.00060955	0.000447168	Enriched	Enriched	Enriched
P49757	Protein numb homolog [OS=Homo sapiens]	3.9654	1	1.6811	3.4024	1	1.48084	4.55395	1	1.90327	0.000980055	0.000626482	0.00046373	Enriched	Enriched	Enriched
P49327	Fatty acid synthase [OS=Homo sapiens]	2.10731	1	1.30352	3.83243	1	1.59171	5.47604	1	1.68135	0.000997249	0.000643413	0.000480291	Enriched	Enriched	Enriched
P13667	Protein disulfide-isomerase A4 [OS=Homo sapiens]	5.08977	1	1.70617	3.66687	1	1.82725	3.09766	1	1.84047	0.00101444	0.000660345	0.000496853	Enriched	Enriched	Enriched
Q9UNN5-1	fas-associated factor 1 [OS=Homo sapiens]	1.8128	0.997	1.43007	16.55	1	2.05485	18.9318	1	2.66007	0.0104539	0.00416526	0.0019046	Enriched	Enriched	Enriched
O94826	Mitochondrial import receptor subunit TOM70 [OS=Homo sapiens]	3.74919	1	1.81856	3.67806	1	1.78011	2.64436	0.997	1.72419	0.00103164	0.000677277	0.00693938	Enriched	Enriched	Enriched
P22314	Ubiquitin-like modifier-activating enzyme 1 [OS=Homo sapiens]	1.48373	0.854	1.59199	4.92877	1	1.83318	7.20122	1	1.88981	0.0252407	0.00618016	0.00228553	Rejected	Enriched	Enriched
P61247	40S ribosomal protein S3a [OS=Homo sapiens]	1.69631	0.998	1.49754	1.10595	0.81	1.2104	1.63497	0.965	1.57933	0.00973177	0.0283271	0.01421	Enriched	Rejected	Rejected
Q06265-2	Isoform 2 of Exosome complex component RRP45 [OS=Homo sapiens]	1.1967	0.781	1.39569	1.6241	0.867	1.93136	2.76628	0.96	2.68042	0.0289374	0.0253132	0.0148228	Rejected	Rejected	Rejected
Q03519-1	antigen peptide transporter 2 [OS=Homo sapiens]	6.94726	1	1.967	1.42793	0.76	1.66105	1.36876	0.941	1.37675	0.00104883	0.0310532	0.016893	Enriched	Rejected	Rejected
Q99608	necdin [OS=Homo sapiens]	0.894698	0.503	1.56809	2.38679	0.999	1.44798	8.60861	1	2.49605	0.0405949	0.0100406	0.00293143	Rejected	Enriched	Enriched
P07355-2	Isoform 2 of Annexin A2 [OS=Homo sapiens]	1.21652	0.554	1.60367	2.22032	1	1.42503	2.30185	1	1.34913	0.0378955	0.00722994	0.00250083	Rejected	Enriched	Enriched
P51809	vesicle-associated membrane protein 7 [OS=Homo sapiens]	3.4113	0.978	3.07126	1.08352	0.762	1.18556	1.18013	0.706	1.40789	0.015784	0.0308838	0.0318649	Rejected	Rejected	Rejected
Q16647	prostacyclin synthase [OS=Homo sapiens]	13.1554	0.958	12.7662	11.976	1	2.16593	1.11452	0.714	1.39958	0.01826	0.00541822	0.0315667	Rejected	Enriched	Rejected
P61923-4	Isoform 4 of Coatomer subunit zeta-1 [OS=Homo sapiens]	2.23284	0.994	1.70409	0.897005	0.397	1.83845	3.195	0.94	3.33884	0.011967	0.0449543	0.0170089	Enriched	Rejected	Rejected
Q9Y6I3-1	Isoform 2 of Epsin-1 [OS=Homo sapiens]	6.16453	1	2.04827	0.940064	0.328	1.22603	1.88736	0.989	1.66681	0.00106602	0.0468337	0.0100696	Enriched	Rejected	Rejected
O43865	S-adenosylhomocysteine hydrolase-like protein 1 [OS=Homo sapiens]	1.0636	0.51	3.1789	4.43978	0.994	2.39167	1.54864	0.784	3.05451	0.0400619	0.0132408	0.0277907	Rejected	Enriched	Rejected
P04406-1	glyceraldehyde-3-phosphate dehydrogenase [OS=Homo sapiens]	2.32818	1	1.41267	3.56541	1	1.75308	2.38807	0.999	1.66551	0.00108322	0.000694209	0.00513415	Enriched	Enriched	Enriched
Q8IVT2	Mitotic interactor and substrate of PLK1 [OS=Homo sapiens]	1.69847	0.957	1.66597	0.724278	0.448	2.8035	1.94007	0.703	166.838	0.0183459	0.043041	0.0319808	Rejected	Rejected	Rejected
P52272	Heterogeneous nuclear ribonucleoprotein M [OS=Homo sapiens]	2.18773	1	1.38093	1.76256	1	1.40855	3.13455	1	2.01259	0.00110041	0.000711141	0.000513415	Enriched	Enriched	Enriched
Q8IXB1-1	DnaJ homolog subfamily C member 10 [OS=Homo sapiens]	1.94193	0.694	2.92394	3.48298	1	2.00093	1.26899	0.718	1.50308	0.0323762	0.00687437	0.0313514	Rejected	Enriched	Rejected
P49792	E3 SUMO-protein ligase RanBP2 [OS=Homo sapiens]	1.81917	0.827	2.27073	0.851889	0.311	1.6314	1.91985	0.895	2.22529	0.0266162	0.0473925	0.0209672	Rejected	Rejected	Rejected
Q16527	Cysteine and glycine-rich protein 2 [OS=Homo sapiens]	2.99396	1	1.57075	2.6713	0.993	2.01267	0.797575	0.514	4.38429	0.00111761	0.0134778	0.0404604	Enriched	Enriched	Rejected
P55809	Succinyl-CoA:3-ketoacid coenzyme A transferase 1, mitochondrial [OS=Homo sapiens]	0.296555	0.399	6.94961	7.01087	0.986	5.50829	16.9518	0.96	15.9965	0.0450138	0.0151033	0.0147731	Rejected	Enriched	Rejected
Q13151	Heterogeneous nuclear ribonucleoprotein A0 [OS=Homo sapiens]	2.30183	0.995	1.82513	0.809664	0.345	1.98188	4.52127	0.998	2.77393	0.0115543	0.0463596	0.00679033	Enriched	Rejected	Enriched
Q9BY44-1	Eukaryotic translation initiation factor 2A [OS=Homo sapiens]	0.343204	0	1.60567	2.0887	0.989	1.67259	6.19852	0.998	3.18953	0.0612964	0.0146292	0.00650878	Rejected	Enriched	Enriched
O43464	Serine protease HTRA2, mitochondrial [OS=Homo sapiens]	1.70345	0.861	1.82236	0.781515	0.311	1.64568	1.31791	0.993	1.21885	0.0249312	0.0473756	0.00894336	Rejected	Rejected	Enriched
Q5GLZ8-1	Probable E3 ubiquitin-protein ligase HERC4 [OS=Homo sapiens]	0.806187	0.085	1.28221	3.37208	0.964	3.1832	29.1952	0.955	28.0936	0.0548659	0.0181341	0.0153196	Rejected	Rejected	Rejected
Q10471	Polypeptide N-acetylgalactosaminyltransferase 2 [OS=Homo sapiens]	0.935595	0.357	1.45291	3.71649	0.998	1.99754	2.12435	0.895	2.70725	0.0464237	0.0110396	0.0208844	Rejected	Enriched	Rejected
Q01469	Fatty acid-binding protein, epidermal [OS=Homo sapiens]	1.07936	0.532	2.51708	7.90377	1	6.10166	4.34739	0.635	6.92836	0.0388755	0.00729766	0.0352435	Rejected	Enriched	Rejected
P01034	Cystatin-C [OS=Homo sapiens]	1.29001	0.693	1.56293	0.626132	0.181	2.29097	2.52555	0.934	2.59074	0.032445	0.0512191	0.0175058	Rejected	Rejected	Rejected
P15328	Folate receptor alpha [OS=Homo sapiens]	0.8299	0.208	1.41395	1.18255	0.895	1.23944	1.29169	0.625	1.70902	0.0506878	0.0236031	0.0355084	Rejected	Rejected	Rejected
O43657	Tetraspanin-6 [OS=Homo sapiens]	1.80667	1	1.36144	0.887001	0.33	1.70861	0.779051	0.292	1.93902	0.0011348	0.0467321	0.049205	Enriched	Rejected	Rejected
P60520	Gamma-aminobutyric acid receptor-associated protein-like 2 [OS=Homo sapiens]	0.556004	0.015	1.60098	0.518361	0.042	1.87794	1.83672	0.811	3.01822	0.0585282	0.0565357	0.0263167	Rejected	Rejected	Rejected
P42166	Lamina-associated polypeptide 2, isoform alpha [OS=Homo sapiens]	0.229776	0.185	7.04773	1.88527	0.985	1.56961	0.897505	0.432	2.96155	0.0513411	0.0152387	0.0442862	Rejected	Enriched	Rejected
Q6L8Q7-1	2',5'-phosphodiesterase 12 [OS=Homo sapiens]	16.093	1	3.51068	4.19675	1	1.70686	7.10119	0.994	3.69747	0.00115199	0.000728073	0.00846307	Enriched	Enriched	Enriched
P16435	NADPH--cytochrome P450 reductase [OS=Homo sapiens]	5.11844	1	2.21849	2.32506	0.997	1.66747	2.96765	0.988	2.26355	0.00116919	0.0111073	0.0102849	Enriched	Enriched	Rejected
Q9H9B4	Sideroflexin-1 [OS=Homo sapiens]	1.34858	0.823	1.67683	5.21786	1	1.77683	0.506015	0.485	6.58911	0.0268054	0.00634948	0.041835	Rejected	Enriched	Rejected
Q15005	Signal peptidase complex subunit 2 [OS=Homo sapiens]	2.13878	0.986	1.77952	2.0094	0.685	5.25633	1.20473	0.606	2.94648	0.0142538	0.0342025	0.0364193	Enriched	Rejected	Rejected
Q92797-1	Symplekin [OS=Homo sapiens]	2.19309	0.975	2.06687	3.77373	0.876	4.77227	3.17286	0.972	2.70183	0.0161795	0.0247884	0.0131997	Rejected	Rejected	Rejected
O14744	Protein arginine N-methyltransferase 5 [OS=Homo sapiens]	1.93576	0.754	5.33048	5.44768	1	2.32527	13.222	1	2.49103	0.0303301	0.00673891	0.00240146	Rejected	Enriched	Enriched
Q14444-1	Caprin-1 [OS=Homo sapiens]	1.28017	0.902	1.36633	0.910308	0.343	1.43238	4.67806	0.96	4.54735	0.0222318	0.0464612	0.0148559	Rejected	Rejected	Rejected
Q9BRF8-1	Serine/threonine-protein phosphatase CPPED1 [OS=Homo sapiens]	1.73278	0.902	2.02769	2.2159	0.707	2.48402	3.4717	0.919	3.81611	0.022249	0.0332712	0.0188307	Rejected	Rejected	Rejected
Q8NFQ8	Torsin-1A-interacting protein 2 [OS=Homo sapiens]	16.7952	1	2.15797	4.01952	1	1.78482	0.903813	0.493	5.25549	0.00118638	0.000745005	0.0415866	Enriched	Enriched	Rejected
O14672	Disintegrin and metalloproteinase domain-containing protein 10 [OS=Homo sapiens]	1.11972	0.933	1.1365	1.39762	0.87	1.69462	0.305705	0.095	3.45767	0.0202717	0.0251778	0.0558297	Rejected	Rejected	Rejected
P04792	Heat shock protein beta-1 [OS=Homo sapiens]	2.01358	0.749	4.10779	1.23065	0.613	1.74651	3.05933	0.901	3.31155	0.0304849	0.0366576	0.0204041	Rejected	Rejected	Rejected
Q13601	KRR1 small subunit processome component homolog [OS=Homo sapiens]	1.10849	0.771	1.27589	0.96519	0.405	1.2408	1.35426	0.986	1.24584	0.0294188	0.0445479	0.0110301	Rejected	Rejected	Rejected
Q9NUY8	TBC1 domain family member 23 [OS=Homo sapiens]	0.978522	0.462	1.37241	1.43126	0.909	1.52137	0.928215	0.463	2.42726	0.0426582	0.0227227	0.0429778	Rejected	Rejected	Rejected
P40937-1	Replication factor C subunit 5 [OS=Homo sapiens]	0.40708	0.001	1.64433	1.21482	0.775	1.50871	2.39655	0.987	1.90777	0.0606431	0.0301558	0.0106492	Rejected	Rejected	Rejected
P09497-1	clathrin light chain B [OS=Homo sapiens]	1.66412	0.85	2.12582	0.712595	0.134	1.57869	2.31738	0.952	2.30392	0.0253955	0.0528446	0.0157502	Rejected	Rejected	Rejected
Q15061	WD repeat-containing protein 43 [OS=Homo sapiens]	1.27859	0.675	2.49939	0.795437	0.074	1.32289	0.512961	0.482	5.30601	0.033064	0.0549103	0.0420669	Rejected	Rejected	Rejected
Q9UBD5-2	Isoform 2 of Origin recognition complex subunit 3 [OS=Homo sapiens]	1.64713	0.842	1.902	0.813558	0.345	2.41965	0.310264	0.067	3.09947	0.0258769	0.0463766	0.0566413	Rejected	Rejected	Rejected
O75531	Barrier-to-autointegration factor [OS=Homo sapiens]	0.569408	0.024	1.71398	1.83202	0.837	3.18864	2.32434	0.944	2.35405	0.0578748	0.0266509	0.0166446	Rejected	Rejected	Rejected
P24539	ATP synthase F(0) complex subunit B1, mitochondrial [OS=Homo sapiens]	0.455444	0.013	1.79868	0.704854	0.146	1.66848	1.76671	0.791	4.12157	0.0587689	0.0525059	0.0274429	Rejected	Rejected	Rejected
Q12797	Aspartyl/Asparaginyl beta-hydroxylase [OS=Homo sapiens]	0.181607	0	2.2293	0.907459	0.278	1.2278	0.686476	0.223	2.30315	0.0613136	0.0482729	0.0515237	Rejected	Rejected	Rejected
Q96KG9	N-terminal kinase-like protein [OS=Homo sapiens]	0.63789	0.06	1.60021	0.942191	0.401	1.35128	0.843522	0.429	1.62968	0.0559319	0.0447511	0.0444187	Rejected	Rejected	Rejected
P46783	40S ribosomal protein S10 [OS=Homo sapiens]	7.98675	1	1.91812	2.85214	0.999	1.72451	8.96857	1	2.40003	0.00120358	0.00880461	0.00274925	Enriched	Enriched	Enriched
Q6P1X6	UPF0598 protein C8orf82 [OS=Homo sapiens]	10.3868	0.987	6.56619	2.78457	0.94	2.82944	5.29053	1	2.70154	0.0139615	0.0203353	0.00384233	Enriched	Rejected	Enriched
Q9C0C9	(E3-independent) E2 ubiquitin-conjugating enzyme [OS=Homo sapiens]	3.60248	1	1.68245	2.56647	1	1.60409	3.00794	1	1.61139	0.00122077	0.000761937	0.000529977	Enriched	Enriched	Enriched
O60884	DnaJ homolog subfamily A member 2 [OS=Homo sapiens]	2.70401	0.967	2.50163	3.33274	0.999	2.01558	3.75255	0.999	2.39032	0.0172283	0.00949881	0.00551507	Rejected	Enriched	Enriched
Q99567	Nuclear pore complex protein Nup88 [OS=Homo sapiens]	7.44432	0.996	3.29896	2.14523	0.954	2.13382	2.20108	0.983	1.94457	0.0111073	0.0190823	0.0113614	Enriched	Rejected	Rejected
P38646	Stress-70 protein, mitochondrial [OS=Homo sapiens]	1.70198	0.997	1.45953	1.87543	1	1.36039	1.90496	0.986	1.65476	0.0104711	0.00418219	0.0107817	Enriched	Enriched	Rejected
Q07812-2	Isoform Beta of Apoptosis regulator BAX [OS=Homo sapiens]	0.18282	0	1.78812	1.26	0.847	1.46342	1.8861	0.984	1.66326	0.0613308	0.0262276	0.011262	Rejected	Rejected	Rejected
P49189	4-trimethylaminobutyraldehyde dehydrogenase [OS=Homo sapiens]	1.05021	0.633	1.24397	1.0716	0.546	2.20512	1.84202	0.859	2.40812	0.0349381	0.0390958	0.0236668	Rejected	Rejected	Rejected
Q8WUA2	Peptidyl-prolyl cis-trans isomerase-like 4 [OS=Homo sapiens]	1.05154	0.547	1.75858	2.11135	1	1.4344	0.666942	0.188	2.08226	0.0382221	0.0072638	0.0526499	Rejected	Enriched	Rejected
Q9P2X0-2	Isoform 2 of Dolichol-phosphate mannosyltransferase subunit 3 [OS=Homo sapiens]	1.12022	0.783	1.24562	0.79262	0.075	1.28186	1.15419	0.801	1.31191	0.0287139	0.0548256	0.0268798	Rejected	Rejected	Rejected
Q9BZE9-2	Isoform 2 of Tether containing UBX domain for GLUT4 [OS=Homo sapiens]	1.47568	0.606	1.88752	1.47346	0.545	1.88805	1.32747	0.691	1.60236	0.0359869	0.0391636	0.0326764	Rejected	Rejected	Rejected
Q9Y2U8	inner nuclear membrane protein Man1 [OS=Homo sapiens]	1.00443	0.511	1.26328	0.287273	0.046	3.51024	1.3534	0.718	1.58591	0.0399415	0.056231	0.0314011	Rejected	Rejected	Rejected
Q9Y2R4	Probable ATP-dependent RNA helicase DDX52 [OS=Homo sapiens]	1.07644	0.659	1.32218	0.606991	0.001	1.33423	0.865391	0.277	1.51122	0.0338893	0.0607687	0.0497516	Rejected	Rejected	Rejected
Q01085-2	Isoform 2 of Nucleolysin TIAR [OS=Homo sapiens]	0.391449	0	1.53796	0.0413837	0	2.76495	4.17711	0.992	3.03324	0.061348	0.0621233	0.00922491	Rejected	Rejected	Enriched
O15127	Secretory carrier-associated membrane protein 2 [OS=Homo sapiens]	0.289547	0.02	2.68109	1.21878	0.639	2.35217	0.617431	0.09	1.85945	0.0582187	0.0357941	0.056045	Rejected	Rejected	Rejected
Q02750	Dual specificity mitogen-activated protein kinase kinase 1 [OS=Homo sapiens]	0.0761542	0.002	3.90516	0.835023	0.156	1.31331	0.608367	0.04	1.64786	0.060368	0.0520149	0.0576681	Rejected	Rejected	Rejected
Q96PZ0	pseudouridylate synthase 7 homolog [OS=Homo sapiens]	0.00335467	0	2.16332	0.0400446	0	2.08342	0.012885	0	2.24117	0.0613652	0.0621402	0.0610301	Rejected	Rejected	Rejected
O43709-3	Isoform 3 of Probable 18S rRNA (guanine-N(7))-methyltransferase [OS=Homo sapiens]	2.56741	0.964	2.007	2.72671	0.997	1.87881	1.49448	0.962	1.4586	0.0176238	0.0112428	0.0145412	Rejected	Enriched	Rejected
O75348	V-type proton ATPase subunit G 1 [OS=Homo sapiens]	2.9384	0.796	3.43658	12.3703	1	4.18829	3.01369	0.916	3.31694	0.0281465	0.00651879	0.0190792	Rejected	Enriched	Rejected
Q9P0K7-2	Isoform 2 of Ankycorbin [OS=Homo sapiens]	63.4421	0.996	4.32796	16.909	0.811	32.2722	1.91039	0.751	5.43242	0.0111245	0.0282425	0.0297284	Enriched	Rejected	Rejected
O00592	Podocalyxin [OS=Homo sapiens]	3.54859	0.999	2.01118	4.61806	1	1.7022	7.92466	1	2.09628	0.00868294	0.00369116	0.00178867	Enriched	Enriched	Enriched
Q7L2H7	Eukaryotic translation initiation factor 3 subunit M [OS=Homo sapiens]	2.61689	0.997	1.84237	2.74748	0.97	2.43355	2.81356	0.949	2.82701	0.0104883	0.0173891	0.0160649	Enriched	Rejected	Rejected
Q99613	Eukaryotic translation initiation factor 3 subunit C [OS=Homo sapiens]	4.10338	1	1.94423	12.0311	0.998	8.42397	2.07154	0.913	2.51245	0.00123796	0.0103793	0.019311	Enriched	Enriched	Rejected
P24844-1	Myosin regulatory light polypeptide 9 [OS=Homo sapiens]	1.11225	0.642	1.33941	1.52728	0.596	2.06446	7.8764	0.995	3.91503	0.0346802	0.0373349	0.00833057	Rejected	Rejected	Enriched
A6NHR9-1	structural maintenance of chromosomes flexible hinge domain-containing protein 1 [OS=Homo sapiens]	6.95659	0.993	4.63045	2.9073	0.956	2.84387	2.72832	0.828	4.39049	0.0122249	0.018896	0.0252401	Enriched	Rejected	Rejected
Q8TF68-2	Isoform 2 of Zinc finger protein 384 [OS=Homo sapiens]	6.32304	1	1.77684	1.32345	0.807	1.62317	3.54876	0.997	2.87284	0.00125516	0.0283779	0.00727062	Enriched	Rejected	Enriched
Q5F1R6-2	Isoform 2 of DnaJ homolog subfamily C member 21 [OS=Homo sapiens]	11.3482	1	2.53306	21.0657	1	2.20579	2.01247	0.744	3.71722	0.00127235	0.000778869	0.0300431	Enriched	Enriched	Rejected
P08962	CD63 antigen [OS=Homo sapiens]	5.65293	1	1.85321	0.60458	0.164	2.69288	2.45348	0.998	1.67343	0.00128955	0.0517101	0.00685658	Enriched	Rejected	Enriched
Q9Y5B8	Nucleoside diphosphate kinase 7 [OS=Homo sapiens]	2.81116	0.865	3.20425	1.91183	0.717	3.51127	1.61747	0.689	4.11996	0.0246561	0.0328818	0.0327758	Rejected	Rejected	Rejected
Q96HS1-1	Serine/threonine-protein phosphatase Pgam5, mitochondrial [OS=Homo sapiens]	0.521227	0.03	1.83813	1.98396	0.962	1.90666	1.64807	0.96	1.62264	0.0575481	0.0183711	0.0148062	Rejected	Rejected	Rejected
P42574	Caspase-3 [OS=Homo sapiens]	0.461824	0.107	2.24374	1.08331	0.572	1.70809	1.16638	0.85	1.29905	0.0540406	0.0382154	0.0242464	Rejected	Rejected	Rejected
Q15642	Cdc42-interacting protein 4 [OS=Homo sapiens]	4.92436	0.976	4.74156	1.07749	0.56	1.94968	0.510453	0.247	2.33238	0.0160248	0.0386217	0.0507618	Rejected	Rejected	Rejected
Q9H6R4-1	Nucleolar protein 6 [OS=Homo sapiens]	1.39493	0.674	2.80535	0.30633	0.044	4.17015	5.07066	0.911	5.98087	0.0331499	0.0564003	0.0194435	Rejected	Rejected	Rejected
Q7KZF4	staphylococcal nuclease domain-containing protein 1 [OS=Homo sapiens]	0.89218	0.343	1.65905	1.08401	0.651	1.45368	0.811195	0.215	1.59283	0.0467675	0.0352861	0.0516727	Rejected	Rejected	Rejected
Q12959-2	Isoform 2 of Disks large homolog 1 [OS=Homo sapiens]	0.146343	0	2.09861	0.205827	0	2.07395	1.66781	0.65	2.09409	0.0613824	0.0621571	0.0346141	Rejected	Rejected	Rejected
Q92598	Heat shock protein 105 kDa [OS=Homo sapiens]	5.68384	1	1.65044	5.5041	1	1.95781	6.12838	1	1.8012	0.00130674	0.000795801	0.000546539	Enriched	Enriched	Enriched
Q8TCT9-1	Minor histocompatibility antigen H13 [OS=Homo sapiens]	23.6779	1	3.05443	3.21572	0.982	2.45748	11.9494	1	2.38687	0.00132393	0.0157467	0.00354422	Enriched	Rejected	Enriched
P23368-1	NAD-dependent malic enzyme, mitochondrial [OS=Homo sapiens]	1.81604	0.987	1.56189	2.52384	0.998	1.99025	2.77989	0.999	1.83685	0.0139787	0.0105655	0.00558132	Enriched	Enriched	Enriched
O43818	U3 small nucleolar RNA-interacting protein 2 [OS=Homo sapiens]	1.43288	0.51	5.91466	1.87216	0.94	1.90903	3.39852	0.996	2.33299	0.0400791	0.020386	0.0078006	Rejected	Rejected	Enriched
Q9UNZ2-5	Isoform 3 of NSFL1 cofactor p47 [OS=Homo sapiens]	0.427189	0	1.41813	9.40483	1	1.93804	16.4147	1	2.36596	0.0613996	0.00865222	0.00269957	Rejected	Enriched	Enriched
P19838-2	Isoform 2 of Nuclear factor NF-kappa-B p105 subunit [OS=Homo sapiens]	9.12033	0.891	12.0233	3.34694	0.933	3.59967	6.02361	0.931	7.05901	0.0230571	0.021148	0.0177708	Rejected	Rejected	Rejected
Q9P013	spliceosome-associated protein CWC15 homolog [OS=Homo sapiens]	1.11367	0.494	1.67845	0.991766	0.524	1.54895	1.18442	0.749	1.43329	0.0412139	0.0400102	0.0298774	Rejected	Rejected	Rejected
Q9H2G2-1	STE20-like serine/threonine-protein kinase [OS=Homo sapiens]	1.97196	1	1.44822	0.408433	0.024	2.11343	1.24932	0.652	2.49265	0.00134113	0.057721	0.0344982	Enriched	Rejected	Rejected
P98175-1	RNA-binding protein 10 [OS=Homo sapiens]	0.767131	0.269	1.80606	1.72489	0.931	1.79039	1.59428	0.679	2.69231	0.0485557	0.0213173	0.0332229	Rejected	Rejected	Rejected
Q9UKF6	Cleavage and polyadenylation specificity factor subunit 3 [OS=Homo sapiens]	0.0552876	0.299	32.0478	0.355381	0.001	1.81919	3.52789	0.999	1.83207	0.0478164	0.0608534	0.00616098	Rejected	Rejected	Enriched
Q13423	NAD(P) transhydrogenase, mitochondrial [OS=Homo sapiens]	20.9154	0.999	4.48153	0.683306	0.149	1.75823	1.14149	0.587	2.57833	0.00870014	0.0523027	0.0372143	Enriched	Rejected	Rejected
P61011-1	signal recognition particle 54 kDa protein [OS=Homo sapiens]	1.60864	0.915	1.7633	0.693533	0.118	1.70585	0.714567	0.301	2.27493	0.0214237	0.0534203	0.0488241	Rejected	Rejected	Rejected
P50570-1	Dynamin-2 [OS=Homo sapiens]	0.351201	0.004	1.92695	1.96011	0.939	2.04088	0.475369	0.105	2.7773	0.0598177	0.02064	0.0554654	Rejected	Rejected	Rejected
Q5JTH9-1	RRP12-like protein [OS=Homo sapiens]	0.931079	0.419	1.73747	1.04757	0.547	2.03902	0.493626	0.167	3.57962	0.0441884	0.039045	0.0536767	Rejected	Rejected	Rejected
Q92575	UBX domain-containing protein 4 [OS=Homo sapiens]	0.705665	0.4	2.46696	0.286778	0.003	2.15074	0.559349	0.073	1.82469	0.044945	0.0601253	0.0564591	Rejected	Rejected	Rejected
Q7Z478	ATP-dependent RNA helicase Dhx29 [OS=Homo sapiens]	1.09657	0.565	3.0416	0.451401	0.072	2.18402	0.417609	0.003	1.85131	0.0374484	0.0550288	0.0599536	Rejected	Rejected	Rejected
Q92552-2	Isoform 2 of 28S ribosomal protein S27, mitochondrial [OS=Homo sapiens]	1.37994	0.878	1.54539	2.4652	0.988	2.20612	2.93855	0.951	2.93458	0.0238996	0.0147985	0.0158331	Rejected	Enriched	Rejected
P23396-1	40S ribosomal protein S3 [OS=Homo sapiens]	1.30942	0.793	1.68653	2.00819	0.999	1.53881	0.97429	0.447	1.6492	0.0283012	0.00982052	0.0436734	Rejected	Enriched	Rejected
P06733-1	alpha-enolase [OS=Homo sapiens]	0.874504	0.497	1.67786	1.89384	0.998	1.53813	2.37457	1	1.68142	0.0409732	0.0110058	0.00313018	Rejected	Enriched	Enriched
P11171-1	protein 4.1 [OS=Homo sapiens]	0.487908	0.431	3.47975	0.153172	0.002	4.98581	5.63805	0.989	3.05486	0.0437586	0.0604809	0.0101358	Rejected	Rejected	Rejected
Q86W42	THO complex subunit 6 homolog [OS=Homo sapiens]	0.736187	0.184	1.76534	1.34921	0.926	1.39671	1.45814	0.782	1.70029	0.0514099	0.0217237	0.0279066	Rejected	Rejected	Rejected
Q13425-1	Beta-2-syntrophin [OS=Homo sapiens]	0.1797	0.402	8.78408	1.74226	0.883	2.09739	0.368129	0.251	5.2956	0.0448762	0.0244158	0.050679	Rejected	Rejected	Rejected
P35520-2	Isoform 2 of Cystathionine beta-synthase [OS=Homo sapiens]	0.795748	0.091	1.34123	1.01915	0.553	1.40415	0.800243	0.19	1.40743	0.0546596	0.0389434	0.0525671	Rejected	Rejected	Rejected
Q9UQB8	Brain-specific angiogenesis inhibitor 1-associated protein 2 [OS=Homo sapiens]	0.67338	0.127	1.77544	0.719065	0.127	1.67826	1.02281	0.522	1.88386	0.0533012	0.0531663	0.0399967	Rejected	Rejected	Rejected
Q9HB07	UPF0160 protein MYG1, mitochondrial [OS=Homo sapiens]	19.2548	1	2.14892	9.35702	1	1.98597	6.974	0.998	2.57447	0.00135832	0.000812733	0.0061941	Enriched	Enriched	Enriched
Q32MZ4-2	Isoform 2 of Leucine-rich repeat flightless-interacting protein 1 [OS=Homo sapiens]	4.03525	1	2.29709	1.55578	0.961	1.51103	1.8604	0.944	1.89698	0.00137552	0.0183881	0.016628	Enriched	Rejected	Rejected
P48960-1	CD97 antigen [OS=Homo sapiens]	2.98802	0.779	3.29287	117.706	0.999	69.6741	6.46473	0.999	3.53566	0.0290234	0.00985439	0.00553163	Rejected	Enriched	Enriched
P43304	Glycerol-3-phosphate dehydrogenase, mitochondrial [OS=Homo sapiens]	3.26693	0.998	2.15293	1.21903	0.703	1.79365	1.08114	0.571	2.03427	0.00974897	0.0334744	0.0378768	Enriched	Rejected	Rejected
Q9Y3U8	60S ribosomal protein L36 [OS=Homo sapiens]	3.42463	0.999	1.95975	1.16605	0.616	1.86789	3.20453	0.965	2.956	0.00871733	0.036573	0.0142266	Enriched	Rejected	Rejected
P07195	L-lactate dehydrogenase B chain [OS=Homo sapiens]	1.81626	1	1.28277	2.72784	1	1.52448	0.639143	0.483	4.27327	0.00139271	0.000829665	0.041951	Enriched	Enriched	Rejected
Q16181	Septin-7 [OS=Homo sapiens]	3.10753	1	1.66851	4.47923	1	1.90742	1.4843	0.721	2.6393	0.0014099	0.000846597	0.0312189	Enriched	Enriched	Rejected
P37837	Transaldolase [OS=Homo sapiens]	2.67376	1	1.8538	1.69335	0.888	1.91279	1.97752	0.964	1.888	0.0014271	0.0240095	0.0143591	Enriched	Rejected	Rejected
P38435-1	vitamin K-dependent gamma-carboxylase [OS=Homo sapiens]	1.50729	0.874	1.80378	2.86932	0.999	1.80945	1.33866	0.727	2.07424	0.0241747	0.00968507	0.0307883	Rejected	Enriched	Rejected
P26885	Peptidyl-prolyl cis-trans isomerase FKBP2 [OS=Homo sapiens]	1.24445	0.58	3.46836	0.79007	0.224	1.44711	14.4044	0.988	4.12596	0.0370358	0.0501524	0.0104174	Rejected	Rejected	Rejected
Q15067	Peroxisomal acyl-coenzyme A oxidase 1 [OS=Homo sapiens]	2.21342	0.493	5.75378	0.820285	0.491	3.60558	0.326272	0.029	2.95522	0.0412655	0.0414663	0.0581153	Rejected	Rejected	Rejected
Q02818	Nucleobindin-1 [OS=Homo sapiens]	6.2884	1	3.90584	0.525892	0.094	1.99316	0.701585	0.488	6.54114	0.00144429	0.0540298	0.0417522	Enriched	Rejected	Rejected
Q05D32	CTD small phosphatase-like protein 2 [OS=Homo sapiens]	0.634737	0.093	1.70444	0.778847	0.338	1.66413	2.00243	0.516	4.95095	0.0545392	0.0465967	0.040361	Rejected	Rejected	Rejected
Q7Z2K8-1	G protein-regulated inducer of neurite outgrowth 1 [OS=Homo sapiens]	52.8124	1	2.27941	49.4538	1	2.54598	61.4565	1	2.59615	0.00146149	0.000863529	0.0005631	Enriched	Enriched	Enriched
O75182-1	paired amphipathic helix protein sin3b [OS=Homo sapiens]	2.99724	1	1.66305	2.46506	1	1.38222	3.10224	1	1.55776	0.00147868	0.000880461	0.000579662	Enriched	Enriched	Enriched
P61981	14-3-3 protein gamma [OS=Homo sapiens]	1.72109	0.796	2.42982	2.9467	0.997	1.79045	2.4695	0.982	2.06325	0.0281637	0.011446	0.0115436	Rejected	Enriched	Rejected
Q15018	BRISC complex subunit Abraxas 2 [OS=Homo sapiens]	2.11712	0.941	2.16016	17.6311	0.947	17.698	1.98549	0.891	2.27926	0.0198246	0.0197765	0.0212653	Rejected	Rejected	Rejected
Q9Y6R0	Numb-like protein [OS=Homo sapiens]	4.65521	0.998	2.1174	3.18323	1	1.91584	0.919479	0.425	1.99696	0.00976616	0.003979	0.0445677	Enriched	Enriched	Rejected
O60684	Importin subunit alpha-7 [OS=Homo sapiens]	1.9253	0.775	3.57847	13.1774	1	2.97925	2.42209	0.945	2.48707	0.0292641	0.00665425	0.0164955	Rejected	Enriched	Rejected
Q969G3	SWI/SNF-related matrix-associated actin-dependent regulator of chromatin subfamily E member 1 [OS=Homo sapiens]	3.83829	0.998	2.43883	3.40305	0.999	2.00775	2.91775	0.988	2.20464	0.00978336	0.00916018	0.0102683	Enriched	Enriched	Rejected
Q9BUN8	Derlin-1 [OS=Homo sapiens]	8.68011	0.665	10.0545	2.53517	0.555	3.37997	1.28613	0.878	1.36424	0.0336486	0.0388588	0.0221597	Rejected	Rejected	Rejected
Q5T653	39S ribosomal protein L2, mitochondrial [OS=Homo sapiens]	1.01395	0.547	1.2395	1.16354	0.836	1.30295	1.01439	0.544	2.47147	0.0382393	0.0267525	0.0390692	Rejected	Rejected	Rejected
O75947-1	ATP synthase subunit d, mitochondrial [OS=Homo sapiens]	3.35266	0.987	2.67827	1.86237	0.959	1.77757	1.80108	0.617	4.64036	0.0139959	0.0185913	0.0359225	Enriched	Rejected	Rejected
Q5VW32	BRO1 domain-containing protein BROX [OS=Homo sapiens]	1.15401	0.617	1.92713	0.909813	0.358	1.38723	1.33107	0.689	2.8205	0.0356946	0.0460549	0.0327923	Rejected	Rejected	Rejected
P52815	39S ribosomal protein L12, mitochondrial [OS=Homo sapiens]	0.957598	0.415	1.29165	0.763776	0.08	1.32796	3.38042	0.958	3.2551	0.044326	0.0545378	0.0150547	Rejected	Rejected	Rejected
Q5U5X0	Complex III assembly factor LYRM7 [OS=Homo sapiens]	0.902072	0.423	1.99793	0.590801	0.075	1.85125	0.804306	0.411	1.66154	0.0440509	0.0548595	0.0452633	Rejected	Rejected	Rejected
Q8TER5	Rho guanine nucleotide exchange factor 40 [OS=Homo sapiens]	2.17423	0.975	1.89839	6.83769	1	2.7865	3.9771	0.999	2.29363	0.0161967	0.00509651	0.00534945	Rejected	Enriched	Enriched
Q9UKK9	ADP-sugar pyrophosphatase [OS=Homo sapiens]	13.5888	1	2.05281	7.11821	1	4.33655	4.50359	1	2.54489	0.00149587	0.000897392	0.000596224	Enriched	Enriched	Enriched
Q03405	Urokinase plasminogen activator surface receptor [OS=Homo sapiens]	1.30323	0.846	1.53142	1.09444	0.626	1.44154	1.4471	0.873	1.55292	0.025619	0.0361835	0.0225571	Rejected	Rejected	Rejected
P12270	Nucleoprotein TPR [OS=Homo sapiens]	1.41354	0.992	1.24914	1.14423	0.795	1.27327	1.04865	0.601	1.37004	0.0127063	0.0289875	0.036585	Enriched	Rejected	Rejected
O95140	Mitofusin-2 [OS=Homo sapiens]	1.85604	0.774	3.56096	1.47087	0.576	29.3034	2.42369	0.858	4.10102	0.0292985	0.0380291	0.023733	Rejected	Rejected	Rejected
Q14202	Zinc finger MYM-type protein 3 [OS=Homo sapiens]	0.723766	0.166	1.70705	39.302	0.999	8.43453	20.557	0.995	18.2941	0.0521492	0.0102269	0.00814839	Rejected	Enriched	Enriched
O60763-2	Isoform 2 of General vesicular transport factor p115 [OS=Homo sapiens]	0.927544	0.374	1.47933	11.995	0.694	16.8465	1.47645	0.814	2.04627	0.0458563	0.0339485	0.0261345	Rejected	Rejected	Rejected
Q9NZL9	Methionine adenosyltransferase 2 subunit beta [OS=Homo sapiens]	2.7003	0.887	3.32593	0.129655	0.024	4.98175	1.18884	0.658	2.15016	0.0233666	0.0577379	0.0342994	Rejected	Rejected	Rejected
Q15075	Early endosome antigen 1 [OS=Homo sapiens]	0.865235	0.349	1.57721	2.2612	0.852	3.98059	1.87211	0.86	2.33836	0.0465784	0.0259736	0.0234846	Rejected	Rejected	Rejected
Q9UG56-3	Phosphatidylserine decarboxylase proenzyme, mitochondrial [OS=Homo sapiens]	1.57311	0.567	1.95673	2.06313	0.954	2.04151	0.705048	0.327	2.10646	0.037414	0.0191669	0.0480788	Rejected	Rejected	Rejected
Q9UKM9-1	RNA-binding protein Raly [OS=Homo sapiens]	0.622445	0.227	2.26225	4.07034	0.978	3.16435	2.53724	0.907	3.00424	0.0500344	0.0164578	0.0198079	Rejected	Rejected	Rejected
Q9NRW1	Ras-related protein Rab-6B [OS=Homo sapiens]	1.0109	0.521	1.22484	1.70783	0.761	1.95476	0.919501	0.295	1.27928	0.0395117	0.0310024	0.0490229	Rejected	Rejected	Rejected
O60547-1	GDP-mannose 4,6 dehydratase [OS=Homo sapiens]	0.615017	0.146	2.01644	0.413908	0.007	1.75728	0.65778	0.203	2.39231	0.0526307	0.059465	0.0521862	Rejected	Rejected	Rejected
P84090	Enhancer of rudimentary homolog [OS=Homo sapiens]	16.3668	1	2.17744	12.332	1	2.01273	29.0245	1	2.26169	0.00151307	0.000914324	0.000612786	Enriched	Enriched	Enriched
Q16831	uridine phosphorylase 1 [OS=Homo sapiens]	0.934607	0.261	1.17981	1.68691	1	1.4732	8.33775	0.926	8.74838	0.0488136	0.00799187	0.0182511	Rejected	Enriched	Rejected
Q9BZE4	Nucleolar GTP-binding protein 1 [OS=Homo sapiens]	4.89634	0.992	3.16032	3.40257	0.941	3.60137	0.78967	0.429	3.65611	0.0127235	0.0201659	0.0444021	Enriched	Rejected	Rejected
Q96RS6	NudC domain-containing protein 1 [OS=Homo sapiens]	2.10785	0.848	4.65552	0.946519	0.448	2.24691	3.30449	0.919	3.58572	0.0254986	0.0430579	0.0188473	Rejected	Rejected	Rejected
P10253	lysosomal alpha-glucosidase [OS=Homo sapiens]	0.0488869	0	1.99339	2.18697	0.939	2.21618	2.91917	0.62	7.0417	0.0614168	0.020657	0.0357569	Rejected	Rejected	Rejected
Q07960	rho GTPase-activating protein 1 [OS=Homo sapiens]	3.37104	0.855	3.77613	1.85717	0.996	1.41369	0.765995	0.24	1.77657	0.0252063	0.0120386	0.0509606	Rejected	Enriched	Rejected
Q9Y6X5	Bis(5'-adenosyl)-triphosphatase ENPP4 [OS=Homo sapiens]	1.15645	0.762	1.39267	0.845545	0.062	1.19357	1.06123	0.521	1.53926	0.0297971	0.0554013	0.0401126	Rejected	Rejected	Rejected
Q9H875	PRKR-interacting protein 1 [OS=Homo sapiens]	0.938433	0.295	1.19504	1.29849	0.539	1.74181	1.1015	0.551	3.15183	0.0479195	0.0393159	0.0388374	Rejected	Rejected	Rejected
P61077-2	Isoform 2 of Ubiquitin-conjugating enzyme E2 D3 [OS=Homo sapiens]	2.00374	0.848	3.03136	0.5021	0.033	1.90234	1.34971	0.567	3.94317	0.0255158	0.0570437	0.0381086	Rejected	Rejected	Rejected
Q9H3U1	Protein unc-45 homolog A [OS=Homo sapiens]	1.0952	0.507	2.55192	0.492899	0.021	1.69404	0.228484	0	1.86452	0.040251	0.0580088	0.060732	Rejected	Rejected	Rejected
Q14CX7-1	N-alpha-acetyltransferase 25, NatB auxiliary subunit [OS=Homo sapiens]	0.98613	0.503	1.53722	0.165053	0	2.26099	0.55273	0.056	1.74585	0.0406121	0.0614968	0.0570719	Rejected	Rejected	Rejected
Q9UHF1	Epidermal growth factor-like protein 7 [OS=Homo sapiens]	0.838698	0.081	1.21722	0.847301	0.053	1.18453	0.615105	0.005	1.43602	0.0550206	0.0559092	0.059788	Rejected	Rejected	Rejected
P54725-1	UV excision repair protein RAD23 homolog A [OS=Homo sapiens]	9.29787	1	1.934	5.23341	1	1.9458	7.52722	1	2.31899	0.00153026	0.000931256	0.000629347	Enriched	Enriched	Enriched
P36404	ADP-ribosylation factor-like protein 2 [OS=Homo sapiens]	13.5226	1	2.41558	11.5497	1	3.68789	10.9583	1	2.34681	0.00154746	0.000948188	0.000645909	Enriched	Enriched	Enriched
Q9NQC3-2	Isoform 2 of Reticulon-4 [OS=Homo sapiens]	0.716709	0.094	1.46811	2.32314	1	1.42519	2.28844	0.967	2.21633	0.0544704	0.00833051	0.0139119	Rejected	Enriched	Rejected
Q13492-1	Phosphatidylinositol-binding clathrin assembly protein [OS=Homo sapiens]	14.0916	1	2.62865	2.38457	0.984	1.98538	2.84827	0.999	1.86683	0.00156465	0.0152895	0.00571381	Enriched	Rejected	Enriched
Q13630	GDP-L-fucose synthase [OS=Homo sapiens]	7.4497	0.997	3.58342	1.83149	0.976	1.68526	0.984753	0.454	3.45122	0.0105055	0.0165764	0.0433919	Enriched	Rejected	Rejected
P47755	F-actin-capping protein subunit alpha-2 [OS=Homo sapiens]	3.56093	0.993	2.53128	2.53826	1	1.5604	0.568556	0.179	2.93276	0.0122421	0.00450389	0.0531467	Enriched	Enriched	Rejected
O75794	Cell division cycle protein 123 homolog [OS=Homo sapiens]	1.30148	0.964	1.28156	1.02142	0.553	1.2419	1.10143	0.867	1.14321	0.017641	0.0389265	0.0229877	Rejected	Rejected	Rejected
Q15382	GTP-binding protein rheb [OS=Homo sapiens]	0.721734	0.016	1.31623	0.888104	0.22	1.28562	1.26816	0.93	1.2968	0.0584766	0.0503556	0.017953	Rejected	Rejected	Rejected
O75663	TIP41-like protein [OS=Homo sapiens]	9.56029	1	1.91711	6.61198	1	1.84702	5.399	1	1.79705	0.00158184	0.00096512	0.000662471	Enriched	Enriched	Enriched
P83916	Chromobox protein homolog 1 [OS=Homo sapiens]	3.06782	0.999	1.83172	11.1413	1	5.19862	1.59286	0.716	2.78911	0.00873453	0.00370809	0.0314508	Enriched	Enriched	Rejected
P31942	Heterogeneous nuclear ribonucleoprotein H3 [OS=Homo sapiens]	1.6759	0.966	1.59846	1.02065	0.564	1.48244	1.55864	0.771	2.38542	0.0174003	0.0385201	0.0286519	Rejected	Rejected	Rejected
P17066	Heat shock 70 kDa protein 6 [OS=Homo sapiens]	2.51897	0.958	2.35499	0.747228	0.145	1.53975	1.18523	0.617	2.60071	0.0182772	0.0525229	0.0359887	Rejected	Rejected	Rejected
Q00403	Transcription initiation factor IIB [OS=Homo sapiens]	0.575711	0.315	6.126	0.720031	0.319	3.0512	3.92434	0.96	2.29557	0.0474209	0.0471385	0.0148725	Rejected	Rejected	Rejected
P19022	Cadherin-2 [OS=Homo sapiens]	0.819691	0.387	2.54409	1.08583	0.604	1.95591	1.08523	0.543	3.21011	0.0454436	0.0370132	0.039152	Rejected	Rejected	Rejected
P07900-2	Isoform 2 of Heat shock protein HSP 90-alpha [OS=Homo sapiens]	2.90584	1	1.54094	3.6348	1	1.56482	4.91889	1	1.72177	0.00159904	0.000982052	0.000679033	Enriched	Enriched	Enriched
Q9NWT6	Hypoxia-inducible factor 1-alpha inhibitor [OS=Homo sapiens]	1.09768	0.805	1.20455	2.20698	0.939	2.2574	1.64161	0.623	2.12381	0.0276651	0.0205554	0.0356078	Rejected	Rejected	Rejected
P34913-1	Bifunctional epoxide hydrolase 2 [OS=Homo sapiens]	0.930526	0.2	1.14756	1.10536	0.809	1.20074	0.945977	0.322	1.21465	0.0508941	0.0283441	0.0483273	Rejected	Rejected	Rejected
Q9BTE6-3	Isoform 3 of Alanyl-tRNA editing protein Aarsd1 [OS=Homo sapiens]	17.1555	1	3.23531	0.633023	0.02	1.46248	2.467	0.914	3.01585	0.00161623	0.0580765	0.0192779	Enriched	Rejected	Rejected
Q14126	Desmoglein-2 [OS=Homo sapiens]	7.14394	1	2.15013	0.351735	0.008	2.17029	1.59634	0.712	2.42775	0.00163343	0.0592448	0.0316661	Enriched	Rejected	Rejected
O75955	Flotillin-1 [OS=Homo sapiens]	1.65126	0.991	1.47095	0.841052	0.4	2.85084	0.232823	0.001	2.34416	0.0129642	0.044768	0.0603014	Enriched	Rejected	Rejected
O95793	double-stranded RNA-binding protein Staufen homolog 1 [OS=Homo sapiens]	3.59495	0.952	3.5453	0.458758	0.013	1.86622	1.0126	0.495	1.64868	0.0188446	0.0586353	0.0415535	Rejected	Rejected	Rejected
O60437	periplakin [OS=Homo sapiens]	2.68486	1	1.81627	2.19667	0.996	1.66252	8.30379	0.998	5.6855	0.00165062	0.0117508	0.00645909	Enriched	Enriched	Enriched
P60900	Proteasome subunit alpha type-6 [OS=Homo sapiens]	3.44857	1	1.79457	3.30344	1	1.60361	1.82057	0.954	1.81432	0.00166781	0.000998984	0.015419	Enriched	Enriched	Rejected
Q9BZZ5-2	Isoform 2 of Apoptosis inhibitor 5 [OS=Homo sapiens]	1.76962	0.915	1.90125	1.64424	0.881	1.81448	2.02619	0.984	1.75261	0.0214409	0.0245513	0.0112289	Rejected	Rejected	Rejected
O96008	Mitochondrial import receptor subunit TOM40 homolog [OS=Homo sapiens]	9.49503	0.993	7.62012	1.00708	0.525	2.57557	0.739876	0.381	2.75928	0.0122593	0.0399255	0.0463564	Enriched	Rejected	Rejected
Q8IX12	Cell division cycle and apoptosis regulator protein 1 [OS=Homo sapiens]	1.22352	0.628	2.06678	1.57644	0.997	1.35102	0.681705	0.333	9.29099	0.03511	0.0115137	0.0477973	Rejected	Enriched	Rejected
P43121	Cell surface glycoprotein MUC18 [OS=Homo sapiens]	0.28461	0.004	2.83712	5.79319	0.989	2.98009	1.57216	0.713	3.06093	0.0598349	0.0146123	0.0315999	Rejected	Enriched	Rejected
O14678	Atp-binding cassette sub-family d member 4 [OS=Homo sapiens]	0.974864	0.433	1.23241	1.003	0.482	1.24351	1.02473	0.561	1.23487	0.0436382	0.0418557	0.0383571	Rejected	Rejected	Rejected
O00468	Agrin [OS=Homo sapiens]	1.72656	0.888	2.00197	0.767502	0.17	1.46675	0.378268	0.046	2.67772	0.023229	0.0514731	0.0574031	Rejected	Rejected	Rejected
P35250-1	Replication factor C subunit 2 [OS=Homo sapiens]	10.1958	1	2.18216	6.27113	0.993	3.20071	11.6575	0.992	5.37232	0.00168501	0.0134948	0.00907585	Enriched	Enriched	Enriched
Q9UHD8-1	Septin-9 [OS=Homo sapiens]	15.3635	1	2.07669	1.15618	0.664	1.71912	2.7169	1	1.67725	0.0017022	0.0349475	0.00445512	Enriched	Rejected	Enriched
P30533	alpha-2-macroglobulin receptor-associated protein [OS=Homo sapiens]	2.48458	0.808	5.35239	4.06299	0.943	4.43141	43.9035	0.555	52.4731	0.0274587	0.0200474	0.0385724	Rejected	Rejected	Rejected
Q13011	Delta(3,5)-Delta(2,4)-dienoyl-CoA isomerase, mitochondrial [OS=Homo sapiens]	1.49336	0.8	2.27951	4.68794	1	2.06232	4.3469	0.891	5.05077	0.0279574	0.00650186	0.0212488	Rejected	Enriched	Rejected
O95295	SNARE-associated protein Snapin [OS=Homo sapiens]	1.33975	0.979	1.2721	0.809841	0.114	1.37019	1.82342	0.969	1.7864	0.0155605	0.0535557	0.013796	Rejected	Rejected	Rejected
O95302-3	Isoform 3 of Peptidyl-prolyl cis-trans isomerase FKBP9 [OS=Homo sapiens]	1.17288	0.802	1.35556	1.61934	0.881	1.77327	3.20449	0.93	3.53868	0.0278714	0.0245682	0.0178536	Rejected	Rejected	Rejected
P13010	X-ray repair cross-complementing protein 5 [OS=Homo sapiens]	2.32409	0.997	1.6587	3.55435	0.908	4.03061	1.15843	0.572	2.5655	0.0105227	0.0227565	0.0377774	Enriched	Rejected	Rejected
P47897	glutamine--tRNA ligase [OS=Homo sapiens]	1.56084	0.983	1.47375	0.686606	0.069	1.49658	2.22428	0.982	1.90572	0.0149243	0.0551304	0.0117092	Rejected	Rejected	Rejected
P62847-4	Isoform 4 of 40S ribosomal protein S24 [OS=Homo sapiens]	2.09927	0.892	2.57375	0.619221	0.105	1.82645	4.64363	0.876	6.18501	0.0229539	0.053742	0.0223584	Rejected	Rejected	Rejected
Q14011	Cold-inducible RNA-binding protein [OS=Homo sapiens]	4.51153	0.993	3.18813	1.60375	0.818	2.42103	1.03239	0.553	1.82146	0.0122765	0.0277684	0.0387049	Enriched	Rejected	Rejected
O95208-1	epsin-2 [OS=Homo sapiens]	6.97008	0.997	2.96808	1.09639	0.741	1.27541	1.04152	0.623	1.27562	0.0105399	0.031832	0.0356244	Enriched	Rejected	Rejected
Q9HB40	Retinoid-inducible serine carboxypeptidase [OS=Homo sapiens]	0.412034	0.221	3.04295	2.18316	0.996	1.77326	1.21804	0.871	1.33484	0.0502923	0.0122418	0.0226399	Rejected	Enriched	Rejected
P46379-3	Isoform 3 of Large proline-rich protein BAG6 [OS=Homo sapiens]	2.02035	0.915	2.33238	0.885813	0.373	2.01251	1.64612	0.609	2.26358	0.021458	0.0456316	0.0362703	Rejected	Rejected	Rejected
O00255-1	Menin [OS=Homo sapiens]	1.01074	0.535	1.24115	0.941637	0.371	1.37138	0.828013	0.054	1.21851	0.038738	0.0457501	0.0571712	Rejected	Rejected	Rejected
Q69YN4	protein virilizer homolog [OS=Homo sapiens]	8.44834	0.986	7.632	1.44206	0.823	1.71886	2.08715	0.726	55.2856	0.014271	0.0274467	0.030954	Enriched	Rejected	Rejected
P15289-1	arylsulfatase A [OS=Homo sapiens]	3.1692	0.53	4.23731	1.73324	1	1.44715	1.63019	0.972	1.56816	0.0389787	0.0073146	0.0131169	Rejected	Enriched	Rejected
Q9H0U3	Magnesium transporter protein 1 [OS=Homo sapiens]	0.501408	0.13	2.86617	1.57821	0.999	1.3513	11.2156	0.903	11.7909	0.0532153	0.0102777	0.0201557	Rejected	Enriched	Rejected
P61244	Protein max [OS=Homo sapiens]	1.14045	0.821	1.24827	0.688215	0.001	1.23894	0.982262	0.457	1.27703	0.0269257	0.0607348	0.0432759	Rejected	Rejected	Rejected
O00469-2	Isoform 2 of Procollagen-lysine,2-oxoglutarate 5-dioxygenase 2 [OS=Homo sapiens]	0.456424	0.052	2.20942	0.384057	0.053	2.59992	0.883195	0.413	2.46712	0.0564821	0.0559262	0.0452136	Rejected	Rejected	Rejected
Q96IV0	Peptide-N(4)-(N-acetyl-beta-glucosaminyl)asparagine amidase [OS=Homo sapiens]	3.5692	1	1.88195	5.06364	1	1.73379	5.25735	1	2.64163	0.00171939	0.00101592	0.000695595	Enriched	Enriched	Enriched
P61803	Dolichyl-diphosphooligosaccharide--protein glycosyltransferase subunit DAD1 [OS=Homo sapiens]	18.3283	1	3.41105	6.55916	0.799	12.4361	45.9562	1	4.36844	0.00173659	0.0288182	0.00414044	Enriched	Rejected	Enriched
P13797	Plastin-3 [OS=Homo sapiens]	1.70896	0.953	1.69178	4.19601	0.993	3.03201	3.26015	0.991	2.7592	0.0186726	0.0136302	0.00932428	Rejected	Enriched	Enriched
O94760-1	N(G),N(G)-dimethylarginine dimethylaminohydrolase 1 [OS=Homo sapiens]	6.74193	0.993	4.52306	1.55241	0.901	1.71353	2.45647	0.932	2.64784	0.0122937	0.023146	0.0176217	Enriched	Rejected	Rejected
Q92888-3	Isoform 3 of Rho guanine nucleotide exchange factor 1 [OS=Homo sapiens]	5.70722	0.844	6.99704	0.992255	0.477	1.34136	2.75715	0.959	2.63104	0.0257909	0.0420251	0.0149553	Rejected	Rejected	Rejected
Q15828	Cystatin-M [OS=Homo sapiens]	0.0712543	0.49	24.1742	6.31542	0.999	2.30915	4.06774	0.994	2.81214	0.0415062	0.0100576	0.00859556	Rejected	Enriched	Enriched
Q96D05-2	Isoform 2 of Uncharacterized protein C10orf35 [OS=Homo sapiens]	1.09237	0.759	1.21364	0.993896	0.506	1.2562	1.01578	0.536	1.20177	0.0299862	0.0408568	0.0393673	Rejected	Rejected	Rejected
Q96HE7	ERO1-like protein alpha [OS=Homo sapiens]	1.97156	0.974	1.80604	0.615534	0.123	1.92473	0.765242	0.394	2.43563	0.0163858	0.0532001	0.0459921	Rejected	Rejected	Rejected
P36542-1	ATP synthase subunit gamma, mitochondrial [OS=Homo sapiens]	0.714116	0.115	1.51932	0.411739	0.022	1.99749	5.74186	0.995	3.71117	0.0537655	0.0579411	0.00844651	Rejected	Rejected	Enriched
Q14697-1	Neutral alpha-glucosidase AB [OS=Homo sapiens]	0.787964	0.163	1.49502	1.14726	0.821	1.26628	0.958534	0.441	1.53525	0.0522008	0.0275991	0.0439053	Rejected	Rejected	Rejected
P29218-3	Isoform 3 of Inositol monophosphatase 1 [OS=Homo sapiens]	0.772171	0.374	2.44083	0.205785	0.093	5.78462	0.171987	0.147	7.32098	0.0458735	0.0540806	0.0543392	Rejected	Rejected	Rejected
P42224-1	Signal transducer and activator of transcription 1-alpha/beta [OS=Homo sapiens]	9.25838	1	1.94431	26.7072	1	2.74771	11.2057	1	3.36677	0.00175378	0.00103285	0.000712156	Enriched	Enriched	Enriched
O14639-6	Isoform 6 of Actin-binding LIM protein 1 [OS=Homo sapiens]	10.0297	1	2.1129	16.5722	1	2.32236	4.31378	1	1.88802	0.00177098	0.00104978	0.000728718	Enriched	Enriched	Enriched
Q96J02	E3 ubiquitin-protein ligase Itchy homolog [OS=Homo sapiens]	53.5551	1	2.1891	3.95096	1	1.63228	5.97533	1	2.21685	0.00178817	0.00106671	0.00074528	Enriched	Enriched	Enriched
P08195	4F2 cell-surface antigen heavy chain [OS=Homo sapiens]	1.51298	0.999	1.23997	2.84763	1	1.57515	6.3787	1	1.69161	0.00875172	0.00372503	0.00180523	Enriched	Enriched	Enriched
P51659-1	peroxisomal multifunctional enzyme type 2 [OS=Homo sapiens]	1.62537	0.998	1.32773	41.1293	1	9.38098	20.1006	0.905	23.8035	0.00980055	0.00399594	0.0200563	Enriched	Enriched	Rejected
Q13620	Cullin-4B [OS=Homo sapiens]	3.42266	0.997	2.12752	2.707	0.882	3.2566	6.28464	0.996	2.74291	0.0105571	0.0244666	0.00788341	Enriched	Rejected	Enriched
P54578	Ubiquitin carboxyl-terminal hydrolase 14 [OS=Homo sapiens]	4.95235	1	1.89898	5.94962	1	2.17553	3.11396	0.999	2.09962	0.00180536	0.00108364	0.00515071	Enriched	Enriched	Enriched
P62253	Ubiquitin-conjugating enzyme E2 G1 [OS=Homo sapiens]	1.06489	0.504	3.20394	15.3218	1	1.94072	12.0345	1	2.05426	0.0405089	0.00746698	0.00253395	Rejected	Enriched	Enriched
Q9Y262	eukaryotic translation initiation factor 3 subunit L [OS=Homo sapiens]	2.24348	0.911	2.56767	2.67059	0.999	1.67828	1.40827	0.843	1.69564	0.021716	0.0096512	0.024677	Rejected	Enriched	Rejected
Q9UBS4	DnaJ homolog subfamily B member 11 [OS=Homo sapiens]	2.52026	0.636	5.71177	4.74686	0.998	2.48988	3.14941	0.998	1.99007	0.0349209	0.010938	0.00642597	Rejected	Enriched	Enriched
O43719	HIV Tat-specific factor 1 [OS=Homo sapiens]	2.50147	0.914	2.71594	2.46206	0.87	2.99525	1.16087	0.659	1.79689	0.0215268	0.0251947	0.0342498	Rejected	Rejected	Rejected
Q86X76-3	Isoform 4 of Nitrilase homolog 1 [OS=Homo sapiens]	1.19284	0.643	2.00572	1.07054	0.569	1.98613	0.823123	0.455	3.55508	0.0346286	0.0383	0.043309	Rejected	Rejected	Rejected
Q07955-1	Serine/arginine-rich splicing factor 1 [OS=Homo sapiens]	3.68387	1	1.72515	0.612217	0.479	3.91073	3.54371	0.994	2.11006	0.00182256	0.0419404	0.00866181	Enriched	Rejected	Enriched
Q9GZS1-1	DNA-directed RNA polymerase I subunit RPA49 [OS=Homo sapiens]	2.32679	0.924	2.38184	1.02834	0.613	1.20094	0.896733	0.256	1.28234	0.0208219	0.0366407	0.0504472	Rejected	Rejected	Rejected
Q04760-1	lactoylglutathione lyase [OS=Homo sapiens]	2.92056	0.936	3.15317	0.505832	0.099	2.08113	3.06429	0.739	5.00687	0.0200997	0.0538943	0.0303577	Rejected	Rejected	Rejected
O94804	Serine/threonine-protein kinase 10 [OS=Homo sapiens]	0.875667	0.239	1.31499	1.00248	0.527	1.17843	1.0143	0.554	1.2019	0.049553	0.0398578	0.0386386	Rejected	Rejected	Rejected
P63167	Dynein light chain 1, cytoplasmic [OS=Homo sapiens]	0.640899	0.054	1.56812	0.747862	0.015	1.27013	2.74737	0.5	3.79075	0.0563274	0.058466	0.0413548	Rejected	Rejected	Rejected
Q4G0N4	NAD kinase 2, mitochondrial [OS=Homo sapiens]	0.837346	0.108	1.27832	0.635096	0.131	1.77642	0.816603	0.016	1.18673	0.0539718	0.0530139	0.0588605	Rejected	Rejected	Rejected
Q9UBM7	7-dehydrocholesterol reductase [OS=Homo sapiens]	1.94456	0.779	2.53486	1.04585	0.559	1.74022	4.76168	0.998	2.89952	0.0290406	0.0386725	0.00670752	Rejected	Rejected	Enriched
Q9BVL4	Selenoprotein O [OS=Homo sapiens]	1.04946	0.647	1.25748	1.08604	0.751	1.19868	1.03341	0.59	1.23069	0.0344739	0.0314765	0.0370984	Rejected	Rejected	Rejected
Q9BYC5	Alpha-(1,6)-fucosyltransferase [OS=Homo sapiens]	3.0887	0.993	2.5385	2.69556	0.873	2.90109	1.02151	0.549	2.6388	0.0123109	0.0250085	0.038887	Enriched	Rejected	Rejected
O60828	Polyglutamine-binding protein 1 [OS=Homo sapiens]	4.75837	0.993	2.68695	1.03174	0.597	1.24518	1.58085	0.967	1.52897	0.0123281	0.037301	0.0139616	Enriched	Rejected	Rejected
Q86TU7	Histone-lysine N-methyltransferase setd3 [OS=Homo sapiens]	0.928123	0.273	1.22832	1.03426	0.578	1.26874	1.2653	0.895	1.34014	0.0484869	0.0379614	0.0209506	Rejected	Rejected	Rejected
O95425	Supervillin [OS=Homo sapiens]	1.03675	0.617	1.21577	0.959063	0.4	1.29122	1.06334	0.645	1.31063	0.0357118	0.0448019	0.0347797	Rejected	Rejected	Rejected
P35659-1	Protein DEK [OS=Homo sapiens]	0.75245	0.285	2.48464	0.318963	0.037	2.66672	1.99204	0.645	6.16251	0.0482118	0.0567389	0.0347963	Rejected	Rejected	Rejected
P08708	40S ribosomal protein S17 [OS=Homo sapiens]	2.93672	1	1.84782	1.96725	0.993	1.57424	3.15522	0.988	2.51022	0.00183975	0.0135117	0.0103345	Enriched	Enriched	Rejected
Q92791	synaptonemal complex protein SC65 [OS=Homo sapiens]	9.17836	1	2.5683	6.10536	1	2.1608	3.93086	0.988	2.92193	0.00185695	0.00110058	0.0101524	Enriched	Enriched	Rejected
P30153	serine/threonine-protein phosphatase 2A 65 kDa regulatory subunit A alpha isoform [OS=Homo sapiens]	3.66298	1	1.98537	2.7627	0.994	1.95213	1.43586	0.867	1.63619	0.00187414	0.0129529	0.0229381	Enriched	Enriched	Rejected
Q9Y3E5	Peptidyl-tRNA hydrolase 2, mitochondrial [OS=Homo sapiens]	2.0002	0.971	1.87792	0.953922	0.456	1.86563	3.2721	0.966	3.02689	0.0167297	0.042787	0.0140941	Rejected	Rejected	Rejected
Q8WTS6	Histone-lysine N-methyltransferase SETD7 [OS=Homo sapiens]	9.26261	0.9	10.1789	0.678168	0.001	1.2661	1.64446	0.991	1.45636	0.0223865	0.0606841	0.00952302	Rejected	Rejected	Enriched
P14854	Cytochrome c oxidase subunit 6B1 [OS=Homo sapiens]	0.886113	0.238	1.28892	2.29972	0.749	2.90453	3.28716	0.97	3.14586	0.0496389	0.0315442	0.0136138	Rejected	Rejected	Rejected
Q9Y613	FH1/FH2 domain-containing protein 1 [OS=Homo sapiens]	1.6069	0.708	2.56127	7.85522	1	6.52602	0.597643	0.158	2.45717	0.0319464	0.00680664	0.0540245	Rejected	Enriched	Rejected
O43169	Cytochrome b5 type B [OS=Homo sapiens]	0.341269	0.004	2.41974	2.50492	0.998	1.80527	1.47693	0.817	2.2042	0.0598521	0.0110735	0.0259026	Rejected	Enriched	Rejected
Q13751	Laminin subunit beta-3 [OS=Homo sapiens]	0.769462	0.031	1.27957	0.967797	0.426	1.30105	0.962241	0.427	1.39943	0.0574966	0.043786	0.0444684	Rejected	Rejected	Rejected
P53990-5	Isoform 5 of IST1 homolog [OS=Homo sapiens]	4.16167	0.947	4.20894	0.0354302	0	3.17129	0.148444	0.021	4.31192	0.01924	0.0611073	0.0584962	Rejected	Rejected	Rejected
Q12788	Transducin beta-like protein 3 [OS=Homo sapiens]	0.267883	0	1.9399	0.805577	0.26	1.62344	1.37981	0.677	3.25219	0.061434	0.0489164	0.0334051	Rejected	Rejected	Rejected
P04075-2	Isoform 2 of Fructose-bisphosphate aldolase A [OS=Homo sapiens]	1.8941	0.993	1.69834	3.43284	1	1.92119	3.41336	0.997	2.28515	0.0123453	0.00452083	0.00700563	Enriched	Enriched	Enriched
P43487	Ran-specific GTPase-activating protein [OS=Homo sapiens]	15.2118	1	3.59935	14.7884	1	3.16276	6.46601	0.998	3.46355	0.00189133	0.00111751	0.00621067	Enriched	Enriched	Enriched
Q96EY4	translation machinery-associated protein 16 [OS=Homo sapiens]	3.65455	0.992	2.50979	1.27554	0.709	1.76168	2.07837	0.859	2.82535	0.0127407	0.0331527	0.0236502	Enriched	Rejected	Rejected
O75643-1	U5 small nuclear ribonucleoprotein 200 kDa helicase [OS=Homo sapiens]	1.64492	0.926	1.73879	1.05795	0.583	1.64401	3.21888	0.792	4.18363	0.0207015	0.0377921	0.0273104	Rejected	Rejected	Rejected
P00505	Aspartate aminotransferase, mitochondrial [OS=Homo sapiens]	0.999129	0.505	1.5899	2.39681	0.999	1.54372	0.790689	0.438	2.28055	0.040423	0.0100237	0.0440709	Rejected	Enriched	Rejected
P52907	F-actin-capping protein subunit alpha-1 [OS=Homo sapiens]	0.275644	0.222	4.79047	2.33887	1	1.55677	1.11829	0.616	1.89653	0.0502407	0.0081104	0.0360053	Rejected	Enriched	Rejected
P42566-1	epidermal growth factor receptor substrate 15 [OS=Homo sapiens]	2.66047	0.995	1.76938	3.95357	1	1.62016	5.29873	1	2.05329	0.0115715	0.00438537	0.00198741	Enriched	Enriched	Enriched
Q9H1E5	Thioredoxin-related transmembrane protein 4 [OS=Homo sapiens]	1.86868	0.981	1.61581	0.698719	0.323	2.05312	8.26879	0.997	5.74148	0.0152854	0.0469861	0.00743624	Rejected	Rejected	Enriched
Q9NXR7-1	Isoform 1 of BRISC and BRCA1-A complex member 2 [OS=Homo sapiens]	4.52625	1	2.20872	1.67616	0.778	2.37112	0.884403	0.245	1.39957	0.00190853	0.0299865	0.0508281	Enriched	Rejected	Rejected
O14949	Cytochrome b-c1 complex subunit 8 [OS=Homo sapiens]	3.21425	0.866	4.50986	5.72098	0.575	8.48322	1.10753	0.521	1.94969	0.0246217	0.0380969	0.0400961	Rejected	Rejected	Rejected
Q9Y312	Protein AAR2 homolog [OS=Homo sapiens]	1.65497	0.529	2.21351	0.85526	0.134	1.26101	7.27079	0.95	7.26017	0.0390818	0.0528615	0.0159987	Rejected	Rejected	Rejected
O60488-1	Long-chain-fatty-acid--CoA ligase 4 [OS=Homo sapiens]	0.91353	0.437	2.05109	0.534634	0.079	1.97668	0.439599	0.076	2.53136	0.0435007	0.0546224	0.0563266	Rejected	Rejected	Rejected
P62266	40S ribosomal protein S23 [OS=Homo sapiens]	1.14135	0.526	2.2965	1.54786	0.992	1.39579	2.08909	0.993	1.78645	0.0392882	0.0139519	0.00882743	Rejected	Enriched	Enriched
P52943-2	Isoform 2 of Cysteine-rich protein 2 [OS=Homo sapiens]	1.20118	0.675	1.74657	3.483	0.972	3.07355	0.854911	0.409	4.10431	0.0330812	0.0172198	0.0453296	Rejected	Rejected	Rejected
P11717	Cation-independent mannose-6-phosphate receptor [OS=Homo sapiens]	1.87092	0.953	1.83198	0.833833	0.223	1.55867	4.54385	0.998	2.45592	0.0186898	0.0501863	0.00682345	Rejected	Rejected	Enriched
P46937-9	Isoform 9 of Transcriptional coactivator YAP1 [OS=Homo sapiens]	3.25852	0.995	1.9665	1.216	0.621	2.54774	1.37459	0.741	2.19469	0.0115887	0.036319	0.0302252	Enriched	Rejected	Rejected
Q9ULW0-2	Isoform 2 of Targeting protein for Xklp2 [OS=Homo sapiens]	1.12525	0.766	1.30154	1.12504	0.812	1.23839	0.879601	0.157	1.21801	0.029608	0.0281917	0.0540908	Rejected	Rejected	Rejected
Q05519	serine/arginine-rich splicing factor 11 [OS=Homo sapiens]	0.782253	0.069	1.29381	5.50199	0.774	7.87639	1.90256	0.772	2.98419	0.0555365	0.0302743	0.0285525	Rejected	Rejected	Rejected
Q13049	E3 ubiquitin-protein ligase TRIM32 [OS=Homo sapiens]	3.95507	0.999	2.51841	2.18708	0.987	1.88748	11.6966	1	2.0551	0.00876891	0.0149509	0.00349453	Enriched	Enriched	Enriched
Q7L9L4-2	Isoform 2 of MOB kinase activator 1B [OS=Homo sapiens]	2.61382	0.999	1.74823	5.20399	1	2.10802	0.208232	0.418	6.8275	0.00878611	0.00374196	0.0449487	Enriched	Enriched	Rejected
Q96AQ6	Pre-B-cell leukemia transcription factor-interacting protein 1 [OS=Homo sapiens]	1.7721	0.919	1.94297	1.98171	0.93	2.18427	0.85976	0.345	1.75155	0.0211486	0.0214189	0.0473832	Rejected	Rejected	Rejected
Q07065	Cytoskeleton-associated protein 4 [OS=Homo sapiens]	1.32586	0.709	2.5315	0.290116	0	2.04799	2.82564	0.896	3.38629	0.0318776	0.0613613	0.0208347	Rejected	Rejected	Rejected
P23280	Carbonic anhydrase 6 [OS=Homo sapiens]	2.371	0.912	2.5707	0.225466	0	2.00527	2.80868	0.979	2.34608	0.0216472	0.061192	0.0122226	Rejected	Rejected	Rejected
P52294	Importin subunit alpha-5 [OS=Homo sapiens]	0.264613	0.417	5.50029	0.833127	0.211	1.47384	3.79973	0.989	3.23184	0.04424	0.050508	0.0100861	Rejected	Rejected	Rejected
Q15102	Platelet-activating factor acetylhydrolase IB subunit gamma [OS=Homo sapiens]	9.74961	1	2.94519	4.73696	1	2.12934	1.25991	0.723	1.93237	0.00192572	0.00113444	0.0310533	Enriched	Enriched	Rejected
P27635	60S ribosomal protein L10 [OS=Homo sapiens]	4.40424	1	2.25835	1.35969	0.877	1.50749	3.49949	0.946	3.53238	0.00194292	0.0247037	0.0163796	Enriched	Rejected	Rejected
O75964	ATP synthase subunit g, mitochondrial [OS=Homo sapiens]	0.425391	0.013	1.82617	1.13783	0.675	1.65821	3.71304	0.978	3.36075	0.0587861	0.0345073	0.0123551	Rejected	Rejected	Rejected
O14578-4	Isoform 4 of Citron Rho-interacting kinase [OS=Homo sapiens]	37.8022	0.516	43.9589	1.57063	0.63	1.84162	4.5056	0.902	4.73469	0.0397008	0.0360481	0.0202219	Rejected	Rejected	Rejected
Q8NC60	Nitric oxide-associated protein 1 [OS=Homo sapiens]	1.25307	0.647	1.55355	1.01799	0.549	1.26145	1.16762	0.913	1.21489	0.0344911	0.0389773	0.0193276	Rejected	Rejected	Rejected
O75494-1	Serine/arginine-rich splicing factor 10 [OS=Homo sapiens]	1.50139	0.506	4.75437	0.564073	0.179	2.91818	2.76581	0.969	2.40178	0.0403198	0.0512699	0.0137794	Rejected	Rejected	Rejected
P10155-1	60 kDa SS-A/Ro ribonucleoprotein [OS=Homo sapiens]	1.20722	0.88	1.27499	0.805313	0.013	1.19777	1.36602	0.595	1.98973	0.0236933	0.0586692	0.03685	Rejected	Rejected	Rejected
P80188	Neutrophil gelatinase-associated lipocalin [OS=Homo sapiens]	0.781163	0.501	4.11508	1.65371	0.752	2.4452	0.248517	0	1.87051	0.0407497	0.0314257	0.0605002	Rejected	Rejected	Rejected
P46734-3	Isoform 2 of Dual specificity mitogen-activated protein kinase kinase 3 [OS=Homo sapiens]	0.650842	0.353	2.23951	1.81404	0.523	14.3873	0.994983	0.497	5.58411	0.0465268	0.0400779	0.0414541	Rejected	Rejected	Rejected
P46087-4	Isoform 4 of Probable 28S rRNA (cytosine(4447)-C(5))-methyltransferase [OS=Homo sapiens]	6.41874	1	1.79431	13.6782	1	2.8348	5.35963	0.949	5.41339	0.00196011	0.00115137	0.0160152	Enriched	Enriched	Rejected
P39687	Acidic leucine-rich nuclear phosphoprotein 32 family member A [OS=Homo sapiens]	2.152	0.873	3.29169	2.34197	0.988	1.91698	4.03128	0.981	3.06545	0.0242435	0.0148154	0.011792	Rejected	Enriched	Rejected
Q9NPD3	Exosome complex component Rrp41 [OS=Homo sapiens]	2.64893	0.984	2.32605	1.41863	0.859	1.61059	0.95976	0.394	1.23602	0.0146664	0.0256857	0.0459755	Rejected	Rejected	Rejected
P42285	Superkiller viralicidic activity 2-like 2 [OS=Homo sapiens]	1.04443	0.533	2.08824	3.19774	0.997	1.82963	2.10344	0.922	2.37241	0.0388067	0.0115306	0.0185161	Rejected	Enriched	Rejected
O95218-1	Zinc finger Ran-binding domain-containing protein 2 [OS=Homo sapiens]	0.36391	0	1.62361	5.00468	1	2.1357	2.02765	0.929	2.17457	0.0614512	0.00866915	0.0179861	Rejected	Enriched	Rejected
Q14C86-6	Isoform 6 of GTPase-activating protein and VPS9 domain-containing protein 1 [OS=Homo sapiens]	0.0211784	0	2.11858	1.15282	0.558	2.04678	1.68958	0.731	3.04791	0.0614684	0.0387572	0.0305896	Rejected	Rejected	Rejected
Q9BVQ7-1	Spermatogenesis-associated protein 5-like protein 1 [OS=Homo sapiens]	1.06175	0.66	1.27139	0.959316	0.378	1.23098	0.811436	0.128	1.34963	0.0338377	0.0455469	0.0548692	Rejected	Rejected	Rejected
O95251-1	Histone acetyltransferase KAT7 [OS=Homo sapiens]	9.57557	0.985	6.90013	0.334995	0.036	2.87263	0.662134	0.294	3.3912	0.0144601	0.0567728	0.0491553	Rejected	Rejected	Rejected
P61088	ubiquitin-conjugating enzyme E2 N [OS=Homo sapiens]	5.06567	1	1.8481	7.54198	1	1.73138	7.15281	1	1.96864	0.0019773	0.0011683	0.000761842	Enriched	Enriched	Enriched
Q9BWF3-1	RNA-binding protein 4 [OS=Homo sapiens]	0.42153	0.487	5.417	3.09114	0.999	2.24545	1.0119	0.539	1.40092	0.0416953	0.0100745	0.039268	Rejected	Enriched	Rejected
Q9NYL9	tropomodulin-3 [OS=Homo sapiens]	1.91131	0.923	2.08487	2.69949	0.854	4.56404	1.22783	0.678	2.47544	0.0209078	0.0259228	0.0333057	Rejected	Rejected	Rejected
P06493	Cyclin-dependent kinase 1 [OS=Homo sapiens]	1.75633	0.997	1.42497	0.607019	0	1.33644	1.21666	0.792	1.50793	0.0105743	0.0610566	0.0273601	Enriched	Rejected	Rejected
Q9P2K5-1	Myelin expression factor 2 [OS=Homo sapiens]	0.94471	0.377	1.39589	5.83709	0.982	3.81178	2.26983	0.931	2.39725	0.0457875	0.0159668	0.0177542	Rejected	Rejected	Rejected
O43708	maleylacetoacetate isomerase [OS=Homo sapiens]	1.09692	0.72	1.30435	0.950647	0.422	1.36641	1.1292	0.818	1.23138	0.0316025	0.0439553	0.0258695	Rejected	Rejected	Rejected
Q56VL3	OCIA domain-containing protein 2 [OS=Homo sapiens]	0.748797	0.46	2.07808	0.234075	0.078	4.47838	1.73105	0.771	2.58914	0.0427442	0.054724	0.028685	Rejected	Rejected	Rejected
Q02487	Desmocollin-2 [OS=Homo sapiens]	0.898371	0.428	2.02713	4.12142	0.811	7.21194	4.3681	0.57	7.04295	0.0438618	0.0282763	0.037943	Rejected	Rejected	Rejected
Q5RI15-2	Isoform 2 of Cytochrome c oxidase protein 20 homolog [OS=Homo sapiens]	0.677181	0.256	2.44763	0.343578	0.095	3.33904	1.16498	0.84	1.263	0.0490371	0.0540129	0.0248758	Rejected	Rejected	Rejected
P05412	transcription factor AP-1 [OS=Homo sapiens]	0.860268	0.121	1.22832	1.12131	0.735	1.31335	0.955551	0.414	1.3202	0.0536107	0.0321876	0.0451474	Rejected	Rejected	Rejected
P12004	proliferating cell nuclear antigen [OS=Homo sapiens]	2.99989	1	1.56377	1.50129	0.952	1.4952	3.79657	1	1.80863	0.0019945	0.0193024	0.00370984	Enriched	Rejected	Enriched
P17026	zinc finger protein 22 [OS=Homo sapiens]	2.41045	0.994	1.84815	1.34542	0.962	1.31325	1.23571	0.759	1.43577	0.0119842	0.0182696	0.0294468	Enriched	Rejected	Rejected
Q14376	UDP-glucose 4-epimerase [OS=Homo sapiens]	5.99492	0.999	2.76934	1.9712	0.608	3.14458	2.63812	0.972	2.33159	0.0088033	0.0368947	0.0132991	Enriched	Rejected	Rejected
P63244	Receptor of activated protein C kinase 1 [OS=Homo sapiens]	1.74465	0.991	1.49826	6.42807	1	2.16248	3.58793	0.983	2.75735	0.0129814	0.00465628	0.0113117	Enriched	Enriched	Rejected
Q9HCJ6	Synaptic vesicle membrane protein VAT-1 homolog-like [OS=Homo sapiens]	1.7349	0.842	2.34251	2.06887	0.943	2.08919	1.84066	0.858	3.40036	0.0258941	0.0200305	0.0237165	Rejected	Rejected	Rejected
Q8N5N7	39S ribosomal protein L50, mitochondrial [OS=Homo sapiens]	3.31975	0.776	4.50162	2.90078	0.991	2.20889	1.2375	0.687	7.65031	0.0291609	0.0141382	0.0328586	Rejected	Enriched	Rejected
P01876	immunoglobulin heavy constant alpha 1 [OS=Homo sapiens]	2.12928	0.94	2.18394	1.3044	0.74	1.99562	1.35886	0.808	1.66869	0.0198934	0.0318828	0.0264326	Rejected	Rejected	Rejected
P39748	Flap endonuclease 1 [OS=Homo sapiens]	1.19772	0.8	1.40487	1.35394	0.895	1.48471	0.922788	0.389	2.20287	0.0279746	0.0235693	0.0461908	Rejected	Rejected	Rejected
Q13126-2	Isoform 2 of S-methyl-5'-thioadenosine phosphorylase [OS=Homo sapiens]	4.34941	0.783	4.83313	0.95058	0.369	1.27262	1.07736	0.56	1.5702	0.0287311	0.0457839	0.0384068	Rejected	Rejected	Rejected
Q9BYD3	39S ribosomal protein L4, mitochondrial [OS=Homo sapiens]	0.940726	0.35	1.30523	13.951	1	2.35989	6.57998	0.95	6.53888	0.046544	0.00789028	0.0158827	Rejected	Enriched	Rejected
P78362-2	Isoform 2 of SRSF protein kinase 2 [OS=Homo sapiens]	1.48846	0.988	1.326	0.892521	0.264	1.34416	1.01892	0.529	1.30573	0.0137895	0.0487809	0.0395992	Enriched	Rejected	Rejected
Q6ZUT6-1	Uncharacterized protein C15orf52 [OS=Homo sapiens]	0.130045	0	2.04287	0.350278	0.112	3.28523	7.7385	1	2.76509	0.0614856	0.0536065	0.00491885	Rejected	Rejected	Enriched
Q15286	Ras-related protein Rab-35 [OS=Homo sapiens]	1.90316	0.915	2.12596	1.09758	0.609	1.56159	0.0948074	0	4.08459	0.0214752	0.0368439	0.0605333	Rejected	Rejected	Rejected
Q05209-1	Tyrosine-protein phosphatase non-receptor type 12 [OS=Homo sapiens]	3.22203	0.997	1.9493	0.732965	0.253	2.36514	0.275822	0.021	2.62637	0.0105915	0.049255	0.0584465	Enriched	Rejected	Rejected
P18754-2	Isoform 2 of Regulator of chromosome condensation [OS=Homo sapiens]	2.18194	0.935	2.29622	0.292182	0.012	2.72348	0.769996	0.263	2.01332	0.0201513	0.0588215	0.0501822	Rejected	Rejected	Rejected
Q10713	Mitochondrial-processing peptidase subunit alpha [OS=Homo sapiens]	0.324033	0.011	2.29201	0.852703	0.33	1.79113	0.807854	0.4	2.22671	0.0590268	0.0467491	0.0456939	Rejected	Rejected	Rejected
Q9BQE3	Tubulin alpha-1C chain [OS=Homo sapiens]	2.46649	1	1.66223	3.25599	0.993	2.1124	3.57018	0.919	3.95035	0.00201169	0.0135286	0.0187479	Enriched	Enriched	Rejected
Q09666-1	Neuroblast differentiation-associated protein AHNAK [OS=Homo sapiens]	2.93681	1	1.63353	2.1695	1	1.33643	3.27652	1	1.68425	0.00202889	0.00118524	0.000778403	Enriched	Enriched	Enriched
O43399-3	Isoform 3 of Tumor protein D54 [OS=Homo sapiens]	1.73712	0.831	2.63869	0.569329	0.205	2.7472	8.71787	0.998	3.07725	0.0264443	0.0506773	0.00684001	Rejected	Rejected	Enriched
O75616-1	GTPase Era, mitochondrial [OS=Homo sapiens]	1.06282	0.629	1.30073	1.59305	0.799	1.90494	1.34804	0.708	1.70361	0.0350413	0.028852	0.0318152	Rejected	Rejected	Rejected
P61009	Signal peptidase complex subunit 3 [OS=Homo sapiens]	0.905604	0.37	1.44505	0.295642	0.007	2.67719	1.12578	0.518	1.59764	0.046011	0.0594311	0.0402782	Rejected	Rejected	Rejected
Q6A163	Keratin, type I cytoskeletal 39 [OS=Homo sapiens]	0.678198	0.243	2.304	0.968233	0.461	1.87897	0.798899	0.512	4.71207	0.0493982	0.0427023	0.0405598	Rejected	Rejected	Rejected
Q15070-1	Mitochondrial inner membrane protein OXA1L [OS=Homo sapiens]	0.977009	0.448	1.30063	1.05758	0.617	1.32844	0.75948	0.042	1.29333	0.0431568	0.0365391	0.0575687	Rejected	Rejected	Rejected
Q96FZ7	charged multivesicular body protein 6 [OS=Homo sapiens]	0.450872	0.05	2.25834	0.134664	0.006	3.47047	1.88647	0.52	4.33311	0.0564993	0.0596343	0.0401623	Rejected	Rejected	Rejected
Q14160-3	Isoform 3 of Protein scribble homolog [OS=Homo sapiens]	2.0236	0.998	1.50988	2176.76	0.585	3520.35	1.33149	0.727	2.09799	0.00981774	0.0377243	0.030838	Enriched	Rejected	Rejected
P05198	Eukaryotic translation initiation factor 2 subunit 1 [OS=Homo sapiens]	1.08398	0.661	1.36379	0.705897	0.023	1.34878	1.18733	0.696	2.96362	0.0338033	0.0578056	0.0324611	Rejected	Rejected	Rejected
Q9H4A4	aminopeptidase B [OS=Homo sapiens]	1.30759	0.687	2.43501	0.773382	0.254	1.67491	0.897249	0.402	2.15212	0.0326857	0.0491703	0.0456111	Rejected	Rejected	Rejected
O95169	NADH dehydrogenase [ubiquinone] 1 beta subcomplex subunit 8, mitochondrial [OS=Homo sapiens]	0.499987	0.007	1.80258	0.87398	0.487	1.54248	0.19456	0.342	22.6816	0.0594223	0.0416356	0.0474495	Rejected	Rejected	Rejected
P55769	NHP2-like protein 1 [OS=Homo sapiens]	2.07059	0.77	2.8376	2.37955	0.996	1.91664	8.91172	1	3.52844	0.029436	0.0120894	0.00319642	Rejected	Enriched	Enriched
O14974	Protein phosphatase 1 regulatory subunit 12A [OS=Homo sapiens]	1.26987	0.805	1.55112	13.5233	1	2.04983	2.45415	0.982	2.133	0.0276823	0.00645107	0.0114607	Rejected	Enriched	Rejected
P30622-3	CAP-Gly domain-containing linker protein 1 [OS=Homo sapiens]	5.08791	0.988	3.81231	0.700431	0.44	3.40919	1.99603	0.935	2.02731	0.0138067	0.0433796	0.017423	Enriched	Rejected	Rejected
P13674-1	prolyl 4-hydroxylase subunit alpha-1 [OS=Homo sapiens]	2.99308	1	1.52154	2.27484	1	1.52015	2.0209	0.761	3.20523	0.00204608	0.00120217	0.0293143	Enriched	Enriched	Rejected
Q8TF66-2	Isoform 2 of Leucine-rich repeat-containing protein 15 [OS=Homo sapiens]	1.97585	0.888	2.10491	2.95648	0.955	2.94573	0.742044	0.42	9.69814	0.0232462	0.0190146	0.0448327	Rejected	Rejected	Rejected
Q99643	Succinate dehydrogenase cytochrome b560 subunit, mitochondrial [OS=Homo sapiens]	1.12319	0.713	1.38915	1.0672	0.741	1.18656	1.52134	0.987	1.35916	0.0317916	0.0318659	0.0106989	Rejected	Rejected	Rejected
Q5BKZ1	DBIRD complex subunit ZNF326 [OS=Homo sapiens]	2.70135	0.909	2.95994	0.601513	0.058	1.68256	4.43285	0.932	4.88954	0.0219051	0.0555537	0.0177211	Rejected	Rejected	Rejected
P08648	Integrin alpha-5 [OS=Homo sapiens]	0.947303	0.347	1.246	1.09492	0.805	1.18499	0.824922	0.094	1.30866	0.0466816	0.0284964	0.0558794	Rejected	Rejected	Rejected
Q96GW9	Methionine--tRNA ligase, mitochondrial [OS=Homo sapiens]	0.796349	0.012	1.18375	0.972463	0.429	1.2457	0.962387	0.405	1.34517	0.058958	0.0437183	0.0454455	Rejected	Rejected	Rejected
O00299	chloride intracellular channel protein 1 [OS=Homo sapiens]	1.48195	0.829	1.81321	4.45319	1	1.6415	4.9513	1	2.7086	0.0264959	0.00629868	0.00231865	Rejected	Enriched	Enriched
P48449-1	lanosterol synthase [OS=Homo sapiens]	7.02754	0.996	3.93001	1.08575	0.639	1.52732	0.938893	0.424	1.48931	0.0111417	0.0357433	0.0446505	Enriched	Rejected	Rejected
O75844	caax prenyl protease 1 homolog [OS=Homo sapiens]	0.517125	0.063	2.01065	3.83174	1	2.08881	0.903488	0.419	1.69593	0.0557944	0.00841517	0.0449155	Rejected	Enriched	Rejected
Q99497	protein DJ-1 [OS=Homo sapiens]	0.19236	0	1.85748	0.792824	0.285	1.87107	1.0986	0.581	4.8366	0.0615028	0.0481375	0.0374131	Rejected	Rejected	Rejected
Q15637-5	Isoform 5 of Splicing factor 1 [OS=Homo sapiens]	0.925775	0.387	1.48109	0.619055	0.038	1.6202	0.472044	0.039	2.04338	0.0454608	0.0566712	0.0577012	Rejected	Rejected	Rejected
Q9H6Y7	E3 ubiquitin-protein ligase RNF167 [OS=Homo sapiens]	5.32757	1	1.93403	10.1399	1	1.91834	5.50238	0.999	2.02971	0.00206327	0.0012191	0.00516727	Enriched	Enriched	Enriched
O00541-1	Pescadillo homolog [OS=Homo sapiens]	1.20647	0.631	1.69423	1.6125	0.935	1.65606	1.70212	0.79	3.8115	0.0350069	0.0209617	0.027476	Rejected	Rejected	Rejected
Q5JTV8	Torsin-1A-interacting protein 1 [OS=Homo sapiens]	1.1371	0.622	1.77423	2.36266	0.95	2.36068	0.697801	0.185	1.89195	0.0353851	0.019641	0.0527989	Rejected	Rejected	Rejected
Q9UID3-1	Vacuolar protein sorting-associated protein 51 homolog [OS=Homo sapiens]	0.821099	0.141	1.31242	0.888033	0.146	1.20834	0.783162	0.042	1.27285	0.0527682	0.052489	0.0575853	Rejected	Rejected	Rejected
Q6NZI2-1	caveolae-associated protein 1 [OS=Homo sapiens]	15.8673	1	2.07933	5.29999	1	1.60917	7.42561	1	1.92136	0.00208047	0.00123603	0.000794965	Enriched	Enriched	Enriched
Q52LG2	Keratin-associated protein 13-2 [OS=Homo sapiens]	4.30703	0.995	2.59855	2.02512	0.728	3.11039	0.0903371	0.434	22.1416	0.0116059	0.0324416	0.0442365	Enriched	Rejected	Rejected
Q12931	heat shock protein 75 kDa, mitochondrial [OS=Homo sapiens]	3.88153	1	1.60858	3.43324	1	1.57539	1.07603	0.504	1.99554	0.00209766	0.00125296	0.0410732	Enriched	Enriched	Rejected
P23919	thymidylate kinase [OS=Homo sapiens]	2.05685	0.963	1.94451	1.45247	0.819	1.94726	8.16938	1	2.63515	0.017727	0.0277006	0.00410732	Rejected	Rejected	Enriched
P46776	60S ribosomal protein L27a [OS=Homo sapiens]	80.0624	1	2.25878	1.73093	0.999	1.30107	1.23873	0.551	1.9891	0.00211486	0.00882154	0.0387877	Enriched	Enriched	Rejected
P21980	Protein-glutamine gamma-glutamyltransferase 2 [OS=Homo sapiens]	1.01314	0.498	1.72931	0.924283	0.432	1.96786	2.54601	0.989	2.01504	0.0409388	0.0436167	0.0100364	Rejected	Rejected	Rejected
Q3KQV9	UDP-N-acetylhexosamine pyrophosphorylase-like protein 1 [OS=Homo sapiens]	1.01187	0.529	1.28845	1.72018	0.504	2.32781	2.06361	0.861	4.01051	0.039099	0.0410091	0.0233521	Rejected	Rejected	Rejected
P25705-1	ATP synthase subunit alpha, mitochondrial [OS=Homo sapiens]	1.55877	0.969	1.48183	0.95143	0.45	1.57901	1.38238	0.73	2.4269	0.0169704	0.0429394	0.0306558	Rejected	Rejected	Rejected
P26599-3	Isoform 3 of Polypyrimidine tract-binding protein 1 [OS=Homo sapiens]	1.57403	0.767	2.04427	2.28837	0.952	2.27294	1.40143	0.88	1.62455	0.0295392	0.0193871	0.0220603	Rejected	Rejected	Rejected
P36551	Oxygen-dependent coproporphyrinogen-III oxidase, mitochondrial [OS=Homo sapiens]	1.55565	0.755	2.73616	0.9035	0.385	1.9567	2.17405	0.772	12.8929	0.030227	0.0453437	0.0285856	Rejected	Rejected	Rejected
O15305	Phosphomannomutase 2 [OS=Homo sapiens]	0.244309	0.048	4.14873	4.20638	0.995	3.1832	0.276589	0.018	2.69096	0.0565853	0.0129021	0.0587446	Rejected	Enriched	Rejected
P22681	E3 ubiquitin-protein ligase CBL [OS=Homo sapiens]	1.39136	0.599	1.74516	6.26457	0.999	2.32438	4.26564	0.982	2.37387	0.0363824	0.00993905	0.0115104	Rejected	Enriched	Rejected
Q96H79	Zinc finger CCCH-type antiviral protein 1-like [OS=Homo sapiens]	1.25155	0.744	1.56056	1.01527	0.522	6.07778	1.18753	0.846	1.28087	0.030674	0.0401118	0.0245446	Rejected	Rejected	Rejected
O75683	Surfeit locus protein 6 [OS=Homo sapiens]	1.16752	0.865	1.26748	0.979158	0.452	1.26338	0.985443	0.465	1.35263	0.0246733	0.0428886	0.0429116	Rejected	Rejected	Rejected
P28799	Granulins [OS=Homo sapiens]	1.7551	0.994	1.53414	0.787992	0.275	2.09945	0.410575	0.129	2.65079	0.0120014	0.0483576	0.054836	Enriched	Rejected	Rejected
P40925-3	Isoform 3 of Malate dehydrogenase, cytoplasmic [OS=Homo sapiens]	2.13991	0.992	1.65708	4.36005	1	1.85915	4.46081	1	2.46105	0.0127579	0.00460549	0.0020371	Enriched	Enriched	Enriched
Q96CN7	Isochorismatase domain-containing protein 1 [OS=Homo sapiens]	17.1138	1	2.91676	1.36727	0.909	1.4613	3.45215	0.97	3.31203	0.00213205	0.0226719	0.0135972	Enriched	Rejected	Rejected
Q9H3P7	Golgi resident protein GCP60 [OS=Homo sapiens]	2.87726	0.987	2.45143	3.56356	0.999	1.95319	3.51492	0.914	4.16945	0.0140131	0.0093295	0.0192448	Enriched	Enriched	Rejected
Q9Y606	tRNA pseudouridine synthase A, mitochondrial [OS=Homo sapiens]	2.17675	0.773	5.76053	2.97136	0.652	3.57306	4.73172	0.954	4.56744	0.0293673	0.0352523	0.0154687	Rejected	Rejected	Rejected
Q92466	DNA damage-binding protein 2 [OS=Homo sapiens]	2.73047	1	1.49535	0.863218	0.35	2.7366	2.02579	0.858	2.6704	0.00214924	0.0462072	0.0237661	Enriched	Rejected	Rejected
Q13057-2	Isoform 2 of Bifunctional coenzyme A synthase [OS=Homo sapiens]	1.16065	0.554	2.61391	0.445184	0.022	2.14493	1.90752	0.864	2.46393	0.0379127	0.0578733	0.0231368	Rejected	Rejected	Rejected
Q6MZM0	Hephaestin-like protein 1 [OS=Homo sapiens]	1.1908	0.959	1.18252	0.90838	0.287	1.30998	0.821913	0.043	1.21585	0.018174	0.0479851	0.0575356	Rejected	Rejected	Rejected
P55060-1	Exportin-2 [OS=Homo sapiens]	0.923135	0.443	1.97328	0.307887	0.225	5.64633	2.0621	0.949	2.06719	0.0433116	0.0501185	0.0161146	Rejected	Rejected	Rejected
P23786	Carnitine O-palmitoyltransferase 2, mitochondrial [OS=Homo sapiens]	0.667103	0.223	2.30061	0.525898	0.058	1.97303	0.361545	0.376	3.28322	0.0502063	0.0555875	0.0465386	Rejected	Rejected	Rejected
P23921	Ribonucleoside-diphosphate reductase large subunit [OS=Homo sapiens]	1.52716	0.989	1.39324	1.33973	0.866	1.4257	3.64838	1	1.83551	0.0135316	0.0253471	0.00400795	Enriched	Rejected	Enriched
P48556	26S proteasome non-ATPase regulatory subunit 8 [OS=Homo sapiens]	4.38996	0.988	2.9445	3.56275	0.994	2.40793	3.36548	0.996	2.40032	0.0138239	0.0130715	0.00770123	Enriched	Enriched	Enriched
Q9UHV9	Prefoldin subunit 2 [OS=Homo sapiens]	4.24649	0.894	4.48353	0.913442	0.401	1.86001	9.42589	0.998	3.13441	0.022782	0.0447172	0.00677377	Rejected	Rejected	Enriched
O95801	Tetratricopeptide repeat protein 4 [OS=Homo sapiens]	1.65229	0.845	2.12039	1.18383	0.876	1.25946	0.825859	0.074	1.24017	0.0257393	0.0248222	0.0564094	Rejected	Rejected	Rejected
Q6XPR3	repetin [OS=Homo sapiens]	1.72978	0.723	2.28646	0.0566633	0.167	21.8148	12.0814	0.938	12.2391	0.0314993	0.0516085	0.0171746	Rejected	Rejected	Rejected
P48506	glutamate--cysteine ligase catalytic subunit [OS=Homo sapiens]	3.27792	0.98	3.01046	0.967163	0.381	1.24552	0.932805	0.364	1.33209	0.015423	0.0454622	0.0469195	Rejected	Rejected	Rejected
P42167	Lamina-associated polypeptide 2, isoforms beta/gamma [OS=Homo sapiens]	5.63652	1	1.83934	3.78034	1	2.14737	3.63565	1	2.03977	0.00216644	0.0012699	0.000811527	Enriched	Enriched	Enriched
Q13868	Exosome complex component Rrp4 [OS=Homo sapiens]	7.84029	0.982	6.33077	0.542056	0.202	2.96867	0.735611	0.415	3.12976	0.0150619	0.0507281	0.0451308	Rejected	Rejected	Rejected
Q9UDW1	cytochrome b-c1 complex subunit 9 [OS=Homo sapiens]	0.954556	0.488	1.41743	1.01414	0.527	1.82241	10.8911	0.997	5.81223	0.0416437	0.0398408	0.00736999	Rejected	Rejected	Enriched
P06400	Retinoblastoma-associated protein [OS=Homo sapiens]	2.49269	0.979	2.13613	0.812247	0.314	1.87204	0.0828993	0.403	24.8489	0.0155777	0.047274	0.0455118	Rejected	Rejected	Rejected
P11047	Laminin subunit gamma-1 [OS=Homo sapiens]	10.9907	0.596	13.4267	0.517937	0.011	1.60848	1.90904	0.902	2.27817	0.0365199	0.0589401	0.0202716	Rejected	Rejected	Rejected
P11142-1	Heat shock cognate 71 kDa protein [OS=Homo sapiens]	1.0941	0.776	1.20239	0.831279	0.009	1.12616	1.00844	0.517	1.28777	0.0291781	0.0591602	0.0403445	Rejected	Rejected	Rejected
P53985	Monocarboxylate transporter 1 [OS=Homo sapiens]	10.9255	1	1.9102	8.88336	1	2.05069	7.37191	1	3.08532	0.00218363	0.00128683	0.000828089	Enriched	Enriched	Enriched
Q8WU90	Zinc finger CCCH domain-containing protein 15 [OS=Homo sapiens]	81.2793	1	2.14817	45.2561	1	2.60271	18.3134	1	3.03421	0.00220083	0.00130376	0.000844651	Enriched	Enriched	Enriched
P36578	60S ribosomal protein L4 [OS=Homo sapiens]	6.16367	1	1.77995	6.1482	1	1.79679	2.20512	0.895	2.52802	0.00221802	0.00132069	0.0208513	Enriched	Enriched	Rejected
Q96E39	RNA binding motif protein, X-linked-like-1 [OS=Homo sapiens]	5.61119	0.996	3.65586	3.07667	0.969	2.68947	0.148415	0.454	8.50415	0.0111589	0.0175076	0.0434084	Enriched	Rejected	Rejected
Q9UBI1	COMM domain-containing protein 3 [OS=Homo sapiens]	0.994549	0.486	1.26698	1.20944	0.857	1.3381	1.24295	0.926	1.2833	0.0418329	0.0258043	0.0183008	Rejected	Rejected	Rejected
O43615	Mitochondrial import inner membrane translocase subunit TIM44 [OS=Homo sapiens]	6.32159	0.968	5.86689	5.06017	0.998	2.86189	0.341139	0.519	7.82531	0.017108	0.0106502	0.0401789	Rejected	Enriched	Rejected
P21796	voltage-dependent anion-selective channel protein 1 [OS=Homo sapiens]	0.0168478	0	2.04763	3.01382	1	1.60761	4.70464	1	2.45334	0.0615199	0.00868608	0.00271613	Rejected	Enriched	Enriched
P63000-2	Isoform B of Ras-related C3 botulinum toxin substrate 1 [OS=Homo sapiens]	19.5464	1	1.99664	2.42298	1	1.46173	7.10541	1	1.87475	0.00223521	0.00133762	0.000861212	Enriched	Enriched	Enriched
O15498	Synaptobrevin homolog YKT6 [OS=Homo sapiens]	5.49923	1	1.92381	2.85934	1	1.59475	4.62159	1	2.44485	0.00225241	0.00135455	0.000877774	Enriched	Enriched	Enriched
P14550	alcohol dehydrogenase [NADP(+)] [OS=Homo sapiens]	20.0066	1	5.90702	1.32501	0.645	3.61994	17.8781	0.99	12.2955	0.0022696	0.0355232	0.00977145	Enriched	Rejected	Rejected
Q8WW12	PEST proteolytic signal-containing nuclear protein [OS=Homo sapiens]	1.40044	0.789	1.71203	1.76855	1	1.32275	1.09967	0.676	1.41059	0.0285248	0.00658652	0.0334548	Rejected	Enriched	Rejected
P20339	Ras-related protein Rab-5A [OS=Homo sapiens]	1.53345	0.78	3.12225	2.1722	0.618	6.35433	1.00204	0.469	4.6022	0.0289718	0.0364883	0.0425969	Rejected	Rejected	Rejected
Q96KR1	Zinc finger RNA-binding protein [OS=Homo sapiens]	0.382808	0	1.84713	1.57749	0.939	1.62112	0.884036	0.392	2.03375	0.0615371	0.0206739	0.0460583	Rejected	Rejected	Rejected
Q9BSJ2-4	Isoform 3 of Gamma-tubulin complex component 2 [OS=Homo sapiens]	0.806774	0.29	1.94627	7.5574	1	2.01228	0.31405	0.026	2.72226	0.0480915	0.00795801	0.0582643	Rejected	Enriched	Rejected
Q5JSH3	WD repeat-containing protein 44 [OS=Homo sapiens]	0.5191	0.002	1.44766	0.644538	0.036	1.52124	0.955731	0.472	1.95729	0.0603851	0.0568236	0.0424478	Rejected	Rejected	Rejected
P13804-1	Electron transfer flavoprotein subunit alpha, mitochondrial [OS=Homo sapiens]	93.0867	0.991	4.92603	258.046	1	2.7507	2354.74	1	3.33004	0.0129986	0.00467321	0.00205366	Enriched	Enriched	Enriched
Q9UET6	Putative tRNA (cytidine(32)/guanosine(34)-2'-O)-methyltransferase [OS=Homo sapiens]	1.29401	0.942	1.30136	1.41413	0.987	1.29782	1.01296	0.536	1.18116	0.0196183	0.0149848	0.0393177	Rejected	Enriched	Rejected
Q13043-1	serine/threonine-protein kinase 4 [OS=Homo sapiens]	3.54743	0.808	6.51443	1.9737	0.686	4.41556	1.74303	0.713	2.02242	0.0274759	0.0341348	0.0316164	Rejected	Rejected	Rejected
Q9UIG0	Tyrosine-protein kinase BAZ1B [OS=Homo sapiens]	2.65067	0.983	2.1412	2.3234	0.952	2.30805	5.87603	0.993	3.73738	0.0149415	0.0193701	0.00886055	Rejected	Rejected	Enriched
P30519	Heme oxygenase 2 [OS=Homo sapiens]	0.880706	0.389	1.95228	3.46883	0.961	3.28857	6.35899	0.813	7.02574	0.0454092	0.0184727	0.0261676	Rejected	Rejected	Rejected
Q7Z7H5	Transmembrane emp24 domain-containing protein 4 [OS=Homo sapiens]	0.857156	0.177	1.30606	1.33157	0.975	1.28321	1.03322	0.564	1.32804	0.0516678	0.0168642	0.0381749	Rejected	Rejected	Rejected
O95757	Heat shock 70 kDa protein 4L [OS=Homo sapiens]	0.803456	0.331	2.5307	1.3044	0.866	1.47902	1.55104	0.803	2.28665	0.0469911	0.025381	0.0266976	Rejected	Rejected	Rejected
Q8IYD1	eukaryotic peptide chain release factor GTP-binding subunit ERF3B [OS=Homo sapiens]	1.03451	0.624	1.22342	1.18733	0.882	1.26964	0.867953	0.24	1.39518	0.0352992	0.0245174	0.0509771	Rejected	Rejected	Rejected
O43242	26S proteasome non-ATPase regulatory subunit 3 [OS=Homo sapiens]	1.67575	0.975	1.52022	0.675087	0.06	1.44883	3.1421	0.998	2.09261	0.0162139	0.0554859	0.00687314	Rejected	Rejected	Enriched
Q5SY16	Polynucleotide 5'-hydroxyl-kinase NOL9 [OS=Homo sapiens]	0.273073	0	1.78745	0.191307	0	1.9119	0.953692	0.468	2.27297	0.0615543	0.0621741	0.0427128	Rejected	Rejected	Rejected
P14859-6	Isoform 6 of POU domain, class 2, transcription factor 1 [OS=Homo sapiens]	0.53569	0.266	3.59631	0.445106	0.029	2.13282	0.843327	0.136	1.29245	0.0487276	0.0574162	0.0546373	Rejected	Rejected	Rejected
Q9Y3T9	Nucleolar complex protein 2 homolog [OS=Homo sapiens]	0.591906	0.072	1.79796	0.876618	0.329	1.74747	2.46217	0.972	2.25309	0.0553645	0.0468168	0.0133157	Rejected	Rejected	Rejected
Q9Y2S6	Translation machinery-associated protein 7 [OS=Homo sapiens]	1.0894	0.677	1.30372	1.21922	0.884	1.29577	0.82919	0.235	1.34164	0.032978	0.0243481	0.0511096	Rejected	Rejected	Rejected
Q9NRG0	Chromatin accessibility complex protein 1 [OS=Homo sapiens]	0.98943	0.461	1.22957	1.21247	0.879	1.29119	0.975068	0.424	1.29288	0.0427098	0.0246698	0.044634	Rejected	Rejected	Rejected
P19404	NADH dehydrogenase [ubiquinone] flavoprotein 2, mitochondrial [OS=Homo sapiens]	0.6319	0.002	1.34536	0.872451	0.208	1.30616	1.07828	0.633	1.41624	0.0604023	0.0506265	0.0353097	Rejected	Rejected	Rejected
P50995	annexin A11 [OS=Homo sapiens]	0.455288	0.01	1.78849	0.638351	0.049	1.52561	1.4022	0.722	2.42699	0.0590956	0.0561632	0.0311858	Rejected	Rejected	Rejected
Q86T24	Transcriptional regulator Kaiso [OS=Homo sapiens]	22.1581	1	2.08503	2.92329	1	1.43317	2.56984	1	1.47154	0.0022868	0.00137149	0.000894336	Enriched	Enriched	Enriched
O95721	Synaptosomal-associated protein 29 [OS=Homo sapiens]	1.69486	0.902	1.95195	1.20992	0.679	1.85116	2.07161	0.949	2.07294	0.0222662	0.0343888	0.0160815	Rejected	Rejected	Rejected
O43678	NADH dehydrogenase [ubiquinone] 1 alpha subcomplex subunit 2 [OS=Homo sapiens]	0.918801	0.299	1.26966	1.88144	0.946	1.89748	0.788085	0.124	1.35571	0.0478336	0.0198612	0.054952	Rejected	Rejected	Rejected
Q9NYT0	pleckstrin-2 [OS=Homo sapiens]	0.887409	0.218	1.26551	1.01534	0.558	1.26484	0.792033	0.085	1.3248	0.0503955	0.0387403	0.0561113	Rejected	Rejected	Rejected
Q8IVF2-1	Protein AHNAK2 [OS=Homo sapiens]	7.79497	1	2.4346	4.14292	1	1.64648	2.4757	1	1.64575	0.00230399	0.00138842	0.000910898	Enriched	Enriched	Enriched
O00330-1	Pyruvate dehydrogenase protein X component, mitochondrial [OS=Homo sapiens]	1.04518	0.601	1.29213	7.82978	0.855	8.64815	1.41247	0.989	1.27418	0.0362448	0.0258889	0.0100199	Rejected	Rejected	Rejected
P05067-1	Amyloid beta A4 protein [OS=Homo sapiens]	1.02262	0.546	1.37641	1.14414	0.82	1.2588	0.99664	0.485	1.23543	0.0382565	0.0276329	0.0418847	Rejected	Rejected	Rejected
Q9P000-1	COMM domain-containing protein 9 [OS=Homo sapiens]	1.50942	0.702	3.35284	0.652576	0.222	1.95938	2.88932	0.815	3.45171	0.0321355	0.050237	0.0260848	Rejected	Rejected	Rejected
O43395	U4/U6 small nuclear ribonucleoprotein Prp3 [OS=Homo sapiens]	0.809439	0.033	1.22343	1.03354	0.585	1.26056	0.720969	0.021	1.30119	0.0573762	0.0377582	0.0584134	Rejected	Rejected	Rejected
P61978-2	Isoform 2 of Heterogeneous nuclear ribonucleoprotein K [OS=Homo sapiens]	0.909618	0.397	2.0738	0.807596	0.306	1.89937	0.799164	0.167	1.38375	0.0450825	0.0474941	0.0536933	Rejected	Rejected	Rejected
P09619	Platelet-derived growth factor receptor beta [OS=Homo sapiens]	2.29465	0.856	2.93735	11.4397	0.998	2.83955	14.4532	1	4.79391	0.0251032	0.0108026	0.00309705	Rejected	Enriched	Enriched
O00154	cytosolic acyl coenzyme A thioester hydrolase [OS=Homo sapiens]	10.5649	1	2.20922	3.28504	0.996	2.20038	4.60926	0.997	2.8233	0.00232118	0.0117677	0.00712156	Enriched	Enriched	Enriched
P39023	60S ribosomal protein L3 [OS=Homo sapiens]	1.51139	0.958	1.46628	0.984455	0.495	1.64741	1.73782	0.897	2.05391	0.0182944	0.0413308	0.0206691	Rejected	Rejected	Rejected
P12429	annexin A3 [OS=Homo sapiens]	1.72367	0.969	1.61291	2.5558	1	1.6039	3.27609	0.976	2.99373	0.0169876	0.00526583	0.0125373	Rejected	Enriched	Rejected
O96000	NADH dehydrogenase [ubiquinone] 1 beta subcomplex subunit 10 [OS=Homo sapiens]	0.966242	0.485	2.54157	0.0352625	0.011	22.6053	2.32932	0.902	3.18571	0.0418673	0.058957	0.0202882	Rejected	Rejected	Rejected
O60826	Coiled-coil domain-containing protein 22 [OS=Homo sapiens]	2.74725	0.93	2.96397	2.30406	0.833	4.00749	0.865768	0.262	1.4355	0.0204608	0.026871	0.0502319	Rejected	Rejected	Rejected
Q9BQ67	Glutamate-rich WD repeat-containing protein 1 [OS=Homo sapiens]	7.64447	1	2.59962	2.31686	0.798	2.80397	1.40958	0.57	1.98572	0.00233838	0.0288859	0.0379596	Enriched	Rejected	Rejected
P82921	28S ribosomal protein S21, mitochondrial [OS=Homo sapiens]	0.520861	0.036	1.84206	0.866004	0.305	1.69743	0.928068	0.471	1.64312	0.0572043	0.0475618	0.0424975	Rejected	Rejected	Rejected
Q969T9	WW domain-binding protein 2 [OS=Homo sapiens]	6.7678	1	2.03806	40.1046	1	2.06941	38.2143	1	2.02449	0.00235557	0.00140535	0.000927459	Enriched	Enriched	Enriched
Q9NR28-1	Diablo homolog, mitochondrial [OS=Homo sapiens]	6.7747	0.998	2.68868	5.10714	0.999	2.46571	36.0278	0.999	21.2442	0.00983494	0.00917711	0.00549851	Enriched	Enriched	Enriched
P31946	14-3-3 protein beta/alpha [OS=Homo sapiens]	1.60712	0.865	1.84582	4.69343	1	1.69407	5.55611	1	1.95622	0.0246905	0.00612936	0.00226896	Rejected	Enriched	Enriched
P30041	Peroxiredoxin-6 [OS=Homo sapiens]	4.08099	1	1.86171	5.15614	1	2.25376	2.87104	0.978	2.51737	0.00237276	0.00142228	0.0122392	Enriched	Enriched	Rejected
P47914	60S ribosomal protein L29 [OS=Homo sapiens]	5.88393	1	1.87205	2.60544	0.831	3.11586	2.96762	0.906	3.42366	0.00238996	0.0270742	0.0200066	Enriched	Rejected	Rejected
P28062-1	Proteasome subunit beta type-8 [OS=Homo sapiens]	1.01001	0.497	2.44709	1.24782	0.606	2.81267	2.23294	0.93	2.40833	0.0409904	0.0369455	0.0179198	Rejected	Rejected	Rejected
Q08AM6	Protein VAC14 homolog [OS=Homo sapiens]	5.33287	1	2.07385	0.967189	0.401	1.19791	2.27403	0.542	3.08287	0.00240715	0.0446834	0.0391852	Enriched	Rejected	Rejected
Q08188	Protein-glutamine gamma-glutamyltransferase E [OS=Homo sapiens]	0.880646	0.382	1.81534	1.67166	0.958	1.63663	2.22843	0.857	2.71208	0.0455812	0.0187267	0.0238655	Rejected	Rejected	Rejected
Q92688	Acidic leucine-rich nuclear phosphoprotein 32 family member B [OS=Homo sapiens]	0.385524	0.002	1.77045	0.413593	0	1.48349	1.43399	0.741	1.92034	0.0604195	0.0620386	0.0302584	Rejected	Rejected	Rejected
O95864	fatty acid desaturase 2 [OS=Homo sapiens]	1.60819	0.981	1.50844	2.39943	1	1.41359	2.96869	0.999	1.82034	0.0153026	0.00494412	0.00531633	Rejected	Enriched	Enriched
P63208	s-phase kinase-associated protein 1 [OS=Homo sapiens]	1.55315	0.973	1.44691	7.62181	1	2.22824	2.49572	0.985	2.06317	0.016489	0.00516424	0.0110798	Rejected	Enriched	Rejected
P28838	cytosol aminopeptidase [OS=Homo sapiens]	1.0556	0.586	1.48667	1.67278	0.991	1.47621	1.39976	0.862	1.56809	0.0367607	0.014172	0.0232196	Rejected	Enriched	Rejected
Q9H8Y8-3	Isoform 3 of Golgi reassembly-stacking protein 2 [OS=Homo sapiens]	39.271	1	2.113	1.15037	0.534	2.36015	1.52651	0.674	2.74994	0.00242435	0.0394853	0.0336535	Enriched	Rejected	Rejected
Q9UBQ0-2	Isoform 2 of Vacuolar protein sorting-associated protein 29 [OS=Homo sapiens]	2.15998	1	1.42961	13.4252	1	3.99567	1.15713	0.585	2.27443	0.00244154	0.00143921	0.037264	Enriched	Enriched	Rejected
P50213-1	Isocitrate dehydrogenase [NAD] subunit alpha, mitochondrial [OS=Homo sapiens]	1.46401	0.7	3.8141	1.04542	0.555	1.89302	1.66754	0.676	21.3511	0.0322215	0.0388419	0.033521	Rejected	Rejected	Rejected
Q9P2I0	Cleavage and polyadenylation specificity factor subunit 2 [OS=Homo sapiens]	2.03403	0.97	1.87213	1.93769	0.909	2.09045	1.07281	0.673	1.31594	0.0168501	0.0226888	0.0337032	Rejected	Rejected	Rejected
Q13838-2	Isoform 2 of Spliceosome RNA helicase DDX39B [OS=Homo sapiens]	1.67642	0.949	1.67895	1.08199	0.542	1.84675	1.62025	0.875	1.90116	0.0190853	0.0391974	0.0223915	Rejected	Rejected	Rejected
P41223	Protein BUD31 homolog [OS=Homo sapiens]	1.3152	0.823	1.57919	0.393885	0.002	1.67811	5.10384	0.916	5.42369	0.0268226	0.0603962	0.019162	Rejected	Rejected	Rejected
O75475-1	PC4 and SFRS1-interacting protein [OS=Homo sapiens]	20.8678	1	2.61687	3.73207	0.999	1.99882	1.27751	0.679	3.53782	0.00245873	0.00883847	0.0332064	Enriched	Enriched	Rejected
Q9GZT3-1	SRA stem-loop-interacting RNA-binding protein, mitochondrial [OS=Homo sapiens]	0.652339	0.395	3.84701	3.96417	0.974	3.34728	0.895728	0.439	2.02111	0.0451513	0.0169658	0.0439881	Rejected	Rejected	Rejected
P55011	Solute carrier family 12 member 2 [OS=Homo sapiens]	0.661978	0.053	1.51221	1.13836	0.765	1.33898	0.687869	0.449	2.05769	0.0564133	0.0307484	0.0436072	Rejected	Rejected	Rejected
P60981-1	Destrin [OS=Homo sapiens]	0.825589	0.305	2.04775	0.811161	0.322	3.78937	15.3523	0.999	11.2321	0.0476616	0.0470369	0.00606161	Rejected	Rejected	Enriched
P21127-1	Cyclin-dependent kinase 11B [OS=Homo sapiens]	7.55296	1	2.36845	1.55132	0.959	1.52276	0.365916	0.164	3.61123	0.00247593	0.0185574	0.0537926	Enriched	Rejected	Rejected
Q9UPN7	Serine/threonine-protein phosphatase 6 regulatory subunit 1 [OS=Homo sapiens]	1.04626	0.606	1.38298	0.969877	0.39	1.17694	0.927475	0.322	1.27247	0.0360041	0.0452083	0.0483438	Rejected	Rejected	Rejected
Q86Y56	Dynein assembly factor 5, axonemal [OS=Homo sapiens]	0.82446	0.381	2.58667	0.400231	0.002	1.74725	1.69844	0.835	2.42699	0.0456499	0.0605147	0.0250248	Rejected	Rejected	Rejected
Q16740	ATP-dependent Clp protease proteolytic subunit, mitochondrial [OS=Homo sapiens]	0.966536	0.43	1.31033	2.52627	1	1.69483	1.21779	0.959	1.20438	0.0438274	0.00777176	0.0149056	Rejected	Enriched	Rejected
P51970	NADH dehydrogenase [ubiquinone] 1 alpha subcomplex subunit 8 [OS=Homo sapiens]	1.82598	0.893	2.28703	0.956977	0.416	1.39957	0.760618	0.509	3.41562	0.022868	0.0441923	0.040742	Rejected	Rejected	Rejected
Q9UL40-1	Zinc finger protein 346 [OS=Homo sapiens]	24.3756	1	2.59392	0.701273	0.002	1.23551	0.462052	0.117	2.29644	0.00249312	0.0602777	0.0551507	Enriched	Rejected	Rejected
Q99829	Copine-1 [OS=Homo sapiens]	0.0630688	0	2.29159	2.96091	0.97	2.79362	0.709502	0.204	1.87402	0.0615715	0.0174568	0.0521199	Rejected	Rejected	Rejected
Q96T76-8	Isoform 5 of MMS19 nucleotide excision repair protein homolog [OS=Homo sapiens]	4.56891	1	2.47082	1.77565	0.938	1.86731	1.45758	0.72	4.51877	0.00251032	0.0206908	0.0312852	Enriched	Rejected	Rejected
Q9NVG8	TBC1 domain family member 13 [OS=Homo sapiens]	2.99396	0.985	2.26778	1.39969	0.782	1.7947	1.29631	0.611	5.45552	0.0144773	0.0297833	0.0361875	Rejected	Rejected	Rejected
P78356	Phosphatidylinositol 5-phosphate 4-kinase type-2 beta [OS=Homo sapiens]	3.69551	0.98	2.98437	3.5623	0.93	3.62074	1.54817	0.822	1.83969	0.0154402	0.021385	0.0255383	Rejected	Rejected	Rejected
P48163	NADP-dependent malic enzyme [OS=Homo sapiens]	1.05437	0.637	1.24439	2.06134	0.914	2.17095	6.1775	0.955	6.06926	0.0348865	0.0223332	0.0153528	Rejected	Rejected	Rejected
Q9BUR5-1	MICOS complex subunit MIC26 [OS=Homo sapiens]	1.52881	1	1.28053	0.696679	0.241	2.16697	1.41752	0.747	2.63046	0.00252751	0.0496106	0.0299603	Enriched	Rejected	Rejected
Q9UNW1	Multiple inositol polyphosphate phosphatase 1 [OS=Homo sapiens]	0.489814	0.06	2.12555	0.128984	0	2.19325	1.06102	0.631	1.31634	0.0559491	0.0617846	0.0353925	Rejected	Rejected	Rejected
Q9NR19-2	Isoform 2 of Acetyl-coenzyme A synthetase, cytoplasmic [OS=Homo sapiens]	0.894979	0.165	1.19	0.734434	0.184	1.52376	0.908854	0.217	1.22413	0.0521664	0.0511006	0.0516231	Rejected	Rejected	Rejected
Q9Y6A4	Cilia- and flagella-associated protein 20 [OS=Homo sapiens]	0.776041	0.355	1.60524	4.41278	0.995	2.87829	4.56491	0.988	3.52089	0.0464409	0.0128344	0.0103014	Rejected	Enriched	Rejected
O95433	activator of 90 kDa heat shock protein ATPase homolog 1 [OS=Homo sapiens]	0.877752	0.256	1.4337	3.46947	1	1.79693	2.13015	0.91	2.51636	0.0490543	0.00804267	0.0195098	Rejected	Enriched	Rejected
P25398	40S ribosomal protein S12 [OS=Homo sapiens]	0.745965	0.236	1.9025	6.75661	0.999	3.94855	9.8101	0.993	5.65349	0.0497421	0.0101592	0.0087943	Rejected	Enriched	Enriched
Q9NXE4-4	Isoform 4 of Sphingomyelin phosphodiesterase 4 [OS=Homo sapiens]	0.941002	0.382	1.36296	1.00353	0.494	1.23878	1.01553	0.528	1.29655	0.0455983	0.0413986	0.0396655	Rejected	Rejected	Rejected
O15260-1	surfeit locus protein 4 [OS=Homo sapiens]	6.27954	0.806	7.40671	0.351514	0	2.07351	1.24196	0.599	3.78366	0.0275791	0.0612767	0.0366843	Rejected	Rejected	Rejected
Q6KC79	Nipped-B-like protein [OS=Homo sapiens]	0.369806	0.009	2.07376	0.933503	0.316	1.25836	0.861044	0.193	1.329	0.059216	0.0471893	0.0524843	Rejected	Rejected	Rejected
P62316	Small nuclear ribonucleoprotein Sm D2 [OS=Homo sapiens]	2.41235	1	1.37042	2.43065	0.997	1.79924	3.56454	0.987	2.39517	0.0025447	0.0111243	0.0105664	Enriched	Enriched	Rejected
P50479-1	PDZ and LIM domain protein 4 [OS=Homo sapiens]	5.12667	1	1.60835	4.3061	1	1.67571	2.25773	0.999	1.45222	0.0025619	0.00145615	0.00518384	Enriched	Enriched	Enriched
Q96B26	Exosome complex component RRP43 [OS=Homo sapiens]	2.02473	0.987	1.82867	3.10423	0.995	2.40798	2.7852	0.953	2.73479	0.0140303	0.0124788	0.0156178	Enriched	Enriched	Rejected
P55072	Transitional endoplasmic reticulum ATPase [OS=Homo sapiens]	2.49818	1	1.54669	2.81672	1	1.59176	1.80387	0.768	22.156	0.00257909	0.00147308	0.0288837	Enriched	Enriched	Rejected
Q01813	ATP-dependent 6-phosphofructokinase, platelet type [OS=Homo sapiens]	1.51805	0.803	1.99255	1.10443	0.572	2.82496	12.1296	1	3.01207	0.0277854	0.0381984	0.00453793	Rejected	Rejected	Enriched
Q9UMX0-1	Ubiquilin-1 [OS=Homo sapiens]	1.34137	0.914	1.42691	5.67588	0.997	3.51732	0.512842	0.466	6.78329	0.021544	0.0113613	0.0428122	Rejected	Enriched	Rejected
Q9UIJ7-1	GTP:AMP phosphotransferase AK3, mitochondrial [OS=Homo sapiens]	1.76156	0.824	2.72595	8.07372	1	3.36097	1.32635	0.595	3.14707	0.0267366	0.00633254	0.0368168	Rejected	Enriched	Rejected
Q6UWP8-1	Suprabasin [OS=Homo sapiens]	0.782053	0.168	1.52839	2.12705	0.931	2.28123	4.00097	0.978	3.22705	0.0520633	0.0213512	0.012322	Rejected	Rejected	Rejected
Q9H1K1	Iron-sulfur cluster assembly enzyme ISCU, mitochondrial [OS=Homo sapiens]	1.21173	0.933	1.23673	0.910183	0.242	1.23536	1.166	0.852	1.26393	0.0202889	0.0495598	0.0241968	Rejected	Rejected	Rejected
O60678	protein arginine N-methyltransferase 3 [OS=Homo sapiens]	0.369227	0.004	1.94346	0.91378	0.407	1.82865	1.35529	0.751	1.57872	0.0598693	0.0445141	0.0297449	Rejected	Rejected	Rejected
O43240	Kallikrein-10 [OS=Homo sapiens]	0.249575	0.074	4.43152	0.501964	0.03	1.83296	1.48956	0.519	3.20553	0.0552613	0.0573315	0.0402286	Rejected	Rejected	Rejected
Q7KZI7-1	Serine/threonine-protein kinase MARK2 [OS=Homo sapiens]	1.20957	0.929	1.233	3.15129	0.793	3.56646	1.22949	0.917	1.28386	0.0205124	0.0291229	0.0189798	Rejected	Rejected	Rejected
P22059	Oxysterol-binding protein 1 [OS=Homo sapiens]	1.51272	0.976	1.41975	3.02915	0.92	3.18186	6.82079	1	3.24755	0.016042	0.0219269	0.00392514	Rejected	Rejected	Enriched
P50748	Kinetochore-associated protein 1 [OS=Homo sapiens]	0.742886	0.002	1.20395	1.68395	0.886	1.7971	1.61963	0.519	2.20862	0.0604367	0.0242635	0.0401954	Rejected	Rejected	Rejected
P56182	Ribosomal RNA processing protein 1 homolog A [OS=Homo sapiens]	0.296307	0	1.66159	0.347648	0.012	2.09685	0.857256	0.336	2.86687	0.0615887	0.0588554	0.0477476	Rejected	Rejected	Rejected
Q14165	Malectin [OS=Homo sapiens]	6.48389	1	2.03084	1.51403	0.936	1.55463	1.63111	0.862	1.98476	0.00259629	0.0208093	0.0232362	Enriched	Rejected	Rejected
Q16891	MICOS complex subunit Mic60 [OS=Homo sapiens]	1.63393	0.943	1.67658	4.35149	1	1.99867	6.16883	1	3.13951	0.0195667	0.00557061	0.00213647	Rejected	Enriched	Enriched
P49419	Alpha-aminoadipic semialdehyde dehydrogenase [OS=Homo sapiens]	1.49423	0.892	1.6499	2.64122	0.996	1.73166	1.86964	0.868	2.34124	0.0229711	0.0120217	0.0228221	Rejected	Enriched	Rejected
P24752	Acetyl-CoA acetyltransferase, mitochondrial [OS=Homo sapiens]	1.7599	0.994	1.48477	1.45375	0.723	2.19209	2.22788	0.874	2.72235	0.0120186	0.0326786	0.0224909	Enriched	Rejected	Rejected
O75439	mitochondrial-processing peptidase subunit beta [OS=Homo sapiens]	1.0463	0.527	2.59036	0.98591	0.464	3.29209	0.611043	0.184	2.72332	0.0392194	0.0426515	0.0528486	Rejected	Rejected	Rejected
P07108-5	Isoform 5 of Acyl-CoA-binding protein [OS=Homo sapiens]	0.48866	0.013	1.77062	0.967776	0.468	2.39966	2.50229	0.909	3.00457	0.0588033	0.0424992	0.0196257	Rejected	Rejected	Rejected
Q8NHV4-3	Isoform 3 of Protein NEDD1 [OS=Homo sapiens]	1.92927	0.887	2.25619	1.02809	0.6	1.29494	0.984312	0.489	1.29136	0.0233838	0.0371487	0.0417357	Rejected	Rejected	Rejected
Q02543	60S ribosomal protein L18a [OS=Homo sapiens]	1.81547	0.973	1.63732	1.0266	0.555	1.43438	1.46271	0.801	1.89525	0.0165062	0.0388249	0.0268632	Rejected	Rejected	Rejected
P06737-1	Glycogen phosphorylase, liver form [OS=Homo sapiens]	2.6634	0.995	2.05686	0.587382	0.075	1.74842	2.19608	0.937	2.42224	0.0116231	0.0547917	0.0172408	Enriched	Rejected	Rejected
Q7Z417	Nuclear fragile X mental retardation-interacting protein 2 [OS=Homo sapiens]	1.11379	0.733	1.33971	0.470283	0.093	2.25448	1.17014	0.732	1.42621	0.0311726	0.0540467	0.030573	Rejected	Rejected	Rejected
Q9UPT5	Exocyst complex component 7 [OS=Homo sapiens]	16.737	0.956	16.4196	0.155667	0.008	3.0426	0.251356	0.3	6.48912	0.0183803	0.0592787	0.0488904	Rejected	Rejected	Rejected
Q7Z6K5-2	Isoform C15orf38-AP3S2 of Arpin [OS=Homo sapiens]	2.76826	1	1.59921	2.54085	1	1.51236	7.58505	1	5.23456	0.00261348	0.00149001	0.000944021	Enriched	Enriched	Enriched
O00571	ATP-dependent RNA helicase DDX3X [OS=Homo sapiens]	1.84181	0.95	1.83162	4.12458	0.982	3.47081	2.39925	0.827	4.26297	0.0189649	0.0158483	0.025323	Rejected	Rejected	Rejected
P61026	ras-related protein rab-10 [OS=Homo sapiens]	0.92546	0.443	2.07419	1.17668	0.771	1.39142	1.45112	0.622	4.80845	0.0433287	0.0304436	0.0356906	Rejected	Rejected	Rejected
Q9ULX6	A-kinase anchor protein 8-like [OS=Homo sapiens]	0.701909	0.038	1.43213	0.691019	0.006	1.29355	1.09659	0.804	1.20991	0.0569979	0.0596512	0.0266645	Rejected	Rejected	Rejected
P25942-1	Tumor necrosis factor receptor superfamily member 5 [OS=Homo sapiens]	0.938645	0.342	1.31701	0.983502	0.491	1.69846	0.573911	0.049	1.7412	0.0468191	0.0414832	0.0572541	Rejected	Rejected	Rejected
Q9GZR7	ATP-dependent RNA helicase DDX24 [OS=Homo sapiens]	4.36466	1	1.99807	2.6697	0.999	1.75709	1.40227	0.925	1.43022	0.00263067	0.0088554	0.0183836	Enriched	Enriched	Rejected
P08397-1	porphobilinogen deaminase [OS=Homo sapiens]	1.00677	0.509	1.30102	0.85893	0.076	1.19206	0.929721	0.256	1.20226	0.0401135	0.0547748	0.0504637	Rejected	Rejected	Rejected
P61221	ATP-binding cassette sub-family E member 1 [OS=Homo sapiens]	0.108394	0	1.88065	0.0364722	0	1.98276	1.20076	0.763	1.47081	0.0616059	0.062191	0.0292481	Rejected	Rejected	Rejected
Q9UHD1	cysteine and histidine-rich domain-containing protein 1 [OS=Homo sapiens]	0.91924	0.372	1.48777	1.70641	0.997	1.39876	3.76623	1	1.731	0.045925	0.0116153	0.00317986	Rejected	Enriched	Enriched
P11766	alcohol dehydrogenase class-3 [OS=Homo sapiens]	1.67069	0.846	2.31515	1.06475	0.556	2.09154	0.734471	0.209	1.80156	0.0256362	0.038808	0.0519212	Rejected	Rejected	Rejected
Q15418-2	Isoform 2 of Ribosomal protein S6 kinase alpha-1 [OS=Homo sapiens]	1.28655	0.685	2.09375	0.99128	0.485	1.42722	0.398043	0.02	2.13776	0.0327373	0.0417034	0.0585293	Rejected	Rejected	Rejected
P21926	CD9 antigen [OS=Homo sapiens]	1.1315	0.803	1.27618	3.04526	1	1.57814	3.57798	0.997	2.55217	0.0278026	0.00648493	0.00702219	Rejected	Enriched	Enriched
Q96AY3	Peptidyl-prolyl cis-trans isomerase FKBP10 [OS=Homo sapiens]	26.4586	1	6.56552	1.53523	0.777	1.83903	1.05293	0.549	2.75467	0.00264787	0.0300711	0.0389036	Enriched	Rejected	Rejected
Q96QK1	Vacuolar protein sorting-associated protein 35 [OS=Homo sapiens]	1.30235	0.907	1.3901	2.24171	0.759	2.72708	1.44295	0.828	1.88176	0.0220083	0.0311717	0.0252733	Rejected	Rejected	Rejected
O60506	Heterogeneous nuclear ribonucleoprotein Q [OS=Homo sapiens]	2.85212	0.907	3.06265	5.53847	1	1.80048	1.70894	0.936	1.78306	0.0220254	0.00584152	0.0172574	Rejected	Enriched	Rejected
Q13137-4	Isoform 4 of Calcium-binding and coiled-coil domain-containing protein 2 [OS=Homo sapiens]	2.08932	0.942	2.15299	1.34745	0.753	2.04226	2.16307	0.833	2.84748	0.0196355	0.031341	0.0251242	Rejected	Rejected	Rejected
O75179-1	Ankyrin repeat domain-containing protein 17 [OS=Homo sapiens]	1.53158	0.986	1.4214	1.20722	0.908	1.26804	0.687164	0.021	1.33446	0.0142882	0.0227735	0.0583968	Enriched	Rejected	Rejected
Q9UK45	U6 snRNA-associated Sm-like protein LSm7 [OS=Homo sapiens]	0.975052	0.416	1.2812	1.12122	0.755	1.26473	0.99202	0.505	1.19448	0.0442916	0.0313071	0.0409904	Rejected	Rejected	Rejected
P29373	Cellular retinoic acid-binding protein 2 [OS=Homo sapiens]	0.0821985	0.35	19.7215	1.24293	0.65	1.73874	5.36475	0.945	5.40642	0.0465612	0.0353539	0.0165452	Rejected	Rejected	Rejected
Q14119	Vascular endothelial zinc finger 1 [OS=Homo sapiens]	3.30345	0.989	2.19276	0.322654	0.001	1.81164	2.50677	0.928	2.63787	0.0135488	0.0606671	0.0181351	Enriched	Rejected	Rejected
P40227-1	T-complex protein 1 subunit zeta [OS=Homo sapiens]	5.38708	1	1.77021	26.4395	1	2.1664	6.46879	1	2.82696	0.00266506	0.00150694	0.000960583	Enriched	Enriched	Enriched
Q9NRF9	DNA polymerase epsilon subunit 3 [OS=Homo sapiens]	2.04268	0.989	1.60173	0.758832	0.009	1.22543	0.909229	0.296	1.35293	0.013566	0.0591432	0.0490063	Enriched	Rejected	Rejected
Q8WWC4	m-AAA protease-interacting protein 1, mitochondrial [OS=Homo sapiens]	1.6509	0.991	1.46965	2.43249	1	1.55943	3.74703	0.972	3.55832	0.0130158	0.00469015	0.0130838	Enriched	Enriched	Rejected
Q9UNK0	Syntaxin-8 [OS=Homo sapiens]	7.53026	1	2.45543	0.895907	0.404	1.6362	10.7411	0.894	11.4796	0.00268226	0.0445818	0.02105	Enriched	Rejected	Rejected
O43660-1	Pleiotropic regulator 1 [OS=Homo sapiens]	2.64805	1	1.5975	0.901679	0.361	1.50026	0.0652703	0	2.40552	0.00269945	0.0459533	0.0605995	Enriched	Rejected	Rejected
P30044-1	Peroxiredoxin-5, mitochondrial [OS=Homo sapiens]	0.263253	0	1.73997	0.778148	0.423	2.4869	2.35055	0.85	2.79856	0.0616231	0.0439214	0.0242796	Rejected	Rejected	Rejected
Q86X29	Lipolysis-stimulated lipoprotein receptor [OS=Homo sapiens]	1.02142	0.558	1.2824	1.033	0.621	1.1673	0.733926	0.042	1.32161	0.0377235	0.0363359	0.0575522	Rejected	Rejected	Rejected
Q9Y2P8	RNA 3'-terminal phosphate cyclase-like protein [OS=Homo sapiens]	1.29999	0.804	1.48088	85.9305	0.998	3.0696	9.32508	0.848	10.444	0.027751	0.0108703	0.0243292	Rejected	Enriched	Rejected
Q99590-1	protein SCAF11 [OS=Homo sapiens]	3.20937	0.96	3.15023	6.13197	1	2.02104	1.31088	0.956	1.29078	0.0181052	0.00538435	0.0152037	Rejected	Enriched	Rejected
Q9Y316-3	Isoform 3 of Protein MEMO1 [OS=Homo sapiens]	0.693329	0.138	1.80764	2.00498	0.98	1.79515	1.22918	0.875	1.31904	0.0528886	0.0162547	0.022375	Rejected	Rejected	Rejected
Q07157	Tight junction protein ZO-1 [OS=Homo sapiens]	1.10184	0.62	1.95824	6.13436	0.998	2.40852	5.57785	0.876	8.2665	0.0355227	0.010955	0.022259	Rejected	Enriched	Rejected
Q14137	Ribosome biogenesis protein BOP1 [OS=Homo sapiens]	4.22386	0.987	3.1021	7.56503	0.887	9.25019	3.26456	0.883	5.21399	0.0140475	0.0241619	0.0218947	Enriched	Rejected	Rejected
Q93052	Lipoma-preferred partner [OS=Homo sapiens]	0.568279	0.004	1.3918	1.52241	0.801	1.96627	2.21369	0.908	2.75336	0.0598865	0.0287335	0.0196754	Rejected	Rejected	Rejected
Q15233	Non-POU domain-containing octamer-binding protein [OS=Homo sapiens]	2.1052	0.997	1.63382	1.19917	0.88	1.31327	2.12632	0.986	1.88268	0.0106087	0.0246021	0.0109142	Enriched	Rejected	Rejected
O00148	ATP-dependent RNA helicase DDX39A [OS=Homo sapiens]	1.39178	0.926	1.43654	1.62582	0.949	1.62903	0.925523	0.313	1.93462	0.0207187	0.0196918	0.0485922	Rejected	Rejected	Rejected
P32004	Neural cell adhesion molecule L1 [OS=Homo sapiens]	5.33412	1	2.42926	0.504487	0.154	2.92425	1.64747	0.797	3.83423	0.00271664	0.0520826	0.0270619	Enriched	Rejected	Rejected
Q9Y2Q3-1	Glutathione S-transferase kappa 1 [OS=Homo sapiens]	1.26721	0.508	4.0842	1.85331	0.678	3.19568	2.13988	0.94	2.19552	0.0401651	0.0344565	0.0169758	Rejected	Rejected	Rejected
Q16270-1	Insulin-like growth factor-binding protein 7 [OS=Homo sapiens]	0.692138	0.198	2.04943	1.45493	0.974	1.40197	0.954925	0.38	1.25863	0.0509629	0.0170166	0.0463895	Rejected	Rejected	Rejected
Q13547	histone deacetylase 1 [OS=Homo sapiens]	1.46475	0.742	2.41556	2.24617	0.994	1.77413	1.70027	0.85	2.14669	0.0307944	0.013173	0.0242299	Rejected	Enriched	Rejected
P49023-3	Isoform Gamma of Paxillin [OS=Homo sapiens]	1.24741	0.708	1.84272	0.256072	0.202	4.92874	1.51408	0.804	2.17294	0.0319635	0.050745	0.0266479	Rejected	Rejected	Rejected
Q9NZ45	CDGSH iron-sulfur domain-containing protein 1 [OS=Homo sapiens]	1.14613	0.6	4.26638	1.37897	0.686	2.32821	2.4426	0.911	3.25758	0.0362964	0.0341517	0.019427	Rejected	Rejected	Rejected
Q15459	splicing factor 3A subunit 1 [OS=Homo sapiens]	0.761155	0.239	1.58814	1.40761	0.473	3.01303	0.554729	0.024	1.57869	0.0495702	0.0422282	0.058314	Rejected	Rejected	Rejected
P06748	Nucleophosmin [OS=Homo sapiens]	3.09791	0.876	3.51388	5.61986	1	1.88935	2.24577	0.999	1.60832	0.0241059	0.00606163	0.00538258	Rejected	Enriched	Enriched
Q15397	Pumilio homolog 3 [OS=Homo sapiens]	6.29021	0.983	5.44085	1.70107	0.978	1.59727	1.13539	0.673	1.70377	0.0149587	0.0163562	0.0336867	Rejected	Rejected	Rejected
P68402-1	platelet-activating factor acetylhydrolase IB subunit beta [OS=Homo sapiens]	2.77095	0.991	2.0344	2.382	0.956	2.29111	0.800299	0.366	2.29739	0.013033	0.018913	0.0468036	Enriched	Rejected	Rejected
Q9UBL3-1	Set1/Ash2 histone methyltransferase complex subunit ASH2 [OS=Homo sapiens]	1.55751	0.999	1.2784	1.04526	0.61	1.32838	1.2354	0.907	1.30123	0.0088205	0.0367762	0.0198576	Enriched	Rejected	Rejected
Q9BW60	Elongation of very long chain fatty acids protein 1 [OS=Homo sapiens]	0.662979	0.023	1.44162	1.17964	0.675	1.49391	2.83546	0.942	2.8683	0.0580296	0.0344903	0.0168268	Rejected	Rejected	Rejected
Q8NFJ5	Retinoic acid-induced protein 3 [OS=Homo sapiens]	2.01825	1	1.42355	3.06072	1	1.7628	2.05298	0.914	2.28315	0.00273384	0.00152387	0.0192282	Enriched	Enriched	Rejected
Q8N8A6	ATP-dependent RNA helicase DDX51 [OS=Homo sapiens]	2.40097	0.804	2.73028	2.23824	0.989	1.97398	14.3596	1	3.19437	0.0277682	0.0145276	0.00346141	Rejected	Enriched	Enriched
Q9BS26	Endoplasmic reticulum resident protein 44 [OS=Homo sapiens]	2.64865	0.985	2.27064	1.63163	0.796	2.60192	7.11752	1	2.5245	0.0144945	0.0289536	0.00417357	Rejected	Rejected	Enriched
Q7L1Q6-3	Isoform 3 of Basic leucine zipper and W2 domain-containing protein 1 [OS=Homo sapiens]	0.878194	0.159	1.26266	1.73946	0.929	1.82874	2.81919	0.888	4.42034	0.0523384	0.0215374	0.0215137	Rejected	Rejected	Rejected
P23458	Tyrosine-protein kinase JAK1 [OS=Homo sapiens]	0.262599	0.006	2.98863	1.39505	0.868	1.56111	7.30178	0.992	6.29231	0.0595254	0.0252794	0.0091421	Rejected	Rejected	Enriched
Q16718	NADH dehydrogenase [ubiquinone] 1 alpha subcomplex subunit 5 [OS=Homo sapiens]	6.93282	0.897	7.3301	1.93713	0.957	1.92007	0.932926	0.341	1.36966	0.0225757	0.0188114	0.0475323	Rejected	Rejected	Rejected
Q99618	Cell division cycle-associated protein 3 [OS=Homo sapiens]	0.981168	0.41	1.19701	0.983317	0.45	1.2447	1.64516	0.987	1.41926	0.0444979	0.0429563	0.0107486	Rejected	Rejected	Rejected
Q6ZVX7	F-box only protein 50 [OS=Homo sapiens]	1.24252	0.755	1.59349	3.03164	0.992	2.50553	2.71415	0.886	3.22231	0.0302442	0.013935	0.021729	Rejected	Enriched	Rejected
Q9NXV2	BTB/POZ domain-containing protein KCTD5 [OS=Homo sapiens]	1.09669	0.814	1.19591	1.0862	0.734	1.24039	1.09217	0.794	1.20371	0.0272696	0.0322384	0.0272276	Rejected	Rejected	Rejected
O75150	E3 ubiquitin-protein ligase BRE1B [OS=Homo sapiens]	1.64135	0.983	1.47721	1.08144	0.665	1.36092	0.682887	0.2	1.97711	0.0149759	0.0348798	0.0523352	Rejected	Rejected	Rejected
Q8TDD1-2	Isoform 2 of ATP-dependent RNA helicase DDX54 [OS=Homo sapiens]	0.713239	0.292	2.6634	8.91087	0.994	5.17711	0.828212	0.172	1.34427	0.0480399	0.0133762	0.053478	Rejected	Enriched	Rejected
Q9H089	Large subunit GTPase 1 homolog [OS=Homo sapiens]	0.688809	0.206	1.8508	1.09316	0.62	1.58981	2.07945	0.876	2.70909	0.0507393	0.0364375	0.0223087	Rejected	Rejected	Rejected
P52630-3	signal transducer and activator of transcription 2 [OS=Homo sapiens]	0.965525	0.438	1.29264	0.657539	0.057	1.53799	0.879936	0.168	1.2285	0.0434835	0.0556214	0.0536436	Rejected	Rejected	Rejected
Q14315	Filamin-C [OS=Homo sapiens]	0.917841	0.29	1.26554	1.65965	1	1.35596	2.64524	0.999	1.60887	0.0481087	0.00797494	0.00548195	Rejected	Enriched	Enriched
Q9Y6D6	Brefeldin A-inhibited guanine nucleotide-exchange protein 1 [OS=Homo sapiens]	1.16349	0.843	1.29659	0.963022	0.412	1.31614	1.1177	0.767	1.28419	0.0258253	0.0443447	0.0289997	Rejected	Rejected	Rejected
P36873-2	Isoform Gamma-2 of Serine/threonine-protein phosphatase PP1-gamma catalytic subunit [OS=Homo sapiens]	0.956394	0.395	1.35011	0.852546	0.089	1.2089	1.38695	0.809	1.69521	0.0451685	0.0541822	0.0263995	Rejected	Rejected	Rejected
Q92785	Zinc finger protein ubi-d4 [OS=Homo sapiens]	2.65261	0.999	1.86048	1.46774	0.986	1.34134	1.5555	0.92	1.61265	0.00883769	0.0150525	0.0186486	Enriched	Enriched	Rejected
Q96GX9-1	Methylthioribulose-1-phosphate dehydratase [OS=Homo sapiens]	1.07171	0.765	1.1699	1.07257	0.67	1.31441	1.25431	0.951	1.25168	0.0296596	0.0346427	0.0158496	Rejected	Rejected	Rejected
P30101	Protein disulfide-isomerase A3 [OS=Homo sapiens]	1.12074	0.611	1.57189	1.47539	0.951	1.46903	2.57588	0.972	2.35258	0.0359182	0.0195056	0.0131832	Rejected	Rejected	Rejected
Q9NWM3-1	CUE domain-containing protein 1 [OS=Homo sapiens]	0.0551541	0	2.19571	0.248226	0.05	3.3167	1.14077	0.676	1.62222	0.0616403	0.0561124	0.0335542	Rejected	Rejected	Rejected
Q9Y305-4	Isoform 4 of Acyl-coenzyme A thioesterase 9, mitochondrial [OS=Homo sapiens]	5.85136	1	2.3389	17.3686	1	2.87519	1.8869	0.93	2.01114	0.00275103	0.00154081	0.0178039	Enriched	Enriched	Rejected
Q9H2U1	ATP-dependent RNA helicase DHX36 [OS=Homo sapiens]	2.27475	0.863	2.93189	1.40921	0.746	4.17061	6.12035	0.999	2.27711	0.0247937	0.0316119	0.00594568	Rejected	Rejected	Enriched
O95219	sorting nexin-4 [OS=Homo sapiens]	1.01816	0.537	1.2489	1.01359	0.529	1.33624	0.95145	0.391	1.31791	0.0386348	0.03979	0.0461245	Rejected	Rejected	Rejected
Q9Y6I4-1	Ubiquitin carboxyl-terminal hydrolase 3 [OS=Homo sapiens]	1.74008	0.993	1.52118	0.870384	0.22	1.32741	0.975605	0.416	1.3354	0.0123624	0.0502878	0.045048	Enriched	Rejected	Rejected
P52735	Guanine nucleotide exchange factor VAV2 [OS=Homo sapiens]	9.68925	0.995	3.42565	1.06171	0.628	1.355	0.809672	0.074	1.30947	0.0116403	0.0361327	0.056426	Enriched	Rejected	Rejected
P29401-2	Isoform 2 of Transketolase [OS=Homo sapiens]	1.80508	0.974	1.68272	1.56376	0.995	1.30763	4.26979	0.997	3.43019	0.016403	0.0125127	0.00713813	Rejected	Enriched	Enriched
Q29RF7-1	Sister chromatid cohesion protein PDS5 homolog A [OS=Homo sapiens]	3.33599	0.994	2.52934	1.69447	0.907	1.95119	5.54623	1	2.52786	0.0120358	0.0228242	0.0039417	Enriched	Rejected	Enriched
Q9Y4A5	Transformation/transcription domain-associated protein [OS=Homo sapiens]	9.89714	1	2.04623	15.931	1	2.11056	17.9776	0.91	25.5414	0.00276823	0.00155774	0.0194601	Enriched	Enriched	Rejected
Q14558-2	Isoform 2 of Phosphoribosyl pyrophosphate synthase-associated protein 1 [OS=Homo sapiens]	2.32049	0.94	2.48334	4.06687	0.984	3.05845	3.42351	0.917	4.35584	0.0199106	0.0153573	0.0189632	Rejected	Rejected	Rejected
Q9Y4E8	ubiquitin carboxyl-terminal hydrolase 15 [OS=Homo sapiens]	3.12418	0.901	3.96877	1.45846	0.713	2.96249	0.895734	0.469	5.9685	0.0223693	0.0330173	0.0425638	Rejected	Rejected	Rejected
Q16630-2	Isoform 2 of Cleavage and polyadenylation specificity factor subunit 6 [OS=Homo sapiens]	1.50997	0.998	1.27775	2.30036	1	1.55372	1.62191	0.876	1.98823	0.00985213	0.00401287	0.0222425	Enriched	Enriched	Rejected
Q9UBG3	Cornulin [OS=Homo sapiens]	3.71754	1	1.90705	5.46841	0.999	3.29203	2.94913	0.93	3.23887	0.00278542	0.00887233	0.0178205	Enriched	Enriched	Rejected
Q96EI5-2	Isoform 2 of Transcription elongation factor A protein-like 4 [OS=Homo sapiens]	16.009	1	2.9283	6.93436	0.99	4.72153	9.15869	1	3.05573	0.00280261	0.0142228	0.00344485	Enriched	Enriched	Enriched
P09884	DNA polymerase alpha catalytic subunit [OS=Homo sapiens]	1.08965	0.673	1.34863	1.10464	0.731	1.28679	0.893329	0.228	1.23974	0.0332187	0.0323569	0.0513415	Rejected	Rejected	Rejected
P52434	DNA-directed RNA polymerases I, II, and III subunit RPABC3 [OS=Homo sapiens]	2.93765	0.996	1.88619	1.682	0.864	2.10221	0.704274	0.324	3.01745	0.0111761	0.0254318	0.0482445	Enriched	Rejected	Rejected
P61764-2	Isoform 2 of Syntaxin-binding protein 1 [OS=Homo sapiens]	0.674527	0.001	1.26467	1.69518	0.919	1.85259	0.471523	0.015	1.97834	0.0606602	0.0220792	0.0588771	Rejected	Rejected	Rejected
Q6P2E9-1	Enhancer of mRNA-decapping protein 4 [OS=Homo sapiens]	3.05599	0.982	2.46123	0.429141	0.008	2.18058	1.75434	0.819	2.81606	0.0150791	0.0592618	0.0258364	Rejected	Rejected	Rejected
P46459	Vesicle-fusing ATPase [OS=Homo sapiens]	0.807923	0.243	1.61198	1.74339	0.997	1.42482	1.53306	0.817	2.03576	0.0494154	0.0116661	0.0259192	Rejected	Enriched	Rejected
P29992	guanine nucleotide-binding protein subunit alpha-11 [OS=Homo sapiens]	1.63254	0.963	1.5987	0.71854	0.022	1.32017	1.91561	0.998	1.44692	0.0177442	0.0578564	0.0068897	Rejected	Rejected	Enriched
P55036-1	26S proteasome non-ATPase regulatory subunit 4 [OS=Homo sapiens]	2.05917	1	1.38587	0.998597	0.504	1.51467	6.00399	1	1.74107	0.00281981	0.0409922	0.00460417	Enriched	Rejected	Enriched
P15586	N-acetylglucosamine-6-sulfatase [OS=Homo sapiens]	6.95144	1	2.63736	3.66663	0.949	3.68907	1.8183	0.886	2.13132	0.002837	0.019658	0.0217456	Enriched	Rejected	Rejected
Q96CV9-1	Optineurin [OS=Homo sapiens]	1.59712	0.8	2.39846	7.33287	0.996	4.46808	0.776478	0.345	4.0826	0.0279917	0.0120725	0.0473667	Rejected	Enriched	Rejected
Q9Y3C1	nucleolar protein 16 [OS=Homo sapiens]	2.55655	0.788	2.69602	1.87127	0.976	1.70845	1.15994	0.749	1.40784	0.0286107	0.0166441	0.0298278	Rejected	Rejected	Rejected
P04632	Calpain small subunit 1 [OS=Homo sapiens]	1.90299	0.971	1.76757	2.17487	1	1.50588	0.420145	0.014	2.02179	0.0167469	0.00521504	0.0589102	Rejected	Enriched	Rejected
Q9UMR2-1	ATP-dependent RNA helicase DDX19B [OS=Homo sapiens]	0.83118	0.086	1.24714	0.941283	0.309	1.2387	1.7251	0.895	1.81666	0.0548143	0.0474602	0.0209838	Rejected	Rejected	Rejected
P11908-2	Isoform 2 of Ribose-phosphate pyrophosphokinase 2 [OS=Homo sapiens]	0.296043	0.011	2.28879	0.485638	0.209	3.28976	1.06508	0.579	1.56332	0.059044	0.0505926	0.037529	Rejected	Rejected	Rejected
Q96RU3-1	Formin-binding protein 1 [OS=Homo sapiens]	1.04102	0.565	2.5916	0.579805	0.031	1.66063	1.22343	0.639	2.56056	0.0374656	0.057213	0.0350613	Rejected	Rejected	Rejected
Q06210-1	glutamine--fructose-6-phosphate aminotransferase [isomerizing] 1 [OS=Homo sapiens]	2.4341	0.936	2.48176	1.36716	0.735	2.20304	1.77491	0.819	2.97078	0.0201169	0.0321368	0.0257867	Rejected	Rejected	Rejected
Q9BPX3	Condensin complex subunit 3 [OS=Homo sapiens]	4.93945	1	2.40009	12.3563	0.989	10.2802	1.81791	0.819	3.08496	0.0028542	0.0143752	0.0257701	Enriched	Enriched	Rejected
Q15021	condensin complex subunit 1 [OS=Homo sapiens]	2.6218	0.999	1.6373	0.988617	0.489	1.64407	2.03	0.995	1.59915	0.00885488	0.041534	0.0083637	Enriched	Rejected	Enriched
O75781	Paralemmin-1 [OS=Homo sapiens]	1.68201	0.792	2.79423	0.980539	0.492	1.68364	1.03156	0.502	1.79821	0.0283528	0.0414324	0.0411891	Rejected	Rejected	Rejected
Q9ULH7-5	Isoform 5 of MKL/myocardin-like protein 2 [OS=Homo sapiens]	2.63594	1	1.46318	4.30104	1	1.58589	2.87419	1	1.62071	0.00287139	0.00157467	0.000977145	Enriched	Enriched	Enriched
P62081	40S ribosomal protein S7 [OS=Homo sapiens]	13.0228	1	2.09695	7.85248	1	2.0649	8.63966	1	1.98571	0.00288858	0.0015916	0.000993707	Enriched	Enriched	Enriched
Q9Y666	Solute carrier family 12 member 7 [OS=Homo sapiens]	0.712482	0.073	1.46744	4.05872	1	3.1708	1.72973	0.74	2.30307	0.0553301	0.00838131	0.0302749	Rejected	Enriched	Rejected
Q9BQ50-1	Three prime repair exonuclease 2 [OS=Homo sapiens]	1.02552	0.568	1.31099	1.94247	0.892	2.07227	5.6156	0.963	5.37846	0.0373796	0.0237724	0.014475	Rejected	Rejected	Rejected
P08621-1	U1 small nuclear ribonucleoprotein 70 kDa [OS=Homo sapiens]	0.987478	0.455	1.19504	0.951543	0.402	1.44646	1.30078	0.888	1.4112	0.0429161	0.0446326	0.0215634	Rejected	Rejected	Rejected
P60953	Cell division control protein 42 homolog [OS=Homo sapiens]	6.65283	1	2.04228	8.81968	1	1.93148	9.66934	1	2.37441	0.00290578	0.00160853	0.00101027	Enriched	Enriched	Enriched
P52597	Heterogeneous nuclear ribonucleoprotein F [OS=Homo sapiens]	1.99882	0.832	2.96226	8.52634	1	2.04242	3.61433	0.998	2.13122	0.0263583	0.00628175	0.00635972	Rejected	Enriched	Enriched
Q15428	splicing factor 3a subunit 2 [OS=Homo sapiens]	2.4248	0.856	3.24673	1.97633	0.939	2.04635	6.65755	0.935	6.88838	0.0251204	0.0205384	0.0173733	Rejected	Rejected	Rejected
Q13619-1	cullin-4A [OS=Homo sapiens]	3.44087	0.997	2.32039	0.269119	0.069	4.54591	1.86715	0.727	3.5991	0.0106259	0.0551134	0.0308877	Enriched	Rejected	Rejected
Q9UL15-2	Isoform 2 of BAG family molecular chaperone regulator 5 [OS=Homo sapiens]	0.943619	0.345	1.32608	0.978257	0.473	1.4382	1.11386	0.649	1.44895	0.0467331	0.0422113	0.0346638	Rejected	Rejected	Rejected
P27694	Replication protein A 70 kDa DNA-binding subunit [OS=Homo sapiens]	1.5547	0.715	3.918	0.296076	0.002	1.96603	2.16406	0.609	49.1157	0.0317572	0.0604131	0.0362868	Rejected	Rejected	Rejected
P33316-3	Deoxyuridine 5'-triphosphate nucleotidohydrolase, mitochondrial [OS=Homo sapiens]	0.660382	0.026	1.43402	2.21731	1	1.43633	1.43768	0.797	2.02549	0.0577373	0.00851676	0.0270123	Rejected	Enriched	Rejected
Q8TAT6-2	Isoform 2 of Nuclear protein localization protein 4 homolog [OS=Homo sapiens]	2.00825	1	1.32831	8.52832	1	2.33024	6.2207	1	2.23669	0.00292297	0.00162547	0.00102683	Enriched	Enriched	Enriched
P55010	Eukaryotic translation initiation factor 5 [OS=Homo sapiens]	4.07783	1	1.72241	2.49371	1	1.44496	1.44233	0.949	1.44425	0.00294017	0.0016424	0.0160318	Enriched	Enriched	Rejected
Q9UKY7	Protein CDV3 homolog [OS=Homo sapiens]	2.24408	1	1.3894	2.12459	1	1.45838	1.43097	0.926	1.49959	0.00295736	0.00165933	0.0182345	Enriched	Enriched	Rejected
O14737	Programmed cell death protein 5 [OS=Homo sapiens]	11.9537	1	5.39086	4.13639	0.996	3.3512	2.11846	0.774	4.95851	0.00297455	0.0117846	0.0284034	Enriched	Enriched	Rejected
Q05193-1	Dynamin-1 [OS=Homo sapiens]	8.45746	1	5.1634	1.69501	0.892	1.87137	1.44989	0.706	3.322	0.00299175	0.0237555	0.0318483	Enriched	Rejected	Rejected
Q9Y223-2	Isoform 2 of Bifunctional UDP-N-acetylglucosamine 2-epimerase/N-acetylmannosamine kinase [OS=Homo sapiens]	8.21547	0.976	7.42853	2.48724	0.988	1.95865	0.4669	0.027	1.94847	0.0160591	0.0147477	0.0581981	Rejected	Enriched	Rejected
Q99439	Calponin-2 [OS=Homo sapiens]	46.0652	1	2.12596	43.3129	1	2.83419	5.42248	1	2.20444	0.00300894	0.00167626	0.00104339	Enriched	Enriched	Enriched
Q9H444	Charged multivesicular body protein 4b [OS=Homo sapiens]	7.04836	1	2.28039	10.7905	1	6.60151	2.3431	0.645	3.71897	0.00302613	0.00169319	0.0347632	Enriched	Enriched	Rejected
P00374	dihydrofolate reductase [OS=Homo sapiens]	13.4614	1	6.4239	6.74652	0.965	5.66765	1.59228	0.691	4.00233	0.00304333	0.0179478	0.0326433	Enriched	Rejected	Rejected
Q9NZD8	Maspardin [OS=Homo sapiens]	2.37106	1	1.52253	5.47677	1	2.03928	1.00028	0.485	1.74265	0.00306052	0.00171013	0.0418185	Enriched	Enriched	Rejected
P23588	eukaryotic translation initiation factor 4B [OS=Homo sapiens]	1.84537	0.997	1.51607	1.499	0.957	1.4639	2.04629	0.92	2.17776	0.0106431	0.0187606	0.0186651	Enriched	Rejected	Rejected
P46060	Ran GTPase-activating protein 1 [OS=Homo sapiens]	3.09416	1	1.63442	0.879733	0.305	1.5703	1.75956	0.897	2.09566	0.00307772	0.047511	0.0206857	Enriched	Rejected	Rejected
P43007-1	neutral amino acid transporter A [OS=Homo sapiens]	7.91647	0.995	4.58769	0.341398	0.011	2.25397	3.73108	0.976	3.05638	0.0116575	0.0588893	0.0126366	Enriched	Rejected	Rejected
P30405	Peptidyl-prolyl cis-trans isomerase F, mitochondrial [OS=Homo sapiens]	2.85609	1	1.81112	10.0018	0.989	6.79372	1.01211	0.513	2.06885	0.00309491	0.0143921	0.0405101	Enriched	Enriched	Rejected
O95147	Dual specificity protein phosphatase 14 [OS=Homo sapiens]	0.7769	0.116	1.39765	2.27488	0.891	2.85413	0.200441	0.006	3.06272	0.0536967	0.0239079	0.0595561	Rejected	Rejected	Rejected
Q08170	Serine/arginine-rich splicing factor 4 [OS=Homo sapiens]	0.805995	0.06	1.23692	0.941114	0.303	1.17443	1.10011	0.673	1.36969	0.0559663	0.0476126	0.0337695	Rejected	Rejected	Rejected
P10314	HLA class I histocompatibility antigen, A-32 alpha chain [OS=Homo sapiens]	1.72991	0.939	1.80291	1.5938	0.925	1.66346	0.770677	0.003	1.18796	0.0199966	0.0217914	0.0598543	Rejected	Rejected	Rejected
Q3MHD2-2	Isoform 2 of Protein LSM12 homolog [OS=Homo sapiens]	0.844534	0.295	1.70647	0.980939	0.429	1.27772	1.12133	0.548	1.56083	0.0479367	0.0437013	0.039003	Rejected	Rejected	Rejected
P49366-1	deoxyhypusine synthase [OS=Homo sapiens]	6.29662	0.846	6.69167	1.3112	0.959	1.29016	1.15016	0.779	1.32626	0.0256534	0.0186421	0.0280391	Rejected	Rejected	Rejected
P09455-1	Retinol-binding protein 1 [OS=Homo sapiens]	3.0338	1	2.07739	0.368407	0.078	2.87077	1.85257	0.827	2.77921	0.0031121	0.0546732	0.0253726	Enriched	Rejected	Rejected
Q92572	AP-3 complex subunit sigma-1 [OS=Homo sapiens]	26.9465	0.977	19.3907	186.255	1	2.6922	18.9073	0.999	8.1648	0.0159216	0.00504572	0.00533289	Rejected	Enriched	Enriched
P05023	Sodium/potassium-transporting ATPase subunit alpha-1 [OS=Homo sapiens]	5.88429	1	1.746	3.44896	1	1.4872	5.36752	1	1.72102	0.0031293	0.00172706	0.00105995	Enriched	Enriched	Enriched
Q9Y324	rRNA-processing protein FCF1 homolog [OS=Homo sapiens]	4.21956	0.975	3.36654	1.63664	0.891	1.98037	2.18198	0.909	2.6315	0.0162311	0.0238402	0.0195926	Rejected	Rejected	Rejected
Q9NZN4	EH domain-containing protein 2 [OS=Homo sapiens]	1.09754	0.733	1.26654	2.43864	0.628	3.29144	0.825144	0.129	1.32386	0.0311898	0.0361497	0.0548029	Rejected	Rejected	Rejected
A5YKK6	CCR4-NOT transcription complex subunit 1 [OS=Homo sapiens]	0.619912	0.221	2.24123	1.22871	0.506	4.44616	4.2835	0.974	3.15373	0.0503095	0.0408737	0.0129016	Rejected	Rejected	Rejected
Q99832	T-complex protein 1 subunit eta [OS=Homo sapiens]	13.3377	1	2.09058	1.6267	0.995	1.37984	2.04944	1	1.49185	0.00314649	0.0123095	0.00321298	Enriched	Enriched	Enriched
Q13685	angio-associated migratory cell protein [OS=Homo sapiens]	2.55389	0.676	4.43897	8.51467	0.968	8.29063	20.5905	1	3.30655	0.0330124	0.0176939	0.00366015	Rejected	Rejected	Enriched
A3KN83-1	protein strawberry notch homolog 1 [OS=Homo sapiens]	1.00567	0.492	3.18619	5.06036	0.959	4.93741	4.39305	0.916	4.6213	0.0413343	0.018659	0.0191123	Rejected	Rejected	Rejected
Q8NEJ9	neuroguidin [OS=Homo sapiens]	1.12579	0.772	1.28953	0.191219	0.045	5.38782	1.20446	0.686	1.69021	0.0293845	0.0563325	0.0328917	Rejected	Rejected	Rejected
P50613	Cyclin-dependent kinase 7 [OS=Homo sapiens]	3.83179	0.91	4.13217	1.67962	0.934	1.70994	1.35351	0.812	1.54276	0.0218363	0.0209787	0.0262339	Rejected	Rejected	Rejected
P10606	Cytochrome c oxidase subunit 5B, mitochondrial [OS=Homo sapiens]	1.62564	0.743	1.93498	1.06727	0.698	1.2034	2.06614	0.991	1.91768	0.0307256	0.03383	0.00944021	Rejected	Rejected	Enriched
Q9UGR2	Zinc finger CCCH domain-containing protein 7B [OS=Homo sapiens]	4.11862	0.992	3.68385	1.06051	0.65	1.26689	1.25912	0.856	1.39101	0.0127751	0.0353369	0.0239483	Enriched	Rejected	Rejected
Q9NV06	DDB1- and CUL4-associated factor 13 [OS=Homo sapiens]	3.15	0.556	4.78247	1.35763	0.839	1.56156	0.489754	0.07	2.11492	0.0378095	0.0265493	0.0565253	Rejected	Rejected	Rejected
Q96A35	39S ribosomal protein L24, mitochondrial [OS=Homo sapiens]	3.49001	0.549	4.19367	1.20923	0.939	1.21645	0.80971	0.016	1.18075	0.0381534	0.0205723	0.0588274	Rejected	Rejected	Rejected
Q9NR45	sialic acid synthase [OS=Homo sapiens]	2.65956	1	1.59664	0.977342	0.482	1.43803	0.305284	0.002	2.49327	0.00316369	0.0418219	0.060053	Enriched	Rejected	Rejected
P34897-1	Serine hydroxymethyltransferase, mitochondrial [OS=Homo sapiens]	1.64331	0.962	1.6081	0.210844	0.005	3.32094	0.946442	0.443	2.20319	0.0178301	0.059702	0.043839	Rejected	Rejected	Rejected
Q9UPN3-5	Isoform 4 of Microtubule-actin cross-linking factor 1, isoforms 1/2/3/5 [OS=Homo sapiens]	0.825388	0.094	1.28238	0.884631	0.187	1.23889	1.08479	0.752	1.24418	0.0544876	0.050999	0.0296953	Rejected	Rejected	Rejected
P28676	Grancalcin [OS=Homo sapiens]	2.27962	0.917	2.35547	1.39833	0.985	1.29738	1.25751	0.896	1.3524	0.0212173	0.015171	0.0207519	Rejected	Enriched	Rejected
P22676	Calretinin [OS=Homo sapiens]	1.77075	0.908	2.05267	2.65251	0.986	2.07003	3.12321	0.964	2.96823	0.0219567	0.0150864	0.0143094	Rejected	Enriched	Rejected
P14618-2	Isoform M1 of Pyruvate kinase PKM [OS=Homo sapiens]	2.54758	1	1.6041	8.21376	0.734	10.4895	12.5584	0.999	9.45702	0.00318088	0.0322045	0.0059788	Enriched	Rejected	Enriched
Q9UPN6-2	Isoform 2 of Protein SCAF8 [OS=Homo sapiens]	0.982821	0.424	1.33597	1.741	0.891	1.83452	1.09789	0.774	1.2178	0.0440165	0.023891	0.02842	Rejected	Rejected	Rejected
Q53EL6-1	Programmed cell death protein 4 [OS=Homo sapiens]	0.911599	0.266	1.26118	1.21044	0.852	1.34233	1.47609	0.587	1.94734	0.0487448	0.0259905	0.0371977	Rejected	Rejected	Rejected
Q9P0I2	ER membrane protein complex subunit 3 [OS=Homo sapiens]	4.32251	0.992	2.74685	1.91401	0.952	1.90608	0.6948	0.264	2.23932	0.0127923	0.0193532	0.0501491	Enriched	Rejected	Rejected
Q15785	Mitochondrial import receptor subunit TOM34 [OS=Homo sapiens]	7.70307	1	3.71095	11.1135	1	2.49195	6.41751	1	2.58277	0.00319807	0.00174399	0.00107652	Enriched	Enriched	Enriched
Q9UMY4-1	Sorting nexin-12 [OS=Homo sapiens]	6.22179	0.999	3.6284	1.74336	0.917	1.79236	1.64767	0.84	1.82739	0.00887208	0.0221808	0.0248261	Enriched	Rejected	Rejected
Q9P2W9	Syntaxin-18 [OS=Homo sapiens]	0.97011	0.436	1.32092	1.20991	0.912	1.25887	1.50234	0.991	1.35045	0.0435523	0.0224856	0.00939053	Rejected	Rejected	Enriched
P17706-1	Tyrosine-protein phosphatase non-receptor type 2 [OS=Homo sapiens]	0.556718	0.171	2.21871	1.84427	0.742	3.26124	41.6556	0.976	33.4373	0.0519257	0.0317982	0.0125869	Rejected	Rejected	Rejected
Q9NPQ8-3	Isoform 3 of Synembryn-A [OS=Homo sapiens]	1.05295	0.53	2.10555	0.0435057	0.077	25.19	0.483093	0.117	2.70854	0.0389959	0.0547579	0.0551342	Rejected	Rejected	Rejected
Q8N6H7	ADP-ribosylation factor GTPase-activating protein 2 [OS=Homo sapiens]	2.14786	0.953	2.12638	1.41625	0.773	2.38908	2.14008	0.986	1.80078	0.018707	0.0303082	0.0109639	Rejected	Rejected	Rejected
P40394-2	Isoform 2 of Alcohol dehydrogenase class 4 mu/sigma chain [OS=Homo sapiens]	1.6486	0.756	2.67544	1.51352	0.804	2.18447	4.53565	0.981	3.56784	0.0301754	0.0285472	0.0118085	Rejected	Rejected	Rejected
Q99755	Phosphatidylinositol 4-phosphate 5-kinase type-1 alpha [OS=Homo sapiens]	73.4726	1	2.17249	22.9015	1	1.99201	23.8666	1	2.20985	0.00321527	0.00176092	0.00109308	Enriched	Enriched	Enriched
Q9Y2W2	WW domain-binding protein 11 [OS=Homo sapiens]	53.4799	1	31.0303	1.63951	0.844	2.01973	1.43388	0.716	2.44045	0.00323246	0.0262953	0.0314839	Enriched	Rejected	Rejected
Q9Y450-1	HBS1-like protein [OS=Homo sapiens]	1.28762	0.895	1.34603	0.332822	0.011	2.03137	0.303047	0	1.54078	0.0227304	0.0589062	0.0607652	Rejected	Rejected	Rejected
P07384	Calpain-1 catalytic subunit [OS=Homo sapiens]	2.4081	0.993	1.74701	2.87392	0.998	2.19698	7.50259	1	2.87199	0.0123796	0.0105317	0.00304737	Enriched	Enriched	Enriched
Q04637-9	Isoform 9 of Eukaryotic translation initiation factor 4 gamma 1 [OS=Homo sapiens]	2.73043	1	1.93996	1.25128	0.964	1.23187	1.70739	0.885	1.97135	0.00324966	0.0180664	0.0217787	Enriched	Rejected	Rejected
P53814-6	Isoform B3 of Smoothelin [OS=Homo sapiens]	1.2568	0.902	1.32166	3.56039	0.994	2.1614	1.06764	0.527	2.08853	0.0222834	0.0131392	0.0397151	Rejected	Enriched	Rejected
Q00839	Heterogeneous nuclear ribonucleoprotein U [OS=Homo sapiens]	1.36319	0.917	1.44657	0.95882	0.397	1.34159	2.16463	0.996	1.60515	0.0212345	0.0449712	0.0080159	Rejected	Rejected	Enriched
O60566-3	Isoform 3 of Mitotic checkpoint serine/threonine-protein kinase BUB1 beta [OS=Homo sapiens]	1.43311	0.885	1.56019	0.130177	0.001	2.61241	0.624625	0.323	1.88978	0.0235213	0.060701	0.0483107	Rejected	Rejected	Rejected
P42704	Leucine-rich PPR motif-containing protein, mitochondrial [OS=Homo sapiens]	0.26029	0	2.05578	1.29291	0.724	1.93756	3.66987	0.999	2.20623	0.0616575	0.0326617	0.00599536	Rejected	Rejected	Enriched
Q9Y266	nuclear migration protein nudC [OS=Homo sapiens]	1.52355	0.846	1.85879	2.00432	0.998	1.49937	2.93564	1	1.83597	0.0256706	0.0108364	0.00311361	Rejected	Enriched	Enriched
Q5T6V5	UPF0553 protein C9orf64 [OS=Homo sapiens]	1.02835	0.498	2.02508	2.79939	0.909	3.28786	2.77812	0.926	3.13792	0.040956	0.0227057	0.0182842	Rejected	Rejected	Rejected
O43143	Pre-mRNA-splicing factor ATP-dependent RNA helicase DHX15 [OS=Homo sapiens]	2.40192	0.981	2.05484	2.20986	0.985	1.85067	0.304003	0.016	2.43406	0.0153198	0.0151541	0.0588109	Rejected	Enriched	Rejected
Q86V21-1	acetoacetyl-CoA synthetase [OS=Homo sapiens]	0.85869	0.169	1.30238	1.33725	0.728	1.47873	0.9396	0.368	1.30321	0.0520289	0.0324754	0.0467539	Rejected	Rejected	Rejected
P42345	Serine/threonine-protein kinase mTOR [OS=Homo sapiens]	0.88074	0.082	1.15063	1.11304	0.728	1.34548	0.94401	0.295	1.16009	0.0549691	0.0324924	0.0490394	Rejected	Rejected	Rejected
Q9Y6K9-2	Isoform 2 of NF-kappa-B essential modulator [OS=Homo sapiens]	1.21553	0.553	1.58356	0.565676	0.208	1.97607	0.671528	0.295	2.99782	0.0379986	0.0506095	0.0491057	Rejected	Rejected	Rejected
P29084	transcription initiation factor iie subunit beta [OS=Homo sapiens]	0.969814	0.395	1.23805	1.00261	0.51	1.23689	0.402197	0.399	3.00803	0.0451857	0.0406536	0.0457105	Rejected	Rejected	Rejected
P26373-1	60S ribosomal protein L13 [OS=Homo sapiens]	2.64797	1	1.50815	1.02247	0.517	1.4449	1.94326	0.981	1.83596	0.00326685	0.0402811	0.0118251	Enriched	Rejected	Rejected
Q01105-2	Isoform 2 of Protein SET [OS=Homo sapiens]	1.46133	0.913	1.57379	1.89045	0.984	1.66407	2.15144	0.993	1.67097	0.0215956	0.0153911	0.00884399	Rejected	Rejected	Enriched
P62258-1	14-3-3 protein epsilon [OS=Homo sapiens]	1.88926	0.985	1.67501	3.61026	1	1.60572	1.43591	0.763	2.0201	0.0145117	0.00485946	0.0291653	Rejected	Enriched	Rejected
Q9BTE1	Dynactin subunit 5 [OS=Homo sapiens]	0.96214	0.399	1.24552	1.48934	0.994	1.37008	1.17735	0.876	1.2442	0.0450309	0.0133085	0.0222756	Rejected	Enriched	Rejected
Q9BRA2	Thioredoxin domain-containing protein 17 [OS=Homo sapiens]	0.96969	0.488	2.51761	1.51685	0.897	1.58145	2.43351	0.847	5.22447	0.0416609	0.0234846	0.0244121	Rejected	Rejected	Rejected
Q96S82	ubiquitin-like protein 7 [OS=Homo sapiens]	1.16854	0.876	1.23334	0.402682	0.033	2.29378	4.36908	0.999	2.68371	0.0241231	0.0570268	0.00609473	Rejected	Rejected	Enriched
O14662-4	Isoform D of Syntaxin-16 [OS=Homo sapiens]	1.28277	0.888	1.38879	0.367273	0.131	2.95677	1.20456	0.676	1.76155	0.0232634	0.05298	0.0335376	Rejected	Rejected	Rejected
Q9Y490	Talin-1 [OS=Homo sapiens]	0.549371	0	1.30409	0.57607	0.002	1.42697	2.0364	1	1.45891	0.0616747	0.0606333	0.0050679	Rejected	Rejected	Enriched
Q9UKV3-1	Apoptotic chromatin condensation inducer in the nucleus [OS=Homo sapiens]	1.67269	0.97	1.60155	1.94288	0.987	1.57508	6.02293	0.995	3.26873	0.0168673	0.0149678	0.00819808	Rejected	Enriched	Enriched
Q8WUF5	RelA-associated inhibitor [OS=Homo sapiens]	2.43495	1	1.68472	3.0427	1	1.8555	1.90908	0.96	1.81959	0.00328404	0.00177785	0.01474	Enriched	Enriched	Rejected
O00764-1	Pyridoxal kinase [OS=Homo sapiens]	11.6737	1	2.00652	1.08428	0.544	2.18403	3.68363	1	2.03101	0.00330124	0.0391805	0.00458761	Enriched	Rejected	Enriched
Q9HAU0-6	Isoform 6 of Pleckstrin homology domain-containing family A member 5 [OS=Homo sapiens]	0.941358	0.406	1.53068	1.06624	0.695	1.21611	0.790281	0.039	1.24075	0.0446699	0.0339316	0.0576847	Rejected	Rejected	Rejected
Q01105	Protein SET [OS=Homo sapiens]	0.951607	0.37	1.34085	0.957018	0.396	1.25592	0.943526	0.378	1.29224	0.0460282	0.0450051	0.0464558	Rejected	Rejected	Rejected
Q96C01	Protein FAM136A [OS=Homo sapiens]	3.13997	0.859	3.46778	1.56977	0.981	1.41199	5.96448	1	2.40668	0.0250344	0.0160515	0.00356078	Rejected	Rejected	Enriched
Q07866-9	Isoform I of Kinesin light chain 1 [OS=Homo sapiens]	0.664144	0.206	2.4969	15.1747	1	2.3378	2.52703	0.951	2.5195	0.0507565	0.00816119	0.0158165	Rejected	Enriched	Rejected
Q16706	Alpha-mannosidase 2 [OS=Homo sapiens]	3.97072	0.92	4.20667	0.532432	0.031	1.73441	7.75419	0.891	9.0903	0.0210454	0.0571961	0.0213481	Rejected	Rejected	Rejected
P42677	40S ribosomal protein S27 [OS=Homo sapiens]	0.358823	0.014	2.03877	1.42377	0.906	1.55619	1.35364	0.7	2.20325	0.0586142	0.0229936	0.0321961	Rejected	Rejected	Rejected
Q2TAY7	WD40 repeat-containing protein SMU1 [OS=Homo sapiens]	0.154707	0	1.94542	0.14299	0.006	3.18455	0.555328	0.184	2.76845	0.0616919	0.0596681	0.0528817	Rejected	Rejected	Rejected
P28066-1	Proteasome subunit alpha type-5 [OS=Homo sapiens]	3.35936	0.999	1.90366	6.74418	1	4.0563	3.29478	0.998	2.04991	0.00888927	0.00375889	0.0063266	Enriched	Enriched	Enriched
Q9UH65	Switch-associated protein 70 [OS=Homo sapiens]	3.56734	0.985	2.97036	1.91265	0.955	1.88519	1.87748	0.86	2.67546	0.0145289	0.0189976	0.023468	Rejected	Rejected	Rejected
Q05086	Ubiquitin-protein ligase E3A [OS=Homo sapiens]	7.4126	1	1.96694	1.11899	0.58	2.64536	21.849	1	2.63829	0.00331843	0.0378598	0.00452136	Enriched	Rejected	Enriched
Q16836-2	Isoform 2 of Hydroxyacyl-coenzyme A dehydrogenase, mitochondrial [OS=Homo sapiens]	0.700365	0.058	1.43089	1.21502	0.86	1.35542	1.0644	0.617	1.43015	0.0560867	0.0256519	0.0359556	Rejected	Rejected	Rejected
O14964	Hepatocyte growth factor-regulated tyrosine kinase substrate [OS=Homo sapiens]	1.78572	0.989	1.51965	0.300717	0.053	3.49845	1.84466	0.857	2.49833	0.0135832	0.0558754	0.0239152	Enriched	Rejected	Rejected
O95373	Importin-7 [OS=Homo sapiens]	1.43703	0.776	2.14835	2.0026	0.823	3.05258	2.3383	0.901	2.54278	0.0291953	0.0274636	0.020371	Rejected	Rejected	Rejected
Q7Z460-1	CLIP-associating protein 1 [OS=Homo sapiens]	0.709398	0.103	1.62312	0.138645	0.079	7.27897	0.80106	0.443	2.29869	0.0541953	0.0546563	0.0438225	Rejected	Rejected	Rejected
P22234	multifunctional protein ADE2 [OS=Homo sapiens]	8.87644	1	4.48956	3.66941	1	1.81658	3.02745	1	1.58114	0.00333563	0.00179478	0.00110964	Enriched	Enriched	Enriched
Q32P41	tRNA (guanine(37)-N1)-methyltransferase [OS=Homo sapiens]	4.46583	0.993	2.78074	0.680156	0.42	6.41802	7.37426	0.998	2.70482	0.0123968	0.04404	0.0067572	Enriched	Rejected	Enriched
P46781	40S ribosomal protein S9 [OS=Homo sapiens]	1.92086	0.991	1.55939	0.760382	0.286	1.6666	0.848647	0.529	3.66246	0.0130502	0.0480359	0.0395826	Enriched	Rejected	Rejected
P00403	Cytochrome c oxidase subunit 2 [OS=Homo sapiens]	0.145692	0.403	11.9967	0.812869	0.12	1.35095	8.57644	0.988	6.27496	0.0448246	0.0533525	0.0104505	Rejected	Rejected	Rejected
Q9UHB9	Signal recognition particle subunit SRP68 [OS=Homo sapiens]	126.145	1	2.33743	5.48388	1	3.1382	2.26207	0.979	1.93792	0.00335282	0.00181172	0.0120901	Enriched	Enriched	Rejected
P46782	40S ribosomal protein S5 [OS=Homo sapiens]	1.20548	0.722	1.63345	1.1402	0.61	2.23355	2.4646	0.866	2.67737	0.0315165	0.0367931	0.0230871	Rejected	Rejected	Rejected
P09972	Fructose-bisphosphate aldolase C [OS=Homo sapiens]	2.80262	0.984	2.20464	2.0968	0.774	2.84299	1.01815	0.461	2.67046	0.0146836	0.0301727	0.0430606	Rejected	Rejected	Rejected
O00767	acyl-CoA desaturase [OS=Homo sapiens]	1.42115	0.832	1.89463	2.2984	0.973	2.08216	7.12019	0.999	3.89677	0.0263755	0.0170843	0.00579662	Rejected	Rejected	Enriched
Q9HAB3	Solute carrier family 52, riboflavin transporter, member 2 [OS=Homo sapiens]	0.850658	0.226	1.38836	1.07264	0.656	1.25512	0.985766	0.45	1.20068	0.0500688	0.0351507	0.0435575	Rejected	Rejected	Rejected
A6NKF1	SAC3 domain-containing protein 1 [OS=Homo sapiens]	1.57083	0.726	2.59014	0.832598	0.055	1.21721	2.58738	0.87	2.79207	0.0313961	0.0557569	0.0227062	Rejected	Rejected	Rejected
P55039	Developmentally-regulated GTP-binding protein 2 [OS=Homo sapiens]	4.59049	0.55	6.45913	3.61394	0.798	4.04635	0.8145	0.092	1.26933	0.0380846	0.0289197	0.0559457	Rejected	Rejected	Rejected
Q0ZGT2	Nexilin [OS=Homo sapiens]	2.15532	0.99	1.71241	2.03326	0.962	1.92725	10.3804	1	3.28248	0.0133081	0.0182865	0.00369328	Enriched	Rejected	Enriched
Q13625-3	Isoform 3 of Apoptosis-stimulating of p53 protein 2 [OS=Homo sapiens]	0.917224	0.206	1.16246	1.13026	0.763	1.34896	1.1618	0.93	1.17418	0.0507737	0.0308669	0.0178702	Rejected	Rejected	Rejected
Q14974	Importin subunit beta-1 [OS=Homo sapiens]	3.57951	1	1.90775	1.29695	0.925	1.34244	2.6706	1	2.14081	0.00337001	0.0217575	0.00390858	Enriched	Rejected	Enriched
Q16643	drebrin [OS=Homo sapiens]	1.58522	0.999	1.34934	2.42953	0.999	1.48273	0.978916	0.487	1.9262	0.00890646	0.00910938	0.0417688	Enriched	Enriched	Rejected
P46778	60S ribosomal protein L21 [OS=Homo sapiens]	2.29653	0.991	1.84156	1.09099	0.615	1.76245	0.884565	0.395	2.40404	0.0130674	0.0365899	0.0459092	Enriched	Rejected	Rejected
Q00577	Transcriptional activator protein Pur-alpha [OS=Homo sapiens]	0.428834	0.151	2.66052	0.966322	0.401	1.23102	1.65835	0.721	2.06213	0.0525791	0.0447342	0.0312521	Rejected	Rejected	Rejected
O00267	Transcription elongation factor Spt5 [OS=Homo sapiens]	0.473464	0.045	2.08277	0.258918	0.088	5.12987	0.859486	0.447	3.00466	0.0566884	0.0543007	0.0437562	Rejected	Rejected	Rejected
P53396-1	ATP-citrate synthase [OS=Homo sapiens]	2.17627	0.991	1.79673	4.84817	1	1.985	6.08723	0.962	5.91602	0.0130846	0.00470708	0.0145247	Enriched	Enriched	Rejected
Q96CT7	Coiled-coil domain-containing protein 124 [OS=Homo sapiens]	4.08132	0.991	3.26078	1.64528	0.985	1.51158	0.622903	0.477	4.63078	0.0131018	0.0151371	0.0422491	Enriched	Enriched	Rejected
P05141	ADP/ATP translocase 2 [OS=Homo sapiens]	1.51163	1	1.22927	1.11592	0.794	1.24337	1.70569	0.997	1.37667	0.00338721	0.0290721	0.00730374	Enriched	Rejected	Enriched
P62875	DNA-directed RNA polymerases I, II, and III subunit RPABC5 [OS=Homo sapiens]	1.12328	0.772	1.26727	0.943032	0.374	1.39967	1.6609	0.993	1.44924	0.0294017	0.0456146	0.00891024	Rejected	Rejected	Enriched
Q06787-7	Isoform 7 of Synaptic functional regulator FMR1 [OS=Homo sapiens]	0.967257	0.412	1.21643	2.10261	0.833	2.37497	1.5259	0.792	1.90387	0.0444464	0.0269218	0.0272772	Rejected	Rejected	Rejected
O00151	PDZ and LIM domain protein 1 [OS=Homo sapiens]	3.06196	0.987	2.22239	0.0895352	0.013	4.22595	1.85557	0.896	2.22915	0.0140646	0.0586184	0.0208182	Enriched	Rejected	Rejected
P18669	Phosphoglycerate mutase 1 [OS=Homo sapiens]	1.12232	0.658	1.39647	5.39774	1	1.8753	2.32086	0.877	3.19658	0.0339752	0.00702675	0.0221762	Rejected	Enriched	Rejected
P35754	Glutaredoxin-1 [OS=Homo sapiens]	8.00943	0.95	7.98464	1.12271	0.516	1.97627	1.00953	0.483	2.62189	0.0189821	0.040298	0.0419841	Rejected	Rejected	Rejected
P60660-2	Isoform Smooth muscle of Myosin light polypeptide 6 [OS=Homo sapiens]	0.557479	0.237	2.62809	1.38579	0.849	1.74145	4.36688	0.994	2.8527	0.0497077	0.026126	0.00861212	Rejected	Rejected	Enriched
Q5T8P6	RNA-binding protein 26 [OS=Homo sapiens]	0.971008	0.453	2.15431	0.157694	0	2.07434	15.5023	0.806	20.732	0.0430021	0.0615476	0.0265154	Rejected	Rejected	Rejected
Q15020	Squamous cell carcinoma antigen recognized by T-cells 3 [OS=Homo sapiens]	11.194	1	2.43673	0.974753	0.453	1.8744	2.16612	0.841	3.0942	0.0034044	0.0428209	0.0248095	Enriched	Rejected	Rejected
P78527	DNA-dependent protein kinase catalytic subunit [OS=Homo sapiens]	2.66354	1	1.5148	1.0844	0.666	1.34069	2.28595	1	1.55422	0.0034216	0.034829	0.00443856	Enriched	Rejected	Enriched
Q8N1N4	Keratin, type II cytoskeletal 78 [OS=Homo sapiens]	1.89672	1	1.34932	1.86504	0.989	1.66698	1.57086	0.93	1.61609	0.00343879	0.0144091	0.017837	Enriched	Enriched	Rejected
Q9Y6H1	Coiled-coil-helix-coiled-coil-helix domain-containing protein 2 [OS=Homo sapiens]	1.22681	0.621	2.01348	3.25857	0.994	2.44178	2.39082	0.929	2.46382	0.0354539	0.0132069	0.0180026	Rejected	Enriched	Rejected
Q9UKD2	mRNA turnover protein 4 homolog [OS=Homo sapiens]	7.76873	0.833	13.413	0.542489	0.233	3.5782	1.02814	0.526	3.57318	0.0263239	0.0498307	0.0398145	Rejected	Rejected	Rejected
P61421	V-type proton ATPase subunit d 1 [OS=Homo sapiens]	0.626996	0.116	1.85449	2.28498	0.805	2.8641	2.49213	0.952	2.47942	0.0537139	0.0285134	0.0157171	Rejected	Rejected	Rejected
Q99436	Proteasome subunit beta type-7 [OS=Homo sapiens]	3.55172	0.571	5.90537	0.469845	0.014	1.813	5.90383	0.958	5.54825	0.0373281	0.0584829	0.0150712	Rejected	Rejected	Rejected
P01033	Metalloproteinase inhibitor 1 [OS=Homo sapiens]	1.00269	0.496	1.26666	1.05512	0.62	1.31992	0.8414	0.1	1.24797	0.0410935	0.0363867	0.055631	Rejected	Rejected	Rejected
Q16576-1	Histone-binding protein RBBP7 [OS=Homo sapiens]	0.605039	0.071	1.77902	0.709336	0.301	2.98336	10.8251	0.946	10.9551	0.0554677	0.0476295	0.0164624	Rejected	Rejected	Rejected
Q6ZRV2	Protein FAM83H [OS=Homo sapiens]	0.665751	0.192	2.63291	1.09516	0.576	2.25231	0.710605	0.272	2.44606	0.0511864	0.0380799	0.0498841	Rejected	Rejected	Rejected
Q8N0X7	Spartin [OS=Homo sapiens]	18.7764	1	2.02027	8.83987	1	1.91225	7.45488	1	1.90946	0.00345598	0.00182865	0.0011262	Enriched	Enriched	Enriched
Q9UI26-2	Isoform 2 of Importin-11 [OS=Homo sapiens]	23.5635	1	7.00068	1.33356	0.914	1.39468	3.34311	0.928	3.42967	0.00347318	0.0222824	0.0180855	Enriched	Rejected	Rejected
P62888	60S ribosomal protein L30 [OS=Homo sapiens]	1.24832	0.762	1.62542	0.995991	0.457	1.34104	3.21199	0.979	2.87728	0.0298143	0.0427531	0.012206	Rejected	Rejected	Rejected
Q02127	Dihydroorotate dehydrogenase (Quinone), mitochondrial [OS=Homo sapiens]	0.920849	0.179	1.1832	0.901207	0.23	1.25318	0.996162	0.503	1.29958	0.0516162	0.0500169	0.0411229	Rejected	Rejected	Rejected
Q9P015	39S ribosomal protein L15, mitochondrial [OS=Homo sapiens]	1.02175	0.544	1.33414	0.866697	0.149	1.27657	0.810019	0.068	1.27054	0.0383597	0.0523366	0.0566247	Rejected	Rejected	Rejected
P85037-1	Forkhead box protein K1 [OS=Homo sapiens]	1.25852	0.883	1.37839	1.30375	0.911	1.36797	1.35434	0.947	1.36415	0.0236245	0.0225025	0.0162802	Rejected	Rejected	Rejected
P61086	Ubiquitin-conjugating enzyme E2 K [OS=Homo sapiens]	38.5976	1	2.46993	5.81399	1	1.77839	3.26142	0.998	1.81219	0.00349037	0.00184558	0.00622723	Enriched	Enriched	Enriched
P00491	purine nucleoside phosphorylase [OS=Homo sapiens]	0.956413	0.463	3.40146	1.71789	0.911	1.91869	2.04401	0.768	2.97632	0.042641	0.0225703	0.0289003	Rejected	Rejected	Rejected
Q8TAQ2	SWI/SNF complex subunit SMARCC2 [OS=Homo sapiens]	1.96255	0.945	2.03541	3.66531	0.999	2.06071	0.600445	0.014	1.49891	0.0193776	0.00961734	0.0589268	Rejected	Enriched	Rejected
P51911	Calponin-1 [OS=Homo sapiens]	1.247	0.543	1.64434	1.52328	0.907	1.64225	1.45235	0.838	1.84078	0.0383769	0.0228581	0.024942	Rejected	Rejected	Rejected
P14625	Endoplasmin [OS=Homo sapiens]	1.56122	0.979	1.46518	1.16793	0.734	1.46777	0.691056	0.235	2.4304	0.0155949	0.0322215	0.0511262	Rejected	Rejected	Rejected
O15397-1	Importin-8 [OS=Homo sapiens]	1.55834	0.928	1.61272	0.461882	0.004	1.59556	1.74509	0.918	1.88923	0.020564	0.0598375	0.0189301	Rejected	Rejected	Rejected
O00483	Cytochrome c oxidase subunit NDUFA4 [OS=Homo sapiens]	1.0894	0.658	1.39215	1.23966	0.503	3.27471	1.1185	0.565	2.34988	0.0339924	0.041043	0.0381418	Rejected	Rejected	Rejected
Q9NRN7	L-aminoadipate-semialdehyde dehydrogenase-phosphopantetheinyl transferase [OS=Homo sapiens]	3.31994	0.817	4.59991	2.95991	0.999	1.83613	11.7335	1	6.85445	0.0271836	0.00976973	0.00289831	Rejected	Enriched	Enriched
Q9NVH1-1	DnaJ homolog subfamily C member 11 [OS=Homo sapiens]	1.86871	0.984	1.77	3.09497	0.972	2.9296	1.11637	0.566	1.65885	0.0147008	0.0172028	0.0381252	Rejected	Rejected	Rejected
P56545-2	Isoform 2 of C-terminal-binding protein 2 [OS=Homo sapiens]	3.61314	0.967	3.39678	8.15203	1	2.41658	2.95943	0.906	3.59802	0.0172455	0.0052997	0.0199404	Rejected	Enriched	Rejected
P07737	profilin-1 [OS=Homo sapiens]	1.30433	0.643	2.07181	2.19973	1	1.55978	4.75048	1	2.04771	0.0346458	0.00706062	0.00245114	Rejected	Enriched	Enriched
Q14671-3	Isoform 3 of Pumilio homolog 1 [OS=Homo sapiens]	0.998666	0.495	1.22203	1.10787	0.718	1.33645	2.15423	0.99	1.94735	0.0411451	0.032848	0.00975489	Rejected	Rejected	Rejected
Q15056-1	Eukaryotic translation initiation factor 4H [OS=Homo sapiens]	8.0676	1	1.90339	0.839241	0.356	2.02031	0.184768	0.325	8.83822	0.00350757	0.0460887	0.0481948	Enriched	Rejected	Rejected
Q86SQ0-1	Pleckstrin homology-like domain family B member 2 [OS=Homo sapiens]	0.257324	0.154	4.1734	0.840465	0.526	3.08021	1.35957	0.592	3.12582	0.0524587	0.0399086	0.0370321	Rejected	Rejected	Rejected
Q5UIP0	Telomere-associated protein RIF1 [OS=Homo sapiens]	0.927009	0.397	1.69104	1.66724	0.666	4.02001	1.89895	0.972	1.77631	0.0450997	0.0348629	0.0132494	Rejected	Rejected	Rejected
Q9NR50-1	Translation initiation factor eIF-2B subunit gamma [OS=Homo sapiens]	1.10163	0.672	1.46878	0.241373	0.024	3.35122	7.07336	0.952	6.98927	0.0332875	0.0577548	0.0157668	Rejected	Rejected	Rejected
Q8TAE8	Growth arrest and DNA damage-inducible proteins-interacting protein 1 [OS=Homo sapiens]	1.00455	0.514	1.32497	0.724758	0.051	1.39024	0.949218	0.315	1.20112	0.0397868	0.0560447	0.0485094	Rejected	Rejected	Rejected
O95825-1	Quinone oxidoreductase-like protein 1 [OS=Homo sapiens]	0.734709	0.103	1.59584	1.63151	0.862	1.92618	13.2337	0.984	6.20883	0.0542125	0.0254995	0.0112454	Rejected	Rejected	Rejected
O00429-4	Isoform 3 of Dynamin-1-like protein [OS=Homo sapiens]	2.68644	0.767	4.82921	0.594664	0.04	1.67542	1.91691	0.926	1.99289	0.0295564	0.0565527	0.018367	Rejected	Rejected	Rejected
P30838	Aldehyde dehydrogenase, dimeric NADP-preferring [OS=Homo sapiens]	0.69923	0.33	2.88295	0.505539	0.019	1.66969	9.30715	0.87	13.6252	0.0470426	0.0582459	0.0227228	Rejected	Rejected	Rejected
O75352	Mannose-P-dolichol utilization defect 1 protein [OS=Homo sapiens]	1.06633	0.674	1.23874	0.974513	0.399	1.19019	1.59471	0.997	1.33099	0.0331671	0.0448527	0.00741968	Rejected	Rejected	Enriched
Q9NQX3-2	Isoform 2 of Gephyrin [OS=Homo sapiens]	0.772667	0.111	1.37818	8.45642	1	4.0015	2.25171	0.91	2.88593	0.053903	0.00829665	0.0195263	Rejected	Enriched	Rejected
Q13724-1	Mannosyl-oligosaccharide glucosidase [OS=Homo sapiens]	0.661594	0.136	1.84678	1.85479	0.957	1.79151	8.06428	0.786	97.8386	0.0530261	0.0188452	0.0277244	Rejected	Rejected	Rejected
Q14696	LDLR chaperone MESD [OS=Homo sapiens]	0.601703	0	1.29692	0.413191	0.003	1.66976	0.400326	0.279	3.66764	0.0617091	0.0602438	0.0496522	Rejected	Rejected	Rejected
Q15738	sterol-4-alpha-carboxylate 3-dehydrogenase, decarboxylating [OS=Homo sapiens]	1.05299	0.566	1.66304	2.81798	0.872	3.44919	2.93724	0.806	6.10833	0.0374312	0.0250593	0.0264823	Rejected	Rejected	Rejected
O75907	Diacylglycerol O-acyltransferase 1 [OS=Homo sapiens]	0.323081	0	1.78147	0.940284	0.402	2.33794	6.52649	0.989	4.23524	0.0617263	0.0446495	0.010053	Rejected	Rejected	Rejected
Q92817	Envoplakin [OS=Homo sapiens]	0.814724	0.364	3.26675	3.67988	1	1.88181	3.84819	0.752	7.77145	0.0462345	0.00785642	0.0296456	Rejected	Enriched	Rejected
P11234-2	Isoform 2 of Ras-related protein Ral-B [OS=Homo sapiens]	0.984504	0.466	1.21552	0.715919	0.017	1.30245	1.10093	0.702	1.3088	0.0424862	0.0583982	0.0320802	Rejected	Rejected	Rejected
P20618	proteasome subunit beta type-1 [OS=Homo sapiens]	2.59603	1	1.48849	2.62377	0.998	1.73985	5.6149	1	2.17048	0.00352476	0.0103962	0.00299768	Enriched	Enriched	Enriched
Q9Y2Z0-1	Protein SGT1 homolog [OS=Homo sapiens]	1.20439	0.808	1.38149	0.301951	0.043	3.37734	2.38562	0.957	2.34621	0.0274931	0.0564341	0.0151871	Rejected	Rejected	Rejected
Q8TCS8	Polyribonucleotide nucleotidyltransferase 1, mitochondrial [OS=Homo sapiens]	19.2926	0.921	21.806	5.39281	0.975	4.65423	1.03612	0.501	2.25272	0.0209766	0.0167795	0.0412223	Rejected	Rejected	Rejected
P33992	DNA replication licensing factor mcm5 [OS=Homo sapiens]	8.30966	1	1.87541	0.900349	0.383	1.76667	0.664195	0.124	1.77059	0.00354195	0.0454114	0.0549851	Enriched	Rejected	Rejected
Q02878	60S ribosomal protein L6 [OS=Homo sapiens]	1.56982	0.966	1.46627	1.18629	0.703	1.54666	2.30036	0.961	2.21778	0.0174175	0.0334914	0.0146903	Rejected	Rejected	Rejected
O60341	Lysine-specific histone demethylase 1A [OS=Homo sapiens]	1.00507	0.54	2.39582	0.844734	0.442	3.32036	2.55631	0.882	3.30532	0.0385144	0.043278	0.0219775	Rejected	Rejected	Rejected
Q96FV2	Secernin-2 [OS=Homo sapiens]	11.668	0.782	13.9389	8.73347	1	2.5167	1.70955	0.574	2.83577	0.0288514	0.00662039	0.037678	Rejected	Enriched	Rejected
Q04837	Single-stranded DNA-binding protein, mitochondrial [OS=Homo sapiens]	0.160658	0	1.81323	0.478622	0.011	1.69826	2.07283	0.988	1.69971	0.0617435	0.0590078	0.010467	Rejected	Rejected	Rejected
Q08752	peptidyl-prolyl cis-trans isomerase D [OS=Homo sapiens]	1.92435	0.931	2.02129	1.6557	0.802	1.89431	4.00908	0.997	2.14947	0.0204092	0.0286488	0.00728718	Rejected	Rejected	Enriched
P56937-1	3-keto-steroid reductase [OS=Homo sapiens]	1.14517	0.534	2.55143	1.67767	0.674	5.5816	2.04382	0.882	2.63156	0.0387895	0.0345242	0.0219609	Rejected	Rejected	Rejected
Q9Y2X7-3	Isoform 3 of ARF GTPase-activating protein GIT1 [OS=Homo sapiens]	2.32083	0.85	3.76441	0.855248	0.263	1.42696	1.05039	0.632	1.33489	0.0254127	0.0488317	0.0353594	Rejected	Rejected	Rejected
O00204	Sulfotransferase family cytosolic 2B member 1 [OS=Homo sapiens]	1.27298	0.736	1.8543	0.657649	0.258	1.99141	7.31582	0.627	9.28423	0.0310867	0.049001	0.0354588	Rejected	Rejected	Rejected
Q8WUM4	Programmed cell death 6-interacting protein [OS=Homo sapiens]	2.36988	0.991	1.89371	0.973207	0.476	1.78685	4.28618	1	2.24824	0.013119	0.0420759	0.0046373	Enriched	Rejected	Enriched
Q6UX04	Peptidyl-prolyl cis-trans isomerase CWC27 homolog [OS=Homo sapiens]	0.898673	0.255	1.29927	0.866955	0.146	1.23505	0.992237	0.491	1.40251	0.0490715	0.0524721	0.0416694	Rejected	Rejected	Rejected
Q8TEA8	D-tyrosyl-tRNA(Tyr) deacylase 1 [OS=Homo sapiens]	0.594581	0.176	2.09561	0.811858	0.072	1.28497	0.831283	0.148	1.30757	0.0517194	0.0550626	0.0543226	Rejected	Rejected	Rejected
Q8IXM3	39S ribosomal protein L41, mitochondrial [OS=Homo sapiens]	0.79988	0.21	1.52528	0.294004	0.007	2.67134	0.440971	0.044	2.24176	0.0505846	0.059448	0.0574859	Rejected	Rejected	Rejected
Q99615-1	DnaJ homolog subfamily C member 7 [OS=Homo sapiens]	1.85765	0.998	1.49152	0.726048	0.062	1.37903	2.77123	1	1.65788	0.00986933	0.0553844	0.00493541	Enriched	Rejected	Enriched
P46063	ATP-dependent DNA helicase Q1 [OS=Homo sapiens]	0.792523	0.154	1.37793	0.859799	0.315	1.58518	1.64281	0.904	1.79468	0.0524759	0.0472232	0.0201391	Rejected	Rejected	Rejected
Q9UDY2-7	Isoform 7 of Tight junction protein ZO-2 [OS=Homo sapiens]	1.79007	0.67	3.05431	0.0411763	0	2.04983	0.248001	0	1.76173	0.0333735	0.0613783	0.0609142	Rejected	Rejected	Rejected
Q9NYB9	abl interactor 2 [OS=Homo sapiens]	3.73301	0.859	4.52431	6.7315	0.876	6.97532	1.07098	0.605	1.50303	0.0250516	0.0248053	0.0364525	Rejected	Rejected	Rejected
P07951-2	Isoform 2 of Tropomyosin beta chain [OS=Homo sapiens]	2.23177	1	1.45859	1.69144	0.996	1.37986	2.3213	0.942	2.35913	0.00355915	0.0118016	0.0167605	Enriched	Enriched	Rejected
P19388	DNA-directed RNA polymerases I, II, and III subunit RPABC1 [OS=Homo sapiens]	1.81671	0.829	2.23823	3.59497	1	2.20942	2.83831	0.857	3.88139	0.0265131	0.00631561	0.0238324	Rejected	Enriched	Rejected
Q9UKN8	General transcription factor 3C polypeptide 4 [OS=Homo sapiens]	2.20898	0.897	2.62485	1.71363	0.788	4.3253	0.923887	0.462	2.64585	0.0225928	0.0293769	0.0430275	Rejected	Rejected	Rejected
Q8NC96	adaptin ear-binding coat-associated protein 1 [OS=Homo sapiens]	4.42246	0.956	4.3783	1.12273	0.766	1.29684	2.06408	0.807	2.41873	0.0183975	0.0306976	0.0264657	Rejected	Rejected	Rejected
Q9H2M9	Rab3 GTPase-activating protein non-catalytic subunit [OS=Homo sapiens]	1.07483	0.65	1.35688	1.26001	0.89	1.37471	0.936923	0.35	1.24198	0.0343535	0.0239587	0.0472673	Rejected	Rejected	Rejected
P14923	Junction plakoglobin [OS=Homo sapiens]	0.796021	0.511	2.3767	4.23335	0.983	3.68943	1.68989	0.711	2.40747	0.0399587	0.0156451	0.0316827	Rejected	Rejected	Rejected
O43670-4	Isoform 4 of BUB3-interacting and GLEBS motif-containing protein ZNF207 [OS=Homo sapiens]	1.98578	0.965	1.87909	2.46557	0.783	3.17096	0.931393	0.38	1.50625	0.0175206	0.0297325	0.0464061	Rejected	Rejected	Rejected
Q13442	28 kDa heat- and acid-stable phosphoprotein [OS=Homo sapiens]	1.79787	0.738	4.65501	0.633929	0.219	2.24105	2.02623	0.882	2.43907	0.0309835	0.0503894	0.021994	Rejected	Rejected	Rejected
Q9UIF9-1	Bromodomain adjacent to zinc finger domain protein 2A [OS=Homo sapiens]	0.677257	0.185	1.91234	1.00043	0.509	1.58694	0.633407	0.253	4.94804	0.0513583	0.0406874	0.0505962	Rejected	Rejected	Rejected
Q03135	Caveolin-1 [OS=Homo sapiens]	4.78412	1	1.68474	16.0674	1	2.0245	16.7935	1	2.42025	0.00357634	0.00186251	0.00114276	Enriched	Enriched	Enriched
O14929	histone acetyltransferase type B catalytic subunit [OS=Homo sapiens]	1.64279	1	1.35275	1.79735	1	1.28703	1.97009	0.904	2.24781	0.00359354	0.00187944	0.020106	Enriched	Enriched	Rejected
Q9Y520-7	Isoform 7 of Protein PRRC2C [OS=Homo sapiens]	6.69227	1	2.40637	0.496276	0.003	1.47665	4.75214	0.997	3.04747	0.00361073	0.0600068	0.00750248	Enriched	Rejected	Enriched
O15126-1	Secretory carrier-associated membrane protein 1 [OS=Homo sapiens]	0.421821	0.042	2.35483	1.77819	0.784	2.09156	1.72012	0.855	2.1052	0.0568088	0.0296478	0.0239815	Rejected	Rejected	Rejected
O75934	Pre-mRNA-splicing factor spf27 [OS=Homo sapiens]	0.730667	0.014	1.26033	1.1368	0.682	1.71397	1.32459	0.821	1.46393	0.0586314	0.0342702	0.0256708	Rejected	Rejected	Rejected
Q00653-1	Nuclear factor NF-kappa-B p100 subunit [OS=Homo sapiens]	2.00865	0.954	1.99452	117.918	1	6.84171	0.61214	0.228	2.58662	0.0185523	0.00546901	0.0513249	Rejected	Enriched	Rejected
O95171	Sciellin [OS=Homo sapiens]	0.411619	0.451	5.06737	21.6467	1	8.2506	2.02519	0.62	7.19072	0.0430536	0.0076871	0.0357237	Rejected	Enriched	Rejected
Q5JW98	Protein FAM26D [OS=Homo sapiens]	0.750096	0.027	1.30139	0.898248	0.254	1.31125	0.102081	0.036	9.8016	0.0577201	0.0492042	0.0578834	Rejected	Rejected	Rejected
P0C869-6	Isoform 5 of Cytosolic phospholipase A2 beta [OS=Homo sapiens]	7.2158	0.935	7.42332	2.19453	0.937	2.29243	0.352873	0.261	4.86275	0.0201685	0.0207755	0.0502484	Rejected	Rejected	Rejected
Q8IYB8	ATP-dependent RNA helicase SUPV3L1, mitochondrial [OS=Homo sapiens]	2.01053	0.856	2.26478	3.73995	1	1.83516	1.96634	0.73	6.08477	0.0251376	0.00616322	0.0306062	Rejected	Enriched	Rejected
Q9UN36-6	Isoform 6 of Protein NDRG2 [OS=Homo sapiens]	0.77747	0.06	1.2912	2.11575	0.893	2.51221	1.21348	0.648	2.71901	0.0559835	0.0237386	0.0346804	Rejected	Rejected	Rejected
P41240	tyrosine-protein kinase CSK [OS=Homo sapiens]	0.996801	0.466	1.68088	1.03939	0.603	1.22499	1.38632	0.878	1.50612	0.0425034	0.037064	0.0221431	Rejected	Rejected	Rejected
O94992	Protein HEXIM1 [OS=Homo sapiens]	40.3662	0.623	69.2765	3.71647	0.925	4.02741	7.15738	0.974	6.57013	0.0353508	0.0218083	0.0128519	Rejected	Rejected	Rejected
P40123	Adenylyl cyclase-associated protein 2 [OS=Homo sapiens]	1.14028	0.678	1.53097	2.55449	0.995	1.79867	0.288258	0.337	4.00541	0.0329436	0.012699	0.0476648	Rejected	Enriched	Rejected
P31930	Cytochrome b-c1 complex subunit 1, mitochondrial [OS=Homo sapiens]	1.81442	1	1.36394	1.33153	0.912	1.43488	1.36794	0.721	2.52778	0.00362792	0.0224009	0.0312355	Enriched	Rejected	Rejected
O94776	Metastasis-associated protein MTA2 [OS=Homo sapiens]	2.47625	0.835	3.60574	0.236783	0.002	2.08878	2.51694	0.897	2.8259	0.0262552	0.0603793	0.0207188	Rejected	Rejected	Rejected
P09234	U1 small nuclear ribonucleoprotein C [OS=Homo sapiens]	0.757274	0.302	2.50131	0.659256	0.034	1.46844	0.222424	0.185	8.27642	0.0477476	0.0569252	0.0528155	Rejected	Rejected	Rejected
O60333-4	Isoform 4 of Kinesin-like protein KIF1B [OS=Homo sapiens]	54.6898	1	2.16281	1.34785	0.902	1.43048	2.15884	0.799	6.00845	0.00364512	0.0230952	0.0269294	Enriched	Rejected	Rejected
P49321	Nuclear autoantigenic sperm protein [OS=Homo sapiens]	1.06288	0.628	1.3356	2.18604	1	1.43109	0.599348	0.02	1.48923	0.0351272	0.00707755	0.0585128	Rejected	Enriched	Rejected
Q06323-1	Proteasome activator complex subunit 1 [OS=Homo sapiens]	0.0413599	0	2.31695	0.800949	0.277	1.79007	2.70877	0.914	3.05539	0.0617607	0.0483237	0.0192613	Rejected	Rejected	Rejected
P61106	Ras-related protein Rab-14 [OS=Homo sapiens]	1.93812	0.997	1.53541	1.77752	0.991	1.44502	6.67536	1	2.30309	0.0106602	0.0140874	0.00341173	Enriched	Enriched	Enriched
Q9UNF0	Protein kinase C and casein kinase substrate in neurons protein 2 [OS=Homo sapiens]	4.59311	0.985	3.24612	1.04558	0.582	1.44443	0.788672	0.3	4.41393	0.0145461	0.037809	0.0488572	Rejected	Rejected	Rejected
P02765	Alpha-2-HS-glycoprotein [OS=Homo sapiens]	0.606917	0.289	3.36635	0.813929	0.354	2.93497	1.98669	0.872	2.25371	0.0481259	0.0461395	0.0226234	Rejected	Rejected	Rejected
Q8IY17-4	Isoform 4 of Neuropathy target esterase [OS=Homo sapiens]	0.889777	0.197	1.24242	1.00168	0.511	1.30767	2.14046	0.711	3.42342	0.0510316	0.0405858	0.0317158	Rejected	Rejected	Rejected
Q9BW83-1	Intraflagellar transport protein 27 homolog [OS=Homo sapiens]	3.43371	0.753	6.72312	0.425381	0.101	3.71316	2.32487	0.893	2.95482	0.0303645	0.0538266	0.0210997	Rejected	Rejected	Rejected
P05026	Sodium/potassium-transporting ATPase subunit beta-1 [OS=Homo sapiens]	0.943343	0.305	1.17994	0.0274946	0.022	24.7847	1.48523	0.828	2.04003	0.0476788	0.0579241	0.0252898	Rejected	Rejected	Rejected
O15269	serine palmitoyltransferase 1 [OS=Homo sapiens]	0.646568	0.093	1.74822	0.116478	0.018	3.51679	0.34408	0.063	2.99645	0.0545564	0.0583474	0.0568069	Rejected	Rejected	Rejected
Q14694-2	Isoform 2 of Ubiquitin carboxyl-terminal hydrolase 10 [OS=Homo sapiens]	1.61062	0.667	1.91238	1.42472	0.762	2.16664	0.844742	0.398	1.82218	0.0335626	0.0309008	0.0457933	Rejected	Rejected	Rejected
Q9H2J4	phosducin-like protein 3 [OS=Homo sapiens]	1.61233	0.911	1.81321	2.29321	0.935	2.44784	0.221959	0.002	2.76827	0.0217331	0.0209448	0.0599868	Rejected	Rejected	Rejected
P0DOY2	immunoglobulin lambda constant 2 [OS=Homo sapiens]	0.48515	0.519	7.50076	1.07766	0.565	1.82647	1.67511	0.953	1.65168	0.0395977	0.0384863	0.0156343	Rejected	Rejected	Rejected
Q96HC4	PDZ and LIM domain protein 5 [OS=Homo sapiens]	0.486423	0.011	1.71632	0.142351	0	2.25509	1.47478	0.624	3.35114	0.0590612	0.0619709	0.0355913	Rejected	Rejected	Rejected
Q9BTW9	Tubulin-specific chaperone D [OS=Homo sapiens]	2.97316	0.95	2.97364	3.38648	1	1.79447	1.63093	0.858	2.04357	0.0189993	0.00550288	0.0236999	Rejected	Enriched	Rejected
P28074-1	proteasome subunit beta type-5 [OS=Homo sapiens]	1.62618	0.972	1.52849	2.40166	0.999	1.70419	1.22217	0.678	1.96688	0.0165922	0.00946495	0.0332892	Rejected	Enriched	Rejected
P35237	serpin B6 [OS=Homo sapiens]	2.34712	0.975	2.14469	1.37865	0.812	1.83951	0.615531	0.139	1.95723	0.0162483	0.0281747	0.0545545	Rejected	Rejected	Rejected
Q14134-1	Tripartite motif-containing protein 29 [OS=Homo sapiens]	0.42772	0.48	5.38091	14.2186	1	2.48453	5.18315	0.952	5.11761	0.042022	0.00751778	0.015684	Rejected	Enriched	Rejected
P22695	Cytochrome b-c1 complex subunit 2, mitochondrial [OS=Homo sapiens]	2.26363	0.975	2.13338	0.750975	0.058	1.33839	1.61111	0.698	2.13561	0.0162655	0.0555367	0.0323451	Rejected	Rejected	Rejected
Q5JRA6-1	Melanoma inhibitory activity protein 3 [OS=Homo sapiens]	3.60794	0.986	2.74616	2.53422	0.991	1.90345	9.17321	0.901	15.5177	0.0143054	0.0141043	0.0203213	Enriched	Enriched	Rejected
P22307-1	Non-specific lipid-transfer protein [OS=Homo sapiens]	4.11276	0.984	3.56263	11.5168	0.887	12.6825	1.18566	0.604	4.06635	0.014718	0.0241788	0.0365187	Rejected	Rejected	Rejected
Q9UBP0-1	spastin [OS=Homo sapiens]	0.849987	0.219	1.33693	1.20596	0.762	1.47872	1.17665	0.816	1.34349	0.0503611	0.0309516	0.0259854	Rejected	Rejected	Rejected
Q96G03	Phosphoglucomutase-2 [OS=Homo sapiens]	0.599735	0	1.27237	2.23823	0.978	1.93328	1.82142	0.682	2.92412	0.0617779	0.0164748	0.0330573	Rejected	Rejected	Rejected
Q93009	Ubiquitin carboxyl-terminal hydrolase 7 [OS=Homo sapiens]	38.4638	1	2.20381	26.5081	1	2.04615	1.47112	0.916	1.57704	0.00366231	0.00189638	0.0190626	Enriched	Enriched	Rejected
Q9Y4Z0	U6 snRNA-associated Sm-like protein LSm4 [OS=Homo sapiens]	1.0648	0.619	1.35257	2.81148	0.852	3.05368	1.1256	0.67	1.45743	0.0355743	0.0259567	0.0338357	Rejected	Rejected	Rejected
Q9UI12-1	V-type proton ATPase subunit H [OS=Homo sapiens]	0.843026	0.236	1.37244	0.793325	0.167	1.49514	2.08093	0.696	2.611	0.0497593	0.0516424	0.0324445	Rejected	Rejected	Rejected
P47813	Eukaryotic translation initiation factor 1A, X-chromosomal [OS=Homo sapiens]	0.893662	0.389	2.65328	0.412877	0.135	3.73262	1.27832	0.618	2.64052	0.0454264	0.0528107	0.0358894	Rejected	Rejected	Rejected
O43447	peptidyl-prolyl cis-trans isomerase H [OS=Homo sapiens]	1.43818	0.764	2.20644	2.05572	0.965	1.88406	5.51338	0.869	5.98013	0.0297627	0.0179817	0.0227559	Rejected	Rejected	Rejected
Q14344	Guanine nucleotide-binding protein subunit alpha-13 [OS=Homo sapiens]	0.894149	0.298	1.37491	2.14481	0.796	2.72092	1.09816	0.773	1.21404	0.047868	0.0289705	0.0284531	Rejected	Rejected	Rejected
O60749	Sorting nexin-2 [OS=Homo sapiens]	1.94105	0.836	3.24365	1.03364	0.539	2.10286	45.564	0.924	49.8919	0.0261692	0.039299	0.0184333	Rejected	Rejected	Rejected
P36405	ADP-ribosylation factor-like protein 3 [OS=Homo sapiens]	8.28877	0.922	8.61415	2.53143	0.941	2.5932	0.749813	0.019	1.25419	0.020925	0.0201998	0.0586287	Rejected	Rejected	Rejected
P38117-2	Isoform 2 of Electron transfer flavoprotein subunit beta [OS=Homo sapiens]	0.558698	0.008	1.52572	0.723653	0.11	1.55542	1.3441	0.729	2.7174	0.0593363	0.0536573	0.0307552	Rejected	Rejected	Rejected
Q9NZM1	Myoferlin [OS=Homo sapiens]	5.50592	1	1.72137	2.04776	1	1.44417	3.28958	0.999	2.17291	0.0036795	0.00191331	0.0052004	Enriched	Enriched	Enriched
Q9P2N5	RNA-binding protein 27 [OS=Homo sapiens]	3.08984	1	1.60705	1.34034	0.722	2.66059	2.98356	1	1.7481	0.0036967	0.0327294	0.00438887	Enriched	Rejected	Enriched
Q6KB66	Keratin, type II cytoskeletal 80 [OS=Homo sapiens]	1.11315	0.603	1.69794	1.93827	0.952	1.92231	0.980817	0.436	1.35934	0.0361761	0.0194209	0.0441703	Rejected	Rejected	Rejected
Q4G0J3-3	Isoform 3 of La-related protein 7 [OS=Homo sapiens]	1.02621	0.494	2.3575	0.332382	0.002	1.97002	1.30444	0.73	1.84753	0.0412311	0.0604639	0.0307055	Rejected	Rejected	Rejected
Q15155	Nodal modulator 1 [OS=Homo sapiens]	1.23386	0.899	1.29332	0.856899	0.176	1.26357	0.880019	0.189	1.28955	0.0224725	0.0513884	0.0526333	Rejected	Rejected	Rejected
P11940-1	Polyadenylate-binding protein 1 [OS=Homo sapiens]	1.97891	0.991	1.58856	2.71194	1	1.75737	8.51929	1	2.89148	0.0131362	0.00472401	0.00207022	Enriched	Enriched	Enriched
P27797	Calreticulin [OS=Homo sapiens]	11.7991	0.639	15.3965	1.15534	0.707	1.64439	3.40995	0.994	2.15305	0.0347662	0.0332882	0.00864525	Rejected	Rejected	Enriched
O95758-4	Isoform 4 of Polypyrimidine tract-binding protein 3 [OS=Homo sapiens]	2.21073	0.92	2.4682	0.513918	0	1.50473	1.08099	0.583	1.95698	0.0210626	0.0611581	0.0373302	Rejected	Rejected	Rejected
Q9BUT1-1	3-hydroxybutyrate dehydrogenase type 2 [OS=Homo sapiens]	0.64711	0.088	1.6168	1.44243	0.784	1.76374	1.64181	0.854	1.83714	0.0547111	0.0296309	0.0240808	Rejected	Rejected	Rejected
P61020	Ras-related protein Rab-5B [OS=Homo sapiens]	2.16365	0.676	2.66457	1.01895	0.554	1.26141	1.62008	0.548	2.24973	0.0330296	0.0389096	0.0389864	Rejected	Rejected	Rejected
Q8TEW0	Partitioning defective 3 homolog [OS=Homo sapiens]	0.915769	0.431	2.29419	2.79358	0.921	3.08904	0.995112	0.498	1.84013	0.0437758	0.0218761	0.0413879	Rejected	Rejected	Rejected
O95139	NADH dehydrogenase [ubiquinone] 1 beta subcomplex subunit 6 [OS=Homo sapiens]	0.794324	0.062	1.29441	0.882775	0.134	1.24953	1.14694	0.773	1.34673	0.0558459	0.0528954	0.0284697	Rejected	Rejected	Rejected
Q8IYS1	Peptidase M20 domain-containing protein 2 [OS=Homo sapiens]	0.056799	0	2.48777	1.167	0.91	1.21922	0.765512	0.178	1.45768	0.061795	0.0226549	0.0531799	Rejected	Rejected	Rejected
P31689-1	DnaJ homolog subfamily A member 1 [OS=Homo sapiens]	3.23995	1	1.94467	2.9363	0.95	2.92532	3.8547	1	1.92369	0.00371389	0.0195564	0.00374296	Enriched	Rejected	Enriched
O75381-1	Peroxisomal membrane protein PEX14 [OS=Homo sapiens]	2.61661	0.978	2.37273	2.75151	0.971	2.59234	2.95666	0.932	3.03966	0.0158012	0.0173214	0.017572	Rejected	Rejected	Rejected
O95478	Ribosome biogenesis protein NSA2 homolog [OS=Homo sapiens]	1.0058	0.512	1.41693	1.22215	0.891	1.29547	1.03426	0.603	1.32338	0.03989	0.023874	0.0365353	Rejected	Rejected	Rejected
Q14697-2	Isoform 2 of Neutral alpha-glucosidase AB [OS=Homo sapiens]	49.8848	0.845	51.9162	0.905652	0.299	1.31525	1.32756	0.677	1.9974	0.0257565	0.047765	0.0333885	Rejected	Rejected	Rejected
Q96J01	THO complex subunit 3 [OS=Homo sapiens]	6.48455	0.962	6.35853	0.923201	0.281	1.21463	1.27457	0.607	1.75787	0.0178473	0.0481883	0.0364028	Rejected	Rejected	Rejected
Q8TCJ2	Dolichyl-diphosphooligosaccharide--protein glycosyltransferase subunit STT3B [OS=Homo sapiens]	2.10293	0.976	1.94633	1.03168	0.506	2.56293	0.430667	0.146	2.95316	0.0160763	0.0408398	0.0543557	Rejected	Rejected	Rejected
P30038	Delta-1-pyrroline-5-carboxylate dehydrogenase, mitochondrial [OS=Homo sapiens]	1.86433	0.765	2.10709	0.315292	0.003	1.88328	0.227056	0.002	2.77153	0.0296768	0.0600576	0.0601027	Rejected	Rejected	Rejected
P38159-1	RNA-binding motif protein, X chromosome [OS=Homo sapiens]	0.25769	0.005	2.38149	0.759964	0.046	1.2915	18.6829	0.61	34.3997	0.0596114	0.0562817	0.0362206	Rejected	Rejected	Rejected
Q96JH7	Deubiquitinating protein VCIP135 [OS=Homo sapiens]	0.0925686	0.4	13.6705	0.829037	0.152	1.36932	1.14821	0.802	1.32302	0.0449622	0.0522181	0.0267804	Rejected	Rejected	Rejected
Q15796-1	Mothers against decapentaplegic homolog 2 [OS=Homo sapiens]	0.583718	0.045	1.68348	0.903301	0.324	1.37955	7.98479	0.996	3.18568	0.0567056	0.0469692	0.00803246	Rejected	Rejected	Enriched
Q8N3V7-2	Isoform 2 of Synaptopodin [OS=Homo sapiens]	3.38043	0.982	2.75014	7.14091	0.999	3.77863	6.02079	1	3.8721	0.0150963	0.00939722	0.00286519	Rejected	Enriched	Enriched
Q8TED0	U3 small nucleolar RNA-associated protein 15 homolog [OS=Homo sapiens]	0.684561	0.499	2.10448	0.911327	0.314	1.32651	1.29461	0.941	1.3101	0.04087	0.0472909	0.0169261	Rejected	Rejected	Rejected
Q9BQE5	apolipoprotein L2 [OS=Homo sapiens]	3.0475	0.968	2.63544	1.46035	0.929	1.52955	3.33367	0.999	2.04465	0.0171252	0.0215036	0.00587943	Rejected	Rejected	Enriched
Q9BW62	katanin p60 ATPase-containing subunit A-like 1 [OS=Homo sapiens]	0.961231	0.464	2.1586	1.09064	0.702	1.27346	1.03234	0.548	1.3651	0.0425894	0.033576	0.0389699	Rejected	Rejected	Rejected
P53007	Tricarboxylate transport protein, mitochondrial [OS=Homo sapiens]	1.5897	0.896	1.72233	1.33662	0.808	1.72412	1.13974	0.591	2.88257	0.0226616	0.028361	0.0370653	Rejected	Rejected	Rejected
P53365	Arfaptin-2 [OS=Homo sapiens]	2.55094	0.737	3.02063	0.787516	0.216	1.55716	1.22783	0.687	1.9848	0.0310351	0.0504233	0.0328751	Rejected	Rejected	Rejected
Q5T749	Keratinocyte proline-rich protein [OS=Homo sapiens]	1.37239	0.837	1.59095	2.19999	0.998	1.70158	0.470207	0.005	1.58623	0.0261004	0.0108534	0.0596886	Rejected	Enriched	Rejected
Q9BYE4	Small proline-rich protein 2G [OS=Homo sapiens]	0.275893	0.01	3.06833	2.58325	0.892	2.92969	0.63755	0.205	1.94241	0.0591128	0.0238063	0.0521033	Rejected	Rejected	Rejected
Q8WYA6	Beta-catenin-like protein 1 [OS=Homo sapiens]	2.93627	0.998	1.82089	1.81948	0.929	1.90122	8.6934	0.997	4.17634	0.00988652	0.0214866	0.00720437	Enriched	Rejected	Enriched
Q70UQ0-4	Isoform 4 of Inhibitor of nuclear factor kappa-B kinase-interacting protein [OS=Homo sapiens]	1.6308	0.783	2.64418	1.52814	0.824	2.06612	1.18456	0.633	2.63675	0.0287483	0.0274128	0.0352931	Rejected	Rejected	Rejected
P61254	60S ribosomal protein L26 [OS=Homo sapiens]	5.09142	1	2.3983	2.48383	0.999	1.66513	3.73044	1	2.40555	0.00373109	0.00888927	0.00276582	Enriched	Enriched	Enriched
Q9UIV1-1	CCR4-NOT transcription complex subunit 7 [OS=Homo sapiens]	6.34274	0.956	6.1081	5.45171	0.996	2.78818	3.33148	0.901	4.24128	0.0184147	0.0119878	0.0203047	Rejected	Enriched	Rejected
Q8IX18	probable ATP-dependent RNA helicase DHX40 [OS=Homo sapiens]	0.927134	0.292	1.24267	1.01396	0.522	1.26009	0.97115	0.402	1.21156	0.0480571	0.0401456	0.0455449	Rejected	Rejected	Rejected
Q02252	Methylmalonate-semialdehyde dehydrogenase [acylating], mitochondrial [OS=Homo sapiens]	3.28325	0.993	2.26304	1.81898	0.938	1.93338	1.03678	0.524	2.04163	0.012414	0.0207247	0.0398642	Enriched	Rejected	Rejected
Q9BT22	chitobiosyldiphosphodolichol beta-mannosyltransferase [OS=Homo sapiens]	2.88913	0.968	2.46519	0.923221	0.343	1.34129	1.27127	0.956	1.26274	0.0171424	0.0464274	0.01527	Rejected	Rejected	Rejected
O95487-3	Isoform 3 of Protein transport protein Sec24B [OS=Homo sapiens]	0.782078	0.049	1.27641	1.23001	0.885	1.33432	0.570434	0.107	1.89098	0.0565165	0.0243312	0.0553991	Rejected	Rejected	Rejected
Q9H1E1	Ribonuclease 7 [OS=Homo sapiens]	9.62372	1	2.42478	3.01725	0.925	3.18666	1.54391	0.696	2.16733	0.00374828	0.0217745	0.0324114	Enriched	Rejected	Rejected
Q99959	Plakophilin-2 [OS=Homo sapiens]	0.264674	0.225	4.26903	0.981805	0.447	1.22501	1.69602	0.594	6.94612	0.0501204	0.0430918	0.0368831	Rejected	Rejected	Rejected
P13639	Elongation factor 2 [OS=Homo sapiens]	1.88962	1	1.38485	2.84726	1	1.61301	3.46981	1	2.29035	0.00376547	0.00193024	0.00115932	Enriched	Enriched	Enriched
O75874	Isocitrate dehydrogenase [NADP] cytoplasmic [OS=Homo sapiens]	2.97592	0.969	2.81095	1.52453	0.688	2.26338	2.13682	0.931	2.28584	0.0170048	0.0340671	0.0177873	Rejected	Rejected	Rejected
Q8WY22	BRI3-binding protein [OS=Homo sapiens]	2.892	0.884	4.04541	1.33234	0.75	1.97681	2.57129	0.907	2.95161	0.0235385	0.0315103	0.019841	Rejected	Rejected	Rejected
P07602-3	Isoform Sap-mu-9 of Prosaposin [OS=Homo sapiens]	0.588608	0.176	2.47905	2.62218	0.899	3.05372	2.88496	0.962	2.75879	0.0517366	0.0233491	0.0145909	Rejected	Rejected	Rejected
Q9BW91-1	ADP-ribose pyrophosphatase, mitochondrial [OS=Homo sapiens]	1.16698	0.758	1.44507	1.01375	0.483	1.81616	1.11173	0.49	1.89614	0.0300206	0.041788	0.0417026	Rejected	Rejected	Rejected
O60716-1	Catenin delta-1 [OS=Homo sapiens]	0.471105	0.022	1.83625	0.112425	0.001	2.5466	0.0135761	0	2.34334	0.0581155	0.060938	0.0608645	Rejected	Rejected	Rejected
O75369-1	Filamin-B [OS=Homo sapiens]	1.47932	0.917	1.55722	2.81619	0.997	2.28968	1.95379	0.99	1.58916	0.0212517	0.0113444	0.00965552	Rejected	Enriched	Rejected
P30050-1	60S ribosomal protein L12 [OS=Homo sapiens]	2.75364	1	1.60134	2.5933	1	1.99741	2.04429	0.988	1.75198	0.00378267	0.00194717	0.0101689	Enriched	Enriched	Rejected
Q9BY67-3	Isoform 3 of Cell adhesion molecule 1 [OS=Homo sapiens]	0.894534	0.239	1.30396	2.21228	0.789	2.64962	67.3243	0.936	71.2273	0.0495873	0.029343	0.0172905	Rejected	Rejected	Rejected
Q96D15	Reticulocalbin-3 [OS=Homo sapiens]	4.82734	0.972	4.48914	1.5573	0.926	1.63766	0.773015	0.124	1.40956	0.0166094	0.021639	0.0549685	Rejected	Rejected	Rejected
Q86XZ4	Spermatogenesis-associated serine-rich protein 2 [OS=Homo sapiens]	2.94955	0.959	2.82767	0.251266	0.012	3.5855	9.35062	0.999	7.94803	0.0181912	0.0588046	0.00612786	Rejected	Rejected	Enriched
Q69YH5-1	cell division cycle-associated protein 2 [OS=Homo sapiens]	0.791705	0.059	1.27764	0.857824	0.207	1.3407	0.949855	0.255	1.14215	0.0560523	0.0506603	0.0505134	Rejected	Rejected	Rejected
Q9NWY4	Histone PARylation factor 1 [OS=Homo sapiens]	6.47082	0.998	2.99021	14.4201	0.811	16.2485	4.53162	0.986	3.81283	0.00990371	0.0282255	0.0109308	Enriched	Rejected	Rejected
P62899	60S ribosomal protein L31 [OS=Homo sapiens]	1.3549	0.934	1.38312	1.25314	0.708	1.90099	1.01751	0.513	2.05379	0.0202029	0.0332035	0.0405267	Rejected	Rejected	Rejected
P34741	syndecan-2 [OS=Homo sapiens]	1.02615	0.581	1.24462	1.22039	0.919	1.25232	1.17246	0.813	1.36698	0.036967	0.0220623	0.0261842	Rejected	Rejected	Rejected
P84103	Serine/arginine-rich splicing factor 3 [OS=Homo sapiens]	1.17806	0.629	1.99412	0.639842	0.258	2.81201	8.6348	0.996	5.30179	0.0350585	0.0490349	0.00804902	Rejected	Rejected	Enriched
Q63ZY3-1	KN motif and ankyrin repeat domain-containing protein 2 [OS=Homo sapiens]	0.998229	0.505	1.26391	1.23559	0.907	1.29552	1.11312	0.73	1.36304	0.0404402	0.022892	0.0306227	Rejected	Rejected	Rejected
Q5QJE6	Deoxynucleotidyltransferase terminal-interacting protein 2 [OS=Homo sapiens]	1.92649	0.999	1.55852	0.982949	0.497	2.06299	1.11023	0.63	1.62527	0.00892366	0.0411954	0.0354091	Enriched	Rejected	Rejected
P61966	AP-1 complex subunit sigma-1A [OS=Homo sapiens]	1.57139	0.789	2.42802	0.876952	0.346	1.51189	0.661879	0.138	1.75173	0.028542	0.0463088	0.0545876	Rejected	Rejected	Rejected
Q9UIA9	exportin-7 [OS=Homo sapiens]	0.143495	0.127	8.69409	0.0250373	0	1.9802	0.0495155	0	2.2128	0.0533184	0.0617338	0.0609639	Rejected	Rejected	Rejected
P11233	Ras-related protein Ral-A [OS=Homo sapiens]	0.176473	0.003	3.60138	2.23593	0.985	1.94219	3.36313	0.995	3.10088	0.0600757	0.0152557	0.00821464	Rejected	Enriched	Enriched
P15927-3	Isoform 3 of Replication protein A 32 kDa subunit [OS=Homo sapiens]	1.23549	0.677	2.10459	1.01223	0.515	1.57336	2.32795	0.718	4.3569	0.0329952	0.0403488	0.0313846	Rejected	Rejected	Rejected
Q8IWV7-1	E3 ubiquitin-protein ligase UBR1 [OS=Homo sapiens]	75.4463	0.995	57.7251	1.95716	0.995	1.58076	35.0771	0.998	3.95944	0.0116747	0.012445	0.00647565	Enriched	Enriched	Enriched
P17174	Aspartate aminotransferase, cytoplasmic [OS=Homo sapiens]	0.702173	0.178	1.86758	18.1759	1	2.25208	34.2699	1	4.64729	0.0516334	0.00822892	0.00258364	Rejected	Enriched	Enriched
Q5VVQ6-1	Ubiquitin thioesterase OTU1 [OS=Homo sapiens]	0.825152	0.457	2.51682	6.58632	0.968	6.37669	2.27659	0.771	2.80236	0.0428473	0.0177616	0.0286353	Rejected	Rejected	Rejected
Q14155	Rho guanine nucleotide exchange factor 7 [OS=Homo sapiens]	1.06016	0.64	1.25497	0.888694	0.239	1.33383	1.11095	0.762	1.25188	0.0347318	0.0496783	0.0292978	Rejected	Rejected	Rejected
Q9UBV2	Protein sel-1 homolog 1 [OS=Homo sapiens]	0.29143	0.007	2.55154	0.162275	0.001	2.97497	0.68	0.214	1.81569	0.0594395	0.0609719	0.0517555	Rejected	Rejected	Rejected
P04899-4	Isoform sGi2 of Guanine nucleotide-binding protein G(i) subunit alpha-2 [OS=Homo sapiens]	3.85551	1	1.66967	7.31833	1	1.8854	7.24142	1	1.84974	0.00379986	0.0019641	0.00117589	Enriched	Enriched	Enriched
P60903	Protein S100-A10 [OS=Homo sapiens]	0.762434	0.407	4.2261	4.32432	0.998	2.1603	7.59041	0.996	4.40322	0.0446183	0.0110227	0.0076681	Rejected	Enriched	Enriched
Q641Q2	WASH complex subunit 2A [OS=Homo sapiens]	2.6826	0.943	2.79992	1.14727	0.568	1.52793	1.09005	0.7	1.34692	0.0195839	0.0383508	0.0322127	Rejected	Rejected	Rejected
Q13907-2	Isoform 2 of Isopentenyl-diphosphate Delta-isomerase 1 [OS=Homo sapiens]	3.34606	0.953	3.31522	1.365	0.513	2.06763	1.61337	0.763	3.35834	0.0187242	0.0404504	0.0291984	Rejected	Rejected	Rejected
Q8TED1	Probable glutathione peroxidase 8 [OS=Homo sapiens]	0.669025	0.02	1.40196	1.83007	0.973	1.68674	0.429238	0.136	2.90853	0.0582359	0.0171351	0.0546207	Rejected	Rejected	Rejected
P60866-2	Isoform 2 of 40S ribosomal protein S20 [OS=Homo sapiens]	3.37164	1	1.65367	1.81883	0.999	1.37763	2.65557	1	1.69673	0.00381706	0.0089062	0.00278238	Enriched	Enriched	Enriched
P08754	Guanine nucleotide-binding protein G(k) subunit alpha [OS=Homo sapiens]	1.15816	0.683	1.55499	5.50993	1	1.92014	8.8863	1	1.96185	0.0328061	0.00690823	0.00241802	Rejected	Enriched	Enriched
P49207	60S ribosomal protein L34 [OS=Homo sapiens]	2.99996	1	2.00792	0.750236	0.166	1.63081	7.60412	1	3.17831	0.00383425	0.0516763	0.00486916	Enriched	Rejected	Enriched
Q04828	aldo-keto reductase family 1 member C1 [OS=Homo sapiens]	1.08361	0.732	1.24678	1.13121	0.764	1.28837	8.27941	0.829	8.97772	0.031207	0.0307992	0.0252236	Rejected	Rejected	Rejected
Q8NBJ5	Procollagen galactosyltransferase 1 [OS=Homo sapiens]	4.56834	0.966	4.31086	1.21438	0.695	2.24762	0.544013	0.001	1.48083	0.0174347	0.0339147	0.0602021	Rejected	Rejected	Rejected
Q96F86	Enhancer of mRNA-decapping protein 3 [OS=Homo sapiens]	1.20122	0.924	1.22805	1.28109	0.957	1.27184	0.761554	0.007	1.21555	0.0208391	0.0187944	0.059374	Rejected	Rejected	Rejected
Q15773	Myeloid leukemia factor 2 [OS=Homo sapiens]	0.22774	0	1.95221	1.00373	0.495	1.24072	1.28038	0.775	1.57353	0.0618122	0.0413478	0.0283869	Rejected	Rejected	Rejected
Q08378	Golgin subfamily A member 3 [OS=Homo sapiens]	0.990191	0.479	1.64044	1.47233	0.926	1.51625	0.535768	0.043	1.85788	0.0420564	0.0217067	0.0575025	Rejected	Rejected	Rejected
P31431-1	syndecan-4 [OS=Homo sapiens]	6.52017	1	1.68393	7.73979	1	1.82942	7.79717	1	2.07802	0.00385144	0.00198104	0.00119245	Enriched	Enriched	Enriched
P49257	Protein ERGIC-53 [OS=Homo sapiens]	1.99554	1	1.45536	4.15765	1	2.10147	1.128	0.654	1.6725	0.00386864	0.00199797	0.0344485	Enriched	Enriched	Rejected
Q9Y3B7-1	39S ribosomal protein L11, mitochondrial [OS=Homo sapiens]	3.28387	0.995	2.47356	0.945943	0.401	1.34205	2.14365	0.835	2.35113	0.0116919	0.0447003	0.0249917	Enriched	Rejected	Rejected
O95376	E3 ubiquitin-protein ligase ARIH2 [OS=Homo sapiens]	0.698304	0.382	1.86168	0.944409	0.354	1.32029	2.54836	0.969	2.45869	0.0456155	0.0461226	0.0137463	Rejected	Rejected	Rejected
Q96DI7-2	Isoform 2 of U5 small nuclear ribonucleoprotein 40 kDa protein [OS=Homo sapiens]	0.45061	0.024	1.92893	1.48224	0.833	1.9556	0.30275	0.002	2.12896	0.057892	0.0269387	0.0600033	Rejected	Rejected	Rejected
Q92783	signal transducing adapter molecule 1 [OS=Homo sapiens]	10.3842	0.986	6.8827	2.64589	0.765	4.81239	2.63042	0.752	11.7255	0.0143226	0.0307145	0.0296787	Enriched	Rejected	Rejected
P35658-3	Isoform 3 of Nuclear pore complex protein Nup214 [OS=Homo sapiens]	1.26984	0.66	2.64174	2.34484	0.888	2.66026	2.75146	0.985	2.11935	0.0338549	0.0240941	0.0111295	Rejected	Rejected	Rejected
P09417	dihydropteridine reductase [OS=Homo sapiens]	3.83768	0.981	2.91195	1.012	0.521	1.20464	0.977745	0.502	2.7112	0.015337	0.0401964	0.0411726	Rejected	Rejected	Rejected
Q9NRX4	14 kDa phosphohistidine phosphatase [OS=Homo sapiens]	0.0860683	0.001	2.12628	0.972727	0.37	1.13415	2.16484	0.843	2.32102	0.0606774	0.045767	0.0247267	Rejected	Rejected	Rejected
P09493-10	Isoform 10 of Tropomyosin alpha-1 chain [OS=Homo sapiens]	2.40177	0.942	2.48839	1.78201	0.997	1.41328	1.34057	0.907	1.44464	0.0196527	0.0112936	0.0197748	Rejected	Enriched	Rejected
Q9H6T3	RNA polymerase II-associated protein 3 [OS=Homo sapiens]	1.79056	0.917	1.90563	3.8556	0.832	4.54797	0.487834	0.495	5.72577	0.0212689	0.0269895	0.0415369	Rejected	Rejected	Rejected
P68366	Tubulin alpha-4A chain [OS=Homo sapiens]	2.72245	0.989	1.95422	5.11391	1	2.55512	3.10063	0.894	3.51202	0.0136004	0.00479174	0.0210003	Enriched	Enriched	Rejected
Q14847	LIM and SH3 domain protein 1 [OS=Homo sapiens]	4.18394	1	1.86334	2.76784	1	1.64136	1.58665	0.789	2.10773	0.00388583	0.0020149	0.0275091	Enriched	Enriched	Rejected
P31949	protein S100-A11 [OS=Homo sapiens]	1.37667	0.931	1.4203	3.80603	1	2.53556	1.67024	0.767	3.95354	0.0204264	0.00572299	0.02895	Rejected	Enriched	Rejected
Q15007	Pre-mRNA-splicing regulator WTAP [OS=Homo sapiens]	51.1679	1	2.24572	3.06513	0.994	2.00675	1.1162	0.543	1.95456	0.00390303	0.0129699	0.0391189	Enriched	Enriched	Rejected
P50750-2	Isoform 2 of Cyclin-dependent kinase 9 [OS=Homo sapiens]	1.855	0.819	2.55298	1.49705	0.9	1.58366	1.77424	0.964	1.71775	0.0270633	0.0232306	0.0143425	Rejected	Rejected	Rejected
Q14019	coactosin-like protein [OS=Homo sapiens]	4.8584	0.997	3.58549	0.797714	0.311	2.21455	3.97468	1	2.03338	0.0106774	0.0473586	0.00472011	Enriched	Rejected	Enriched
Q9Y263	Phospholipase A-2-activating protein [OS=Homo sapiens]	3.26706	1	1.7551	2.33758	0.973	2.08704	3.60152	1	1.96243	0.00392022	0.0170335	0.00359391	Enriched	Rejected	Enriched
P17252	Protein kinase C alpha type [OS=Homo sapiens]	2.17762	0.997	1.61378	2.625	0.974	2.31071	2.62941	0.659	3.12301	0.0106946	0.0169489	0.0342166	Enriched	Rejected	Rejected
Q9BRG1	Vacuolar protein-sorting-associated protein 25 [OS=Homo sapiens]	1.29235	0.95	1.28987	1.03304	0.586	1.28787	1.13701	0.848	1.21888	0.0190165	0.0376736	0.0243789	Rejected	Rejected	Rejected
Q8WXI9	Transcriptional repressor p66-beta [OS=Homo sapiens]	0.657824	0.072	1.62761	2.42731	0.952	2.37474	0.841418	0.321	1.74259	0.0553817	0.0194548	0.0483604	Rejected	Rejected	Rejected
Q9HAV4	exportin-5 [OS=Homo sapiens]	0.489696	0.002	1.54142	1.01868	0.533	1.5117	1.22627	0.816	1.37157	0.0604539	0.0395869	0.0260185	Rejected	Rejected	Rejected
Q12792-2	Twinfilin-1 [OS=Homo sapiens]	1.68004	0.776	2.37834	2.39607	0.847	3.89257	4.37175	0.973	3.84318	0.0292125	0.0262106	0.013001	Rejected	Rejected	Rejected
P46934-4	Isoform 4 of E3 ubiquitin-protein ligase NEDD4 [OS=Homo sapiens]	1.71236	0.928	1.85465	3.51127	0.995	2.23129	1.13306	0.685	1.55539	0.0205812	0.0125804	0.0329082	Rejected	Enriched	Rejected
Q96DA0	Zymogen granule protein 16 homolog B [OS=Homo sapiens]	6.24663	1	1.88052	1.90304	0.768	2.88566	31.1915	0.77	45.724	0.00393741	0.0305283	0.0287512	Enriched	Rejected	Rejected
Q99598	Translin-associated protein X [OS=Homo sapiens]	0.512894	0.004	1.55101	1.68447	0.647	2.13582	1.5216	0.999	1.34513	0.0599037	0.0354385	0.00601192	Rejected	Rejected	Enriched
Q96S44	TP53-regulating kinase [OS=Homo sapiens]	1.04387	0.523	3.16091	0.557406	0.043	1.74247	26.3512	1	4.01648	0.0393913	0.0564511	0.00495197	Rejected	Rejected	Enriched
Q9BYJ9-1	YTH domain-containing family protein 1 [OS=Homo sapiens]	1.37072	0.942	1.39272	3.44472	0.997	2.12616	2.18256	0.881	3.03738	0.0196699	0.0113105	0.0220106	Rejected	Enriched	Rejected
Q96NL8	protein C8orf37 [OS=Homo sapiens]	0.919104	0.181	1.151	2.84491	1	1.47428	1.66564	0.997	1.3291	0.0515303	0.00821199	0.00703875	Rejected	Enriched	Enriched
O75436-1	Vacuolar protein sorting-associated protein 26A [OS=Homo sapiens]	3.87389	1	1.92551	5.00226	0.994	2.59784	2.73706	0.935	2.86925	0.00395461	0.0129868	0.0173567	Enriched	Enriched	Rejected
P06756	Integrin alpha-V [OS=Homo sapiens]	1.52544	0.742	2.12192	0.325005	0.007	2.08325	1.51118	0.806	1.99748	0.0308116	0.0593803	0.0264988	Rejected	Rejected	Rejected
Q8NCA5	protein FAM98A [OS=Homo sapiens]	11.1928	0.99	5.55205	0.90069	0.339	1.38086	0.75901	0.27	3.05543	0.0133253	0.046529	0.0499834	Enriched	Rejected	Rejected
P33176	Kinesin-1 heavy chain [OS=Homo sapiens]	2.35095	1	1.69838	1.45333	0.969	1.40628	3.49429	1	1.59845	0.0039718	0.0174738	0.00364359	Enriched	Rejected	Enriched
P40855-1	Peroxisomal biogenesis factor 19 [OS=Homo sapiens]	3.06265	1	1.73111	6.18693	1	2.25448	21.5568	0.753	29.6139	0.003989	0.00203183	0.0296125	Enriched	Enriched	Rejected
A1L0T0	Acetolactate synthase-like protein [OS=Homo sapiens]	32.0874	1	2.27918	3.28795	0.939	3.47834	2.31268	0.925	2.48106	0.00400619	0.0204538	0.0184001	Enriched	Rejected	Rejected
P32119	Peroxiredoxin-2 [OS=Homo sapiens]	1.22351	0.628	1.88765	2.17233	0.991	1.87239	2.64447	0.998	2.00329	0.0351444	0.0141551	0.00649222	Rejected	Enriched	Enriched
P62280	40S ribosomal protein S11 [OS=Homo sapiens]	0.810103	0.348	1.70904	0.794197	0.386	1.99269	9.19816	1	3.92952	0.0466128	0.0453268	0.00468698	Rejected	Rejected	Enriched
Q96BR5	Cytochrome c oxidase assembly factor 7 [OS=Homo sapiens]	0.955531	0.315	1.1655	0.760532	0.111	1.49403	1.44546	0.873	1.55702	0.0474381	0.0536234	0.0225903	Rejected	Rejected	Rejected
P62304	small nuclear ribonucleoprotein E [OS=Homo sapiens]	7.58366	1	3.04091	13.2244	1	2.21919	36.0618	1	3.24138	0.00402338	0.00204876	0.00120901	Enriched	Enriched	Enriched
Q96BP3	Peptidylprolyl isomerase domain and WD repeat-containing protein 1 [OS=Homo sapiens]	1.51364	0.939	1.53614	2.27255	0.995	1.90936	0.960343	0.405	1.79656	0.0200138	0.0125635	0.0454289	Rejected	Enriched	Rejected
P00813	adenosine deaminase [OS=Homo sapiens]	1.06293	0.665	1.23443	1.15989	0.961	1.15143	0.964	0.378	1.22485	0.0336657	0.018405	0.0464392	Rejected	Rejected	Rejected
P62269	40S ribosomal protein S18 [OS=Homo sapiens]	0.181675	0.001	4.13483	1.06555	0.592	1.84592	1.04404	0.52	3.77014	0.0606946	0.0375381	0.0401292	Rejected	Rejected	Rejected
Q92538	Golgi-specific brefeldin A-resistance guanine nucleotide exchange factor 1 [OS=Homo sapiens]	1.16152	0.6	2.16279	1.31247	0.758	1.91727	2.02217	0.975	1.76398	0.0363136	0.0312563	0.0127691	Rejected	Rejected	Rejected
P61158	actin-related protein 3 [OS=Homo sapiens]	1.05519	0.492	2.43983	1.77048	0.97	1.65601	2.96166	0.977	2.47473	0.0413514	0.017423	0.012471	Rejected	Rejected	Rejected
Q8TEM1-1	Nuclear pore membrane glycoprotein 210 [OS=Homo sapiens]	0.786187	0.209	1.57314	1.35395	0.939	1.37622	1.93631	0.989	1.73578	0.0506018	0.0206062	0.00998675	Rejected	Rejected	Rejected
Q9Y446-2	Isoform PKP3b of Plakophilin-3 [OS=Homo sapiens]	1.55605	0.504	13.467	2.44099	0.92	2.59291	6.19416	0.942	6.49043	0.0405261	0.0219946	0.0167936	Rejected	Rejected	Rejected
Q9BYD6	39S ribosomal protein L1, mitochondrial [OS=Homo sapiens]	7.91837	0.998	4.91165	1.71124	0.969	1.61808	0.986903	0.485	2.21806	0.00992091	0.0174907	0.0418516	Enriched	Rejected	Rejected
Q6PJG2	ELM2 and SANT domain-containing protein 1 [OS=Homo sapiens]	0.61642	0.078	1.67273	2.16838	0.906	2.46518	1.06885	0.58	1.68033	0.0551754	0.0229766	0.0374793	Rejected	Rejected	Rejected
Q9UGL9	Cysteine-rich C-terminal protein 1 [OS=Homo sapiens]	0.782175	0.038	1.27117	1.73865	0.724	2.1243	0.779001	0.139	1.48814	0.0570151	0.0326448	0.0545711	Rejected	Rejected	Rejected
Q9UQ35	serine/arginine repetitive matrix protein 2 [OS=Homo sapiens]	0.246083	0	2.01745	0.15928	0	1.97519	0.280357	0.001	1.95136	0.0618294	0.0622079	0.0604008	Rejected	Rejected	Rejected
P33993-1	DNA replication licensing factor MCM7 [OS=Homo sapiens]	2.8052	0.995	2.09571	3.03207	1	1.77561	3.40513	0.992	2.61618	0.0117091	0.0044023	0.00900961	Enriched	Enriched	Enriched
Q6UN15-1	Pre-mRNA 3'-end-processing factor FIP1 [OS=Homo sapiens]	3.30847	0.944	4.09237	1.13038	0.666	1.61916	2.92606	0.838	4.29077	0.0194807	0.0348459	0.0249586	Rejected	Rejected	Rejected
Q9Y282-3	Isoform 3 of Endoplasmic reticulum-Golgi intermediate compartment protein 3 [OS=Homo sapiens]	0.884246	0.375	1.38078	1.16784	0.806	1.33859	3.8258	0.996	3.50416	0.0458391	0.0284287	0.00793309	Rejected	Rejected	Enriched
Q04917	14-3-3 protein eta [OS=Homo sapiens]	0.841876	0.216	1.36623	23.1926	0.83	29.8646	0.15728	0.459	15.3139	0.0504642	0.0271927	0.0430937	Rejected	Rejected	Rejected
O95340-2	Isoform B of Bifunctional 3'-phosphoadenosine 5'-phosphosulfate synthase 2 [OS=Homo sapiens]	0.637073	0.194	2.22328	2.19243	1	1.46454	3.43651	0.65	5.62556	0.0511004	0.00817812	0.034581	Rejected	Enriched	Rejected
Q9Y5T5-1	ubiquitin carboxyl-terminal hydrolase 16 [OS=Homo sapiens]	0.285461	0	1.77162	8.4186	0.999	2.11127	0.219941	0.036	4.6122	0.0618466	0.0103285	0.0578668	Rejected	Enriched	Rejected
P60891	ribose-phosphate pyrophosphokinase 1 [OS=Homo sapiens]	4.08615	0.991	2.73491	2.98774	1	2.39579	0.990001	0.508	1.26061	0.0131534	0.00474094	0.0407917	Enriched	Enriched	Rejected
Q16531	DNA damage-binding protein 1 [OS=Homo sapiens]	2.5288	1	1.4552	0.722178	0.154	1.72341	2.34267	0.997	1.70373	0.00404058	0.0520996	0.0074528	Enriched	Rejected	Enriched
P04279-1	Semenogelin-1 [OS=Homo sapiens]	0.308583	0.01	2.33594	0.874286	0.399	3.04634	0.0898991	0.175	14.5314	0.05913	0.0448696	0.0533289	Rejected	Rejected	Rejected
Q9UBI6	guanine nucleotide-binding protein g(i)/g(s)/g(o) subunit gamma-12 [OS=Homo sapiens]	0.516955	0.127	2.07027	5.3289	0.999	3.72689	1.63259	0.834	2.11222	0.0533356	0.0102946	0.0250414	Rejected	Enriched	Rejected
P09601	heme oxygenase 1 [OS=Homo sapiens]	3.70334	0.959	3.61562	3.75383	0.973	3.17267	9.07717	0.998	4.70638	0.0182084	0.0170505	0.00652534	Rejected	Rejected	Enriched
P11172	uridine 5'-monophosphate synthase [OS=Homo sapiens]	4.20664	0.982	2.98871	2.53566	0.988	1.99941	3.93737	0.978	3.28122	0.0151135	0.0146969	0.0122888	Rejected	Enriched	Rejected
P35221	Catenin alpha-1 [OS=Homo sapiens]	0.423198	0.024	2.00968	2.15334	0.966	1.96147	0.842492	0.365	2.36396	0.0579092	0.0179309	0.0468864	Rejected	Rejected	Rejected
O75694	nuclear pore complex protein nup155 [OS=Homo sapiens]	1.30214	0.964	1.26955	0.987602	0.48	1.32627	3.83031	0.975	3.28615	0.0176582	0.0419235	0.0127857	Rejected	Rejected	Rejected
Q9BTT0	Acidic leucine-rich nuclear phosphoprotein 32 family member E [OS=Homo sapiens]	9.31003	1	2.25462	1.34194	0.866	1.50138	0.200985	0.009	2.44709	0.00405777	0.0253302	0.0592746	Enriched	Rejected	Rejected
P17987	T-complex protein 1 subunit alpha [OS=Homo sapiens]	1.07679	0.491	2.99126	0.230408	0.007	2.77559	7.84947	1	2.0844	0.041403	0.0594142	0.00501822	Rejected	Rejected	Enriched
Q9UBN7-1	histone deacetylase 6 [OS=Homo sapiens]	0.779977	0.502	1.94977	0.902954	0.242	1.24347	1.52081	0.916	1.58485	0.0406637	0.0495767	0.0191454	Rejected	Rejected	Rejected
Q9NVD7	alpha-parvin [OS=Homo sapiens]	1.07072	0.592	1.65466	0.831194	0.337	2.42965	1.12432	0.603	2.54422	0.0366231	0.0466305	0.0365684	Rejected	Rejected	Rejected
Q15434	RNA-binding motif, single-stranded-interacting protein 2 [OS=Homo sapiens]	0.705205	0.013	1.31966	0.407777	0.074	2.5278	0.262551	0.019	3.13222	0.0588205	0.0549441	0.0587115	Rejected	Rejected	Rejected
Q9NY12-1	H/ACA ribonucleoprotein complex subunit 1 [OS=Homo sapiens]	0.466604	0.362	7.13795	6.97683	1	2.16237	1.68091	0.849	2.222	0.0462689	0.00787335	0.0242961	Rejected	Enriched	Rejected
P35580-4	Isoform 4 of Myosin-10 [OS=Homo sapiens]	1.67611	1	1.38409	5.6039	1	1.72736	1.28866	0.718	1.917	0.00407497	0.0020657	0.0313349	Enriched	Enriched	Rejected
Q8N0Z6	Tetratricopeptide repeat protein 5 [OS=Homo sapiens]	1.69727	0.962	1.63578	1.20829	0.847	1.33843	0.984317	0.467	1.37398	0.0178645	0.0261937	0.0427294	Rejected	Rejected	Rejected
P61225	ras-related protein Rap-2b [OS=Homo sapiens]	15.1127	0.856	18.8606	1.24758	0.895	1.32	1.82263	0.658	3.40669	0.0251547	0.0235523	0.0342829	Rejected	Rejected	Rejected
Q96HD1-2	Isoform 2 of Cysteine-rich with EGF-like domain protein 1 [OS=Homo sapiens]	0.865726	0.446	2.69375	1.43455	0.581	1.88219	1.25352	0.76	1.70759	0.0432084	0.0378259	0.0293806	Rejected	Rejected	Rejected
Q53H82	Endoribonuclease LACTB2 [OS=Homo sapiens]	0.93211	0.284	1.19473	1.42575	0.822	1.65103	0.755515	0.041	1.27008	0.0482462	0.0275313	0.0576019	Rejected	Rejected	Rejected
Q14166	Tubulin--tyrosine ligase-like protein 12 [OS=Homo sapiens]	0.665634	0.218	1.95139	0.724881	0.23	1.99588	1.88812	0.822	2.56931	0.0504127	0.05	0.0256211	Rejected	Rejected	Rejected
Q9H307	Pinin [OS=Homo sapiens]	1.8772	0.988	1.62595	2.65606	0.999	1.92058	1.43708	0.906	1.59686	0.0138411	0.00931256	0.0199569	Enriched	Enriched	Rejected
P09012	U1 SMALL NUCLEAR RIBONUCLEOPROTEIN A [OS=Homo sapiens]	1.78637	0.846	2.57131	0.801161	0.245	1.66968	1.73707	0.805	2.37235	0.0256878	0.0494751	0.0266148	Rejected	Rejected	Rejected
Q16629	serine/arginine-rich splicing factor 7 [OS=Homo sapiens]	1.5803	0.825	2.39205	1.31556	0.83	1.62904	0.336776	0.049	2.94985	0.0267022	0.0271588	0.0572209	Rejected	Rejected	Rejected
P02786	Transferrin receptor protein 1 [OS=Homo sapiens]	1.83541	1	1.37109	1.37786	0.849	1.65905	5.14882	1	2.33338	0.00409216	0.0260752	0.00404107	Enriched	Rejected	Enriched
Q9Y5X3	sorting nexin-5 [OS=Homo sapiens]	6.13037	1	2.40828	3.18621	0.996	2.10454	2.9657	0.9	3.54483	0.00410935	0.0118185	0.0204538	Enriched	Enriched	Rejected
Q99873	protein arginine N-methyltransferase 1 [OS=Homo sapiens]	0.987067	0.489	2.05555	1.32245	0.815	1.62594	2.02589	0.98	1.73886	0.0415578	0.0279716	0.0119742	Rejected	Rejected	Rejected
Q8NFC6	Biorientation of chromosomes in cell division protein 1-like 1 [OS=Homo sapiens]	5.87276	0.997	2.49898	0.649806	0.12	1.63726	1.91854	0.99	1.67829	0.0107118	0.0533187	0.00983769	Enriched	Rejected	Rejected
P53004	Biliverdin reductase A [OS=Homo sapiens]	1.04824	0.536	2.18745	0.542783	0.079	1.89772	4.20727	0.992	3.28683	0.0386864	0.0546055	0.00919179	Rejected	Rejected	Enriched
O60524	nuclear export mediator factor NEMF [OS=Homo sapiens]	1.13463	0.844	1.24326	0.846804	0.061	1.18762	2.17187	0.75	2.6635	0.0258081	0.0554521	0.0297946	Rejected	Rejected	Rejected
Q16610-4	Isoform 4 of Extracellular matrix protein 1 [OS=Homo sapiens]	3.33149	0.999	1.76976	5.17421	1	2.41609	1.76298	0.979	1.56137	0.00894085	0.00377582	0.0121067	Enriched	Enriched	Rejected
P13861	cAMP-dependent protein kinase type II-alpha regulatory subunit [OS=Homo sapiens]	0.989142	0.513	1.6256	4.4626	0.997	2.56717	1.47955	0.77	3.08257	0.0398212	0.0115476	0.0287181	Rejected	Enriched	Rejected
P30048	Thioredoxin-dependent peroxide reductase, mitochondrial [OS=Homo sapiens]	2.53452	0.997	1.78519	0.692706	0.468	5.80543	4.12368	0.998	2.30285	0.010729	0.0424484	0.00674064	Enriched	Rejected	Enriched
P10620	Microsomal glutathione S-transferase 1 [OS=Homo sapiens]	1.30635	0.765	1.8191	0.826598	0.267	1.65036	2.53348	0.586	4.51079	0.0296939	0.0486962	0.0372474	Rejected	Rejected	Rejected
O00192	armadillo repeat protein deleted in velo-cardio-facial syndrome [OS=Homo sapiens]	1.11703	0.598	1.94359	0.438655	0.027	1.94696	0.369423	0.421	8.67532	0.0364168	0.0575686	0.0447996	Rejected	Rejected	Rejected
Q9HCS7	Pre-mRNA-splicing factor SYF1 [OS=Homo sapiens]	7.85451	0.99	3.20106	1.65143	0.617	3.83498	0.708284	0.233	1.86317	0.0133425	0.0365052	0.051209	Enriched	Rejected	Rejected
Q6IN84-1	rRNA methyltransferase 1, mitochondrial [OS=Homo sapiens]	1.71159	0.838	2.00022	1.31762	0.644	1.68483	1.07027	0.676	1.30194	0.0260832	0.0356079	0.0335045	Rejected	Rejected	Rejected
P61201-1	COP9 signalosome complex subunit 2 [OS=Homo sapiens]	0.945089	0.36	1.2975	3.62014	0.977	3.30409	1.32418	0.723	2.3794	0.0463033	0.0165256	0.0310865	Rejected	Rejected	Rejected
Q03154-1	Aminoacylase-1 [OS=Homo sapiens]	1.07678	0.701	1.26679	0.845608	0.187	1.30078	1.02745	0.59	1.20156	0.0321699	0.0509651	0.0371149	Rejected	Rejected	Rejected
P30626-1	Sorcin [OS=Homo sapiens]	0.511079	0.031	1.84766	1.20535	0.532	2.68751	4.14198	0.957	3.99658	0.0575138	0.0396885	0.015154	Rejected	Rejected	Rejected
O75396	Vesicle-trafficking protein SEC22b [OS=Homo sapiens]	3.18216	1	1.52781	1.27318	0.898	1.4001	2.80414	0.996	2.09606	0.00412655	0.0233661	0.00785028	Enriched	Rejected	Enriched
O60925	prefoldin subunit 1 [OS=Homo sapiens]	1.25733	0.792	1.43531	0.918847	0.332	1.38275	1.92395	0.693	2.24037	0.02837	0.0466644	0.0325936	Rejected	Rejected	Rejected
P62158	Calmodulin [OS=Homo sapiens]	0.305931	0.487	6.38682	1.06823	0.56	1.95752	0.264441	0	1.9547	0.0417125	0.0386387	0.0605499	Rejected	Rejected	Rejected
P14314	Glucosidase 2 subunit beta [OS=Homo sapiens]	5.79379	1	2.26922	3.41561	1	1.83705	4.31798	1	2.12138	0.00414374	0.00208263	0.00122557	Enriched	Enriched	Enriched
Q9P0J1-2	Isoform 2 of [Pyruvate dehydrogenase [acetyl-transferring]]-phosphatase 1, mitochondrial [OS=Homo sapiens]	1.94357	1	1.36659	2.38788	1	1.54846	2.27313	0.88	2.83025	0.00416094	0.00209956	0.0220437	Enriched	Enriched	Rejected
Q9NQR4	Omega-amidase NIT2 [OS=Homo sapiens]	1.30351	0.761	1.80713	6.36424	1	2.52402	0.433439	0.252	3.29544	0.0299003	0.00670505	0.0506293	Rejected	Enriched	Rejected
Q71U36	tubulin alpha-1A chain [OS=Homo sapiens]	0.811902	0.14	1.32219	1.60812	0.569	1.90251	1.98139	0.805	3.3844	0.0528026	0.0383339	0.0265651	Rejected	Rejected	Rejected
Q9C0B1-1	alpha-ketoglutarate-dependent dioxygenase FTO [OS=Homo sapiens]	2.98393	0.978	2.6201	3.60104	0.989	2.5237	1.55111	0.868	1.86522	0.0158184	0.0144937	0.0228387	Rejected	Enriched	Rejected
Q53GQ0	Very-long-chain 3-oxoacyl-CoA reductase [OS=Homo sapiens]	4.99267	0.998	2.46845	0.892056	0.249	1.29694	0.357457	0.511	6.81145	0.0099381	0.0493397	0.040626	Enriched	Rejected	Rejected
Q5ZPR3	CD276 antigen [OS=Homo sapiens]	0.904185	0.371	1.55236	1.83737	0.942	1.88903	0.708866	0.224	1.7283	0.0459938	0.0201321	0.0514409	Rejected	Rejected	Rejected
P62701	40S ribosomal protein S4, X isoform [OS=Homo sapiens]	2.69379	0.998	1.82729	3.62276	0.999	1.90531	3.03739	0.98	2.4749	0.0099553	0.00919404	0.0119079	Enriched	Enriched	Rejected
Q9HCC0-1	Methylcrotonoyl-CoA carboxylase beta chain, mitochondrial [OS=Homo sapiens]	1.00576	0.513	1.27673	2.05603	0.931	2.15988	0.641472	0.126	1.74681	0.0398384	0.0213004	0.0549023	Rejected	Rejected	Rejected
Q96C86	M7GpppX diphosphatase [OS=Homo sapiens]	4.29746	0.972	4.20025	1.41417	0.625	1.80036	0.841443	0.246	1.43534	0.0166265	0.0362174	0.0507784	Rejected	Rejected	Rejected
Q14195-2	Isoform LCRMP-4 of Dihydropyrimidinase-related protein 3 [OS=Homo sapiens]	3.46662	0.994	2.35171	0.442404	0.058	2.3914	0.806831	0.404	2.07301	0.012053	0.0555198	0.0454786	Enriched	Rejected	Rejected
Q96HE9	Proline-rich protein 11 [OS=Homo sapiens]	0.986429	0.452	1.28526	1.2995	0.944	1.31907	0.874009	0.328	1.40908	0.0430193	0.0199627	0.047996	Rejected	Rejected	Rejected
Q9UNF1	Melanoma-associated antigen D2 [OS=Homo sapiens]	19.6178	1	2.73493	7.94662	1	1.84405	5.81762	1	2.38593	0.00417813	0.00211649	0.00124213	Enriched	Enriched	Enriched
P01036	Cystatin-S [OS=Homo sapiens]	2.50488	0.891	3.27374	0.716328	0.235	2.03706	2.0082	0.746	3.07163	0.0230743	0.049763	0.0300265	Rejected	Rejected	Rejected
Q9NWU5	39S ribosomal protein L22, mitochondrial [OS=Homo sapiens]	1.11226	0.766	1.23954	0.72782	0.012	1.24378	0.938923	0.234	1.14671	0.0296252	0.0588385	0.0511924	Rejected	Rejected	Rejected
Q99622	Protein C10 [OS=Homo sapiens]	2.07515	0.937	2.16452	0.892629	0.425	1.91156	0.888878	0.203	1.26864	0.0200653	0.0438029	0.0521696	Rejected	Rejected	Rejected
Q96AC1-3	Isoform 3 of Fermitin family homolog 2 [OS=Homo sapiens]	1.58805	0.891	1.80373	1.7225	0.973	1.62812	4.53412	1	1.98235	0.0230915	0.0170674	0.00361047	Rejected	Rejected	Enriched
O00443	phosphatidylinositol 4-phosphate 3-kinase C2 domain-containing subunit alpha [OS=Homo sapiens]	1.30239	0.836	1.50507	1.04826	0.534	2.49041	1.70702	0.886	2.00625	0.0261864	0.0395191	0.0217622	Rejected	Rejected	Rejected
Q9UKL0	REST corepressor 1 [OS=Homo sapiens]	0.412329	0.003	1.67738	1.25502	0.936	1.27924	1.0762	0.739	1.19467	0.0600928	0.020894	0.0302915	Rejected	Rejected	Rejected
Q9UJV9	Probable ATP-dependent RNA helicase DDX41 [OS=Homo sapiens]	0.726485	0.034	1.37121	1.15996	0.835	1.27162	1.90341	0.99	1.73907	0.0572902	0.0267863	0.00972176	Rejected	Rejected	Rejected
O95861-1	3'(2'),5'-bisphosphate nucleotidase 1 [OS=Homo sapiens]	0.52016	0.366	4.0065	1.51612	0.761	2.48318	1.25243	0.675	2.2594	0.0461314	0.0310193	0.0335707	Rejected	Rejected	Rejected
Q8N6T3-1	ADP-ribosylation factor GTPase-activating protein 1 [OS=Homo sapiens]	0.768826	0.026	1.23083	0.407257	0	1.61358	1.14241	0.574	1.9399	0.0577545	0.0618862	0.0377112	Rejected	Rejected	Rejected
Q8IW75	Serpin A12 [OS=Homo sapiens]	3.46714	0.972	2.76967	3.04554	1	1.67445	3.03793	0.971	2.5758	0.0166437	0.00518117	0.0133654	Rejected	Enriched	Rejected
Q92747	Actin-related protein 2/3 complex subunit 1A [OS=Homo sapiens]	0.512504	0.494	3.98177	0.752358	0.117	1.41699	1.24034	0.523	3.52639	0.0412483	0.053471	0.0399636	Rejected	Rejected	Rejected
P61353	60S ribosomal protein L27 [OS=Homo sapiens]	3.19144	0.999	1.82577	3.02125	0.993	2.04237	6.02852	1	2.47773	0.00895805	0.0135794	0.00334548	Enriched	Enriched	Enriched
O95999	B-cell lymphoma/leukemia 10 [OS=Homo sapiens]	10.474	1	2.78421	1.1512	0.8	1.30926	6.11378	0.993	3.38431	0.00419532	0.0287504	0.00889367	Enriched	Rejected	Enriched
P16615	Sarcoplasmic/endoplasmic reticulum calcium ATPase 2 [OS=Homo sapiens]	3.34521	1	1.51874	1.23005	0.739	1.64652	1.87897	0.923	2.03256	0.00421252	0.0318998	0.0184829	Enriched	Rejected	Rejected
P50336	protoporphyrinogen oxidase [OS=Homo sapiens]	1.05777	0.655	1.22819	0.838004	0.298	1.70314	1.1358	0.822	1.23351	0.0341472	0.0477819	0.0256045	Rejected	Rejected	Rejected
Q69YN2-1	CWF19-like protein 1 [OS=Homo sapiens]	1.38529	0.762	2.06032	4.15184	1	1.86873	0.984427	0.496	1.87412	0.0298315	0.00668811	0.0414707	Rejected	Enriched	Rejected
O43815	striatin [OS=Homo sapiens]	0.374566	0.232	3.15817	0.699716	0.177	1.88842	25.7581	0.993	6.69239	0.0498796	0.0513546	0.00895992	Rejected	Rejected	Enriched
P05455	Lupus La protein [OS=Homo sapiens]	2.23519	0.997	1.6233	0.771121	0.389	3.68406	1.03291	0.505	2.90146	0.0107462	0.0452252	0.0410401	Enriched	Rejected	Rejected
Q15334	Lethal(2) giant larvae protein homolog 1 [OS=Homo sapiens]	1.00416	0.486	1.19384	42.6599	0.771	56.0341	0.541876	0.098	1.9809	0.0418501	0.0304267	0.0557138	Rejected	Rejected	Rejected
Q86T03-2	Isoform 2 of Type 1 phosphatidylinositol 4,5-bisphosphate 4-phosphatase [OS=Homo sapiens]	1.64035	0.746	2.05935	2.69461	0.988	2.27136	4.68689	0.999	2.04954	0.0306052	0.0148324	0.00569725	Rejected	Enriched	Enriched
P30046	D-dopachrome decarboxylase [OS=Homo sapiens]	17.5265	0.956	17.1679	1.2357	0.859	1.39895	0.850828	0.36	2.17638	0.0184319	0.0257027	0.0470023	Rejected	Rejected	Rejected
Q9NX47	E3 ubiquitin-protein ligase MARCH5 [OS=Homo sapiens]	1.24053	0.886	1.34118	0.244462	0	2.07025	1.12461	0.79	1.27061	0.0234697	0.0612259	0.0274925	Rejected	Rejected	Rejected
Q9NV96	Cell cycle control protein 50A [OS=Homo sapiens]	1.18373	0.749	1.5754	1.34818	0.758	1.98999	1.34311	0.822	1.5619	0.0305021	0.0312394	0.0255548	Rejected	Rejected	Rejected
P62318	small nuclear ribonucleoprotein sm d3 [OS=Homo sapiens]	0.540848	0.049	1.82456	3.2389	1	1.88549	1.48162	0.641	4.25345	0.0565337	0.00844903	0.0349288	Rejected	Enriched	Rejected
Q13232	Nucleoside diphosphate kinase 3 [OS=Homo sapiens]	2.83772	0.996	2.50426	2.54678	1	1.62305	9.33156	0.996	4.33181	0.0111933	0.00428378	0.00755217	Enriched	Enriched	Enriched
Q13242	serine/arginine-rich splicing factor 9 [OS=Homo sapiens]	4.79657	1	2.15235	2.85273	0.991	1.95458	3.58153	0.989	2.76171	0.00422971	0.0140196	0.00990394	Enriched	Enriched	Rejected
P21964-1	Catechol O-methyltransferase [OS=Homo sapiens]	0.417571	0.088	2.56654	1.17256	0.697	1.40983	3.45912	0.922	3.61107	0.0547283	0.0338808	0.0185492	Rejected	Rejected	Rejected
Q9H490	Phosphatidylinositol glycan anchor biosynthesis class U protein [OS=Homo sapiens]	1.20484	0.872	1.31251	0.958106	0.397	1.27434	1.24996	0.866	1.37921	0.0243122	0.0449881	0.0231037	Rejected	Rejected	Rejected
Q9UPN9-1	E3 ubiquitin-protein ligase TRIM33 [OS=Homo sapiens]	1.15011	0.836	1.24789	1.00822	0.524	1.31698	1.39048	0.667	1.65698	0.0262036	0.0399932	0.033902	Rejected	Rejected	Rejected
O00567	Nucleolar protein 56 [OS=Homo sapiens]	3.64451	0.501	7.21759	14.1345	0.982	11.0182	3.69936	0.783	5.62996	0.0407669	0.0159499	0.0278238	Rejected	Rejected	Rejected
Q9H501	ESF1 homolog [OS=Homo sapiens]	0.657494	0.078	1.68622	1.02327	0.531	1.87122	1.39485	0.618	2.77899	0.0551926	0.0397054	0.0358728	Rejected	Rejected	Rejected
P25445-1	Tumor necrosis factor receptor superfamily member 6 [OS=Homo sapiens]	1.16379	0.853	1.25813	0.97213	0.44	1.33296	1.02775	0.55	1.34803	0.0253095	0.0433965	0.0388705	Rejected	Rejected	Rejected
Q9Y4C8	Probable RNA-binding protein 19 [OS=Homo sapiens]	1.01221	0.523	3.69175	0.866316	0.169	1.32243	0.960018	0.439	1.37939	0.0394085	0.0515239	0.0440378	Rejected	Rejected	Rejected
O60443	Non-syndromic hearing impairment protein 5 [OS=Homo sapiens]	1.23492	0.904	1.31131	1.00778	0.507	1.24832	0.754497	0.014	1.23186	0.0221974	0.0407552	0.0589599	Rejected	Rejected	Rejected
P49590	probable histidine--tRNA ligase, mitochondrial [OS=Homo sapiens]	0.296278	0.023	2.65676	0.879598	0.123	1.18469	0.809308	0.171	1.37122	0.0580468	0.0532509	0.0535442	Rejected	Rejected	Rejected
P35251-1	Replication factor C subunit 1 [OS=Homo sapiens]	1.14075	0.582	2.17863	3.42047	0.942	3.48153	5.74805	0.997	4.4606	0.036881	0.0200982	0.00718781	Rejected	Rejected	Enriched
Q9NUQ9	protein FAM49B [OS=Homo sapiens]	1.02008	0.529	1.44658	1.79342	0.96	1.72826	2.32198	0.779	3.94538	0.0391162	0.0185405	0.0280225	Rejected	Rejected	Rejected
O00487	26S proteasome non-ATPase regulatory subunit 14 [OS=Homo sapiens]	0.579289	0.219	2.41911	0.889837	0.4	2.00595	5.38168	0.99	3.00752	0.0503783	0.0448188	0.00978801	Rejected	Rejected	Rejected
Q9UM00-1	Calcium load-activated calcium channel [OS=Homo sapiens]	1.14392	0.747	1.39404	0.964538	0.385	1.20877	1.14465	0.795	1.31892	0.0305365	0.0453607	0.0271613	Rejected	Rejected	Rejected
Q9H9P8-1	L-2-hydroxyglutarate dehydrogenase, mitochondrial [OS=Homo sapiens]	1.37914	0.921	1.43876	11.9525	0.984	3.08941	2.3195	0.673	2.76786	0.0209938	0.0153742	0.0336701	Rejected	Rejected	Rejected
O60232	Sjoegren syndrome/scleroderma autoantigen 1 [OS=Homo sapiens]	2.00715	0.88	2.51382	0.903771	0.291	1.36661	0.867795	0.314	1.41612	0.0237105	0.0478666	0.0485757	Rejected	Rejected	Rejected
Q14318-2	Isoform 2 of Peptidyl-prolyl cis-trans isomerase FKBP8 [OS=Homo sapiens]	0.523174	0.032	1.80452	0.173343	0	2.11574	0.332894	0.034	2.92211	0.0574106	0.0618354	0.0579993	Rejected	Rejected	Rejected
Q9H6Z4-2	Isoform 2 of Ran-binding protein 3 [OS=Homo sapiens]	0.554654	0.258	2.48765	2.65765	0.994	1.96103	1.97275	0.996	1.53952	0.0489684	0.0133932	0.00771779	Rejected	Enriched	Enriched
Q99623	Prohibitin-2 [OS=Homo sapiens]	2.20417	0.868	2.90719	0.607016	0.51	3.4877	2.08545	0.86	3.26844	0.0245186	0.0406028	0.023584	Rejected	Rejected	Rejected
Q9Y6D9	mitotic spindle assembly checkpoint protein MAD1 [OS=Homo sapiens]	6.06407	0.999	2.84361	0.868307	0.314	1.57638	16.4838	0.966	8.76937	0.00897524	0.047257	0.0141106	Enriched	Rejected	Rejected
Q9UK76	Jupiter microtubule associated homolog 1 [OS=Homo sapiens]	2.26862	0.821	2.56061	3.00469	0.999	1.77711	2.99854	0.77	4.62611	0.0269429	0.00975279	0.0287016	Rejected	Enriched	Rejected
O75083	WD repeat-containing protein 1 [OS=Homo sapiens]	2.35364	0.957	2.24307	0.821744	0.317	1.68842	7.21392	0.993	4.73329	0.0183631	0.0471724	0.0089268	Rejected	Rejected	Enriched
Q8IWS0-1	PHD finger protein 6 [OS=Homo sapiens]	0.804016	0.133	1.38015	1.45742	0.868	1.7789	3.40177	0.958	3.36357	0.0531293	0.0252624	0.0150215	Rejected	Rejected	Rejected
Q15042-3	Isoform 2 of Rab3 GTPase-activating protein catalytic subunit [OS=Homo sapiens]	2.31951	0.89	2.54325	0.943896	0.323	1.22432	0.878883	0.266	1.38571	0.0231087	0.047003	0.0500994	Rejected	Rejected	Rejected
P82979	SAP domain-containing ribonucleoprotein [OS=Homo sapiens]	1.38891	0.778	1.64544	0.272999	0.003	2.30927	1.21802	0.679	2.10221	0.029075	0.0600406	0.0332726	Rejected	Rejected	Rejected
Q13610	Periodic tryptophan protein 1 homolog [OS=Homo sapiens]	0.625295	0.012	1.44517	1.11293	0.746	1.3348	0.921311	0.266	1.24679	0.0589752	0.0316458	0.0500828	Rejected	Rejected	Rejected
Q8WZ42-12	Isoform 12 of Titin [OS=Homo sapiens]	0.151306	0.163	7.30331	0.22627	0.042	3.94384	0.913936	0.455	9.74537	0.052218	0.0565188	0.0433422	Rejected	Rejected	Rejected
Q8IZL8	Proline-, glutamic acid- and leucine-rich protein 1 [OS=Homo sapiens]	1.64672	0.963	1.55901	64.4123	1	2.17951	7.31052	0.972	6.26069	0.0177613	0.00535049	0.0131004	Rejected	Enriched	Rejected
P18031	Tyrosine-protein phosphatase non-receptor type 1 [OS=Homo sapiens]	0.151258	0	1.83609	25.9697	1	2.76252	0.0730962	0.486	49.9092	0.0618638	0.00870301	0.0417854	Rejected	Enriched	Rejected
Q7Z422	SUZ domain-containing protein 1 [OS=Homo sapiens]	0.651396	0.276	2.26938	0.665145	0.046	1.4685	2.76911	0.502	3.49147	0.0484354	0.0562479	0.0412057	Rejected	Rejected	Rejected
Q9NYK5-2	Isoform 2 of 39S ribosomal protein L39, mitochondrial [OS=Homo sapiens]	0.779563	0.252	1.79745	0.749201	0.277	2.31395	0.447069	0.029	2.06566	0.0491231	0.0483068	0.0581318	Rejected	Rejected	Rejected
P28370-1	Probable global transcription activator SNF2L1 [OS=Homo sapiens]	2.35962	0.982	1.9604	0.642791	0.176	2.17002	16.8016	1	3.66203	0.0151307	0.0513715	0.0048526	Rejected	Rejected	Enriched
P49821	NADH dehydrogenase [ubiquinone] flavoprotein 1, mitochondrial [OS=Homo sapiens]	0.688009	0.308	2.46097	0.154159	0	2.13995	0.287293	0.026	2.75713	0.0475928	0.0615814	0.0582809	Rejected	Rejected	Rejected
P35606	Coatomer subunit beta' [OS=Homo sapiens]	2.73677	1	1.50032	3.18683	1	1.53122	0.455397	0.528	6.20123	0.00424691	0.00213342	0.0396323	Enriched	Enriched	Rejected
P50990	T-complex protein 1 subunit theta [OS=Homo sapiens]	2.11506	1	1.53157	1.09244	0.566	1.88569	1.69355	0.955	1.67147	0.0042641	0.0384186	0.0153859	Enriched	Rejected	Rejected
Q92576-1	PHD finger protein 3 [OS=Homo sapiens]	1.73333	0.581	2.19242	1.04985	0.496	1.79761	0.797663	0.001	1.14977	0.0369842	0.0412801	0.0602683	Rejected	Rejected	Rejected
Q96RU2-1	Ubiquitin carboxyl-terminal hydrolase 28 [OS=Homo sapiens]	1.91254	0.979	1.74767	0.183613	0.002	2.35483	0.653657	0.281	2.62167	0.0156121	0.0603285	0.0495528	Rejected	Rejected	Rejected
Q14331	Protein FRG1 [OS=Homo sapiens]	0.872996	0.141	1.22371	0.901209	0.214	1.22993	0.68774	0.171	1.66687	0.0527854	0.0504741	0.0535277	Rejected	Rejected	Rejected
P00558	phosphoglycerate kinase 1 [OS=Homo sapiens]	10.4146	1	1.82341	41.5882	1	2.43422	14.3992	1	1.99283	0.00428129	0.00215036	0.00125869	Enriched	Enriched	Enriched
Q9H0D6-1	5'-3' exoribonuclease 2 [OS=Homo sapiens]	2.15007	0.982	1.83581	2.23251	0.812	2.92997	2.29819	0.946	2.34968	0.0151479	0.0281578	0.0163962	Rejected	Rejected	Rejected
Q92520	Protein FAM3C [OS=Homo sapiens]	0.721191	0.014	1.29573	1.2596	0.953	1.25776	0.903467	0.248	1.26897	0.0586486	0.0192855	0.0507453	Rejected	Rejected	Rejected
Q86UP2-1	Kinectin [OS=Homo sapiens]	1.58391	0.996	1.36938	2.16165	1	1.44716	2.13404	0.994	1.6514	0.0112105	0.00430071	0.00854588	Enriched	Enriched	Enriched
P35241-5	Isoform 5 of Radixin [OS=Homo sapiens]	0.888497	0.315	1.37741	3.415	0.999	2.16939	3.48727	0.999	1.95388	0.0474553	0.0101422	0.00554819	Rejected	Enriched	Enriched
Q92882	osteoclast-stimulating factor 1 [OS=Homo sapiens]	1.63808	0.998	1.3877	1.05417	0.62	1.28204	3.83587	0.984	2.83154	0.00997249	0.0363529	0.0112786	Enriched	Rejected	Rejected
P20700	Lamin-B1 [OS=Homo sapiens]	0.931203	0.419	1.40111	1.64175	0.996	1.37295	2.14385	0.98	1.80774	0.0442056	0.0122079	0.0119245	Rejected	Enriched	Rejected
P54709	sodium/potassium-transporting ATPase subunit beta-3 [OS=Homo sapiens]	0.00625624	0	2.18348	0.496555	0.119	2.36403	7.67073	1	4.38473	0.061881	0.0534033	0.00488572	Rejected	Rejected	Enriched
Q562R1	Beta-actin-like protein 2 [OS=Homo sapiens]	0.618593	0.029	1.5764	1.05217	0.546	1.40737	0.358814	0.055	2.94036	0.0576341	0.0391128	0.0570884	Rejected	Rejected	Rejected
Q96RQ3	Methylcrotonoyl-CoA carboxylase subunit alpha, mitochondrial [OS=Homo sapiens]	2.17503	1	1.33198	2.79613	1	1.44716	2.89533	1	1.49433	0.00429849	0.00216729	0.00127526	Enriched	Enriched	Enriched
Q9BRQ6	MICOS complex subunit mic25 [OS=Homo sapiens]	1.77403	0.905	1.8821	6.79256	1	1.7787	1.85426	0.886	2.22555	0.022163	0.00585845	0.0216959	Rejected	Enriched	Rejected
Q02218	2-oxoglutarate dehydrogenase, mitochondrial [OS=Homo sapiens]	2.50353	0.658	3.8551	2.77835	0.734	7.9042	0.882648	0.412	2.84547	0.0340096	0.0322553	0.0452468	Rejected	Rejected	Rejected
P32322-3	Isoform 3 of Pyrroline-5-carboxylate reductase 1, mitochondrial [OS=Homo sapiens]	1.5535	0.922	1.65488	3.54293	0.954	3.47262	0.365446	0.447	5.04064	0.0209422	0.0191162	0.0437065	Rejected	Rejected	Rejected
P51991-1	Heterogeneous nuclear ribonucleoprotein A3 [OS=Homo sapiens]	1.57852	0.952	1.57279	1.86338	0.999	1.5198	1.41439	0.723	2.31865	0.0188618	0.00956654	0.0310699	Rejected	Enriched	Rejected
Q3V6T2-1	Girdin [OS=Homo sapiens]	0.810728	0.104	1.35589	0.95229	0.349	1.27768	0.683626	0.007	1.30599	0.0541437	0.0462919	0.0594402	Rejected	Rejected	Rejected
Q8IWA0	WD repeat-containing protein 75 [OS=Homo sapiens]	1.20928	0.929	1.23684	15.8905	1	2.6896	0.949035	0.365	1.27895	0.0205296	0.00573993	0.0468698	Rejected	Enriched	Rejected
Q15599	Na(+)/H(+) exchange regulatory cofactor NHE-RF2 [OS=Homo sapiens]	0.669909	0.161	1.93888	3.72097	0.908	4.28296	1.22144	0.677	2.38867	0.0522868	0.0228073	0.0333554	Rejected	Rejected	Rejected
P29372	DNA-3-methyladenine glycosylase [OS=Homo sapiens]	2.38624	0.969	2.30755	9.75075	1	3.12283	0.723343	0.04	1.32195	0.017022	0.00528276	0.0576515	Rejected	Enriched	Rejected
O43684	Mitotic checkpoint protein BUB3 [OS=Homo sapiens]	0.72058	0.195	1.65256	1.34039	0.746	2.01227	107.805	1	29.6004	0.0510832	0.0316289	0.00435575	Rejected	Rejected	Enriched
Q9HDC9	Adipocyte plasma membrane-associated protein [OS=Homo sapiens]	0.662564	0.191	1.89011	0.937716	0.413	2.10735	0.814808	0.471	2.84361	0.0512208	0.0443109	0.042481	Rejected	Rejected	Rejected
Q8TCG1	Protein CIP2A [OS=Homo sapiens]	0.461524	0.056	2.03721	0.975273	0.507	1.85812	0.904904	0.349	1.58184	0.0562242	0.040806	0.0472839	Rejected	Rejected	Rejected
P16278	Beta-galactosidase [OS=Homo sapiens]	0.830615	0.242	1.59207	0.49918	0.029	1.86161	0.13883	0.001	3.27395	0.0494842	0.0574331	0.0603842	Rejected	Rejected	Rejected
Q96KP4	cytosolic non-specific dipeptidase [OS=Homo sapiens]	1.17389	0.783	1.39171	4.09474	1	1.65336	6.44443	1	2.47924	0.0287655	0.00660345	0.0023849	Rejected	Enriched	Enriched
Q86SX6	Glutaredoxin-related protein 5, mitochondrial [OS=Homo sapiens]	1.85828	0.952	1.84249	5.14499	1	2.46578	5.11337	0.99	2.67215	0.018879	0.00548595	0.00960583	Rejected	Enriched	Rejected
O00410-3	Isoform 3 of Importin-5 [OS=Homo sapiens]	3.90105	0.669	4.64047	2.5894	1	1.52601	0.902683	0.415	1.98618	0.033425	0.00697596	0.0450977	Rejected	Enriched	Rejected
P04216	Thy-1 membrane glycoprotein [OS=Homo sapiens]	0.507399	0.115	2.23158	1.49439	0.716	3.67892	0.741646	0.401	2.39744	0.0537827	0.0329157	0.0456443	Rejected	Rejected	Rejected
Q8N122	Regulatory-associated protein of mTOR [OS=Homo sapiens]	1.05131	0.618	1.33816	0.954755	0.375	1.29058	0.915845	0.278	1.26352	0.0356602	0.0455977	0.0496853	Rejected	Rejected	Rejected
Q6UXH1-5	Isoform 5 of Cysteine-rich with EGF-like domain protein 2 [OS=Homo sapiens]	3.9599	0.719	4.62513	7.44359	0.568	18.7819	3.83676	0.991	2.91113	0.0316197	0.0383678	0.00945677	Rejected	Rejected	Enriched
Q9Y448	Small kinetochore-associated protein [OS=Homo sapiens]	0.620485	0.096	1.92285	1.28901	0.701	2.03227	1.49488	0.675	2.33007	0.0544532	0.0337115	0.0335873	Rejected	Rejected	Rejected
Q9H9A5-6	Isoform 6 of CCR4-NOT transcription complex subunit 10 [OS=Homo sapiens]	1.00215	0.509	1.22948	1.1791	0.894	1.22674	0.804979	0.083	1.31113	0.0401307	0.023637	0.056161	Rejected	Rejected	Rejected
Q7Z3T8	Zinc finger FYVE domain-containing protein 16 [OS=Homo sapiens]	2.4061	0.976	2.29184	3.14952	0.983	2.83958	1.97104	0.908	2.11931	0.0160935	0.0155774	0.0196588	Rejected	Rejected	Rejected
Q7LBC6-1	Lysine-specific demethylase 3B [OS=Homo sapiens]	1.07858	0.692	1.23999	1.01771	0.57	1.19939	0.885467	0.16	1.22298	0.0324794	0.0382831	0.0539748	Rejected	Rejected	Rejected
P00568	Adenylate kinase isoenzyme 1 [OS=Homo sapiens]	4.03262	1	1.90137	11.7221	1	3.61655	1.83116	0.906	2.10037	0.00431568	0.00218422	0.0199238	Enriched	Enriched	Rejected
O60610-1	Protein diaphanous homolog 1 [OS=Homo sapiens]	0.901464	0.317	1.43626	2.40934	0.994	1.899	8.32703	0.999	3.06725	0.0473865	0.0133424	0.005631	Rejected	Enriched	Enriched
Q15717-2	Isoform 2 of ELAV-like protein 1 [OS=Homo sapiens]	5.67905	1	2.13054	20.7999	1	2.65147	2.56179	0.892	4.40118	0.00433287	0.00220115	0.0211163	Enriched	Enriched	Rejected
O95299-2	Isoform 2 of NADH dehydrogenase [ubiquinone] 1 alpha subcomplex subunit 10, mitochondrial [OS=Homo sapiens]	0.82163	0.135	1.34477	6.33597	0.999	2.60871	1.0696	0.681	1.28486	0.0530433	0.0102608	0.0330739	Rejected	Enriched	Rejected
P35579-1	Myosin-9 [OS=Homo sapiens]	1.64955	0.893	1.76994	1.98439	1	1.35708	4.315	1	2.00188	0.0228851	0.00592618	0.00221928	Rejected	Enriched	Enriched
P30825	High affinity cationic amino acid transporter 1 [OS=Homo sapiens]	2.32617	0.767	2.90546	1.29026	0.976	1.23172	1.49086	0.95	1.48917	0.0295736	0.016661	0.0159324	Rejected	Rejected	Rejected
Q5QNW6-2	Isoform 2 of Histone H2B type 2-F [OS=Homo sapiens]	20.619	1	6.43364	1.64292	0.971	1.49522	1.07539	0.523	3.21755	0.00435007	0.0173044	0.0398973	Enriched	Rejected	Rejected
Q9NWH9-1	SAFB-like transcription modulator [OS=Homo sapiens]	2.58685	0.978	2.10853	6.10495	1	3.96463	0.0671234	0.454	34.7208	0.0158356	0.00502878	0.0433753	Rejected	Enriched	Rejected
P30154-2	Isoform 2 of Serine/threonine-protein phosphatase 2A 65 kDa regulatory subunit A beta isoform [OS=Homo sapiens]	1.80576	0.76	2.66436	0.714865	0.182	1.92844	2.98027	0.99	2.10782	0.0299347	0.0511683	0.00982113	Rejected	Rejected	Rejected
P00738	Haptoglobin [OS=Homo sapiens]	1.41678	0.659	9.4251	2.54547	0.839	3.19674	0.292569	0.393	6.54194	0.0339065	0.0265323	0.0460086	Rejected	Rejected	Rejected
P16403	Histone H1.2 [OS=Homo sapiens]	3.69485	0.999	2.74277	0.850056	0.398	2.14173	3.55463	0.996	2.34313	0.00899243	0.0449035	0.00799934	Enriched	Rejected	Enriched
Q5XKP0	MICOS complex subunit MIC13 [OS=Homo sapiens]	2.93817	0.896	3.08578	1.10809	0.535	2.10999	1.17339	0.513	1.90404	0.0226788	0.0394345	0.0405432	Rejected	Rejected	Rejected
P51665	26S proteasome non-ATPase regulatory subunit 7 [OS=Homo sapiens]	8.49272	1	2.78683	1.41368	0.716	2.86426	0.465225	0.23	4.04467	0.00436726	0.0328987	0.0512918	Enriched	Rejected	Rejected
O75340	programmed cell death protein 6 [OS=Homo sapiens]	0.634624	0.037	1.54434	0.626304	0.025	1.4857	2.24584	0.7	2.86643	0.0571183	0.057704	0.0322623	Rejected	Rejected	Rejected
P50542-4	Isoform 4 of Peroxisomal targeting signal 1 receptor [OS=Homo sapiens]	3.79891	0.992	2.5374	6.14063	1	2.43482	3.65646	0.988	2.79474	0.0128095	0.00462242	0.0102352	Enriched	Enriched	Rejected
Q96PK6-1	RNA-binding protein 14 [OS=Homo sapiens]	0.959061	0.433	1.55402	2.54672	1	1.62261	1.0353	0.525	3.16455	0.0436554	0.00773789	0.0398476	Rejected	Enriched	Rejected
O75787	Renin receptor [OS=Homo sapiens]	2.16636	0.76	2.94842	0.559644	0.156	1.98985	0.612644	0.243	4.60211	0.0299519	0.051998	0.0508943	Rejected	Rejected	Rejected
P27816-1	Microtubule-associated protein 4 [OS=Homo sapiens]	1.33919	0.972	1.29249	3.10405	1	1.5412	2.34399	0.999	1.59524	0.0166609	0.0051981	0.00536602	Rejected	Enriched	Enriched
Q96KC8	DnaJ homolog subfamily C member 1 [OS=Homo sapiens]	1.00997	0.5	1.3356	1.07143	0.629	1.341	1.3068	0.973	1.27105	0.0408356	0.036082	0.0130507	Rejected	Rejected	Rejected
P05109	Protein S100-A8 [OS=Homo sapiens]	1.11075	0.507	2.71744	2.85906	1	1.7022	1.18237	0.71	1.61412	0.0402682	0.00739925	0.0317489	Rejected	Enriched	Rejected
Q9BUB7	Transmembrane protein 70, mitochondrial [OS=Homo sapiens]	1.16962	0.802	1.35706	0.702863	0.161	1.59932	1.82208	0.749	2.05903	0.0278886	0.0518117	0.029894	Rejected	Rejected	Rejected
Q9NZT1	Calmodulin-like protein 5 [OS=Homo sapiens]	0.908835	0.496	2.88537	1.32019	0.624	1.9687	5.64641	0.511	10.5199	0.0411107	0.0362682	0.0405929	Rejected	Rejected	Rejected
Q15029	116 kDa U5 small nuclear ribonucleoprotein component [OS=Homo sapiens]	5.46334	1	3.58216	1.30006	0.819	1.59053	1.43158	0.848	1.73322	0.00438446	0.0276668	0.0243458	Enriched	Rejected	Rejected
P08133-1	annexin A6 [OS=Homo sapiens]	2.58007	0.997	1.96067	1.39996	0.726	1.93119	2.54314	0.983	2.21703	0.0107634	0.0325601	0.0113779	Enriched	Rejected	Rejected
Q96DB5	regulator of microtubule dynamics protein 1 [OS=Homo sapiens]	6.39849	0.999	2.99502	5.26068	0.999	2.25644	1.73567	0.814	2.5935	0.00900963	0.00912631	0.0261179	Enriched	Enriched	Rejected
P41567	eukaryotic translation initiation factor 1 [OS=Homo sapiens]	19.4972	0.522	37.7296	38.4187	0.538	63.8108	2.11006	0.875	2.99886	0.0394601	0.0393329	0.0224081	Rejected	Rejected	Rejected
O00116	Alkyldihydroxyacetonephosphate synthase, peroxisomal [OS=Homo sapiens]	2.0899	0.993	1.57121	1.30961	0.784	1.78407	0.351925	0.009	2.39615	0.0124312	0.0295801	0.0592912	Enriched	Rejected	Rejected
Q6AI08	HEAT repeat-containing protein 6 [OS=Homo sapiens]	0.542244	0.06	1.94364	0.843123	0.448	2.02771	0.747297	0.391	4.20193	0.0560007	0.0430748	0.0461411	Rejected	Rejected	Rejected
Q9BZL4	Protein phosphatase 1 regulatory subunit 12C [OS=Homo sapiens]	0.991925	0.472	1.26697	1.06981	0.68	1.23824	0.895941	0.161	1.19715	0.0422627	0.0343549	0.0539417	Rejected	Rejected	Rejected
P01857	Immunoglobulin heavy constant gamma 1 [OS=Homo sapiens]	1.84896	1	1.33594	1.97002	0.967	1.85527	1.61102	0.676	3.28248	0.00440165	0.0177785	0.0334713	Enriched	Rejected	Rejected
P30419	glycylpeptide N-tetradecanoyltransferase 1 [OS=Homo sapiens]	2.12287	0.975	1.8806	1.33788	0.562	1.69226	0.795764	0.045	1.29	0.0162827	0.0385709	0.0574362	Rejected	Rejected	Rejected
P23490	loricrin [OS=Homo sapiens]	3.44857	0.92	3.77687	0.653934	0.286	2.9127	1.22165	0.511	2.39749	0.0210798	0.0480698	0.0406095	Rejected	Rejected	Rejected
Q8NBU5	ATPase family aaa domain-containing protein 1 [OS=Homo sapiens]	3.56759	1	1.64589	2.95383	0.998	1.98048	2.11012	0.995	1.58998	0.00441884	0.0104131	0.00816496	Enriched	Enriched	Enriched
P48739-3	Isoform 3 of Phosphatidylinositol transfer protein beta isoform [OS=Homo sapiens]	3.74613	1	1.7981	4.4365	1	1.67402	6.13019	1	2.05114	0.00443604	0.00221808	0.00129182	Enriched	Enriched	Enriched
Q15907	Ras-related protein Rab-11B [OS=Homo sapiens]	3.14667	0.987	2.18101	5.5293	1	1.76728	21.4433	1	4.36673	0.0140818	0.0048256	0.00208678	Enriched	Enriched	Enriched
P19367-3	Isoform 3 of Hexokinase-1 [OS=Homo sapiens]	1.25052	0.559	2.16714	1.84173	0.979	1.64628	2.07178	0.975	1.84026	0.0376719	0.0163393	0.0127029	Rejected	Rejected	Rejected
P61289-2	Isoform 2 of Proteasome activator complex subunit 3 [OS=Homo sapiens]	6.82434	0.999	3.08723	0.883788	0.395	2.05625	1.09932	0.609	1.67702	0.00902682	0.045022	0.0362537	Enriched	Rejected	Rejected
P26006	Integrin alpha-3 [OS=Homo sapiens]	0.828135	0.342	1.65206	1.19001	0.821	1.37163	0.606241	0.002	1.35674	0.0468363	0.0275821	0.0600199	Rejected	Rejected	Rejected
Q6ZSR9	Uncharacterized protein FLJ45252 [OS=Homo sapiens]	0.88389	0.261	1.36329	11.0875	1	1.95633	0.534946	0.169	2.32459	0.0488308	0.0080088	0.0536105	Rejected	Enriched	Rejected
O60264	SWI/SNF-related matrix-associated actin-dependent regulator of chromatin subfamily A member 5 [OS=Homo sapiens]	0.785166	0.064	1.33841	1.13837	0.559	2.18082	1.86308	0.9	2.25616	0.05576	0.0386895	0.0205035	Rejected	Rejected	Rejected
P25815	Protein S100-P [OS=Homo sapiens]	1.09723	0.628	1.53393	1.69138	0.521	2.65486	5.42649	0.555	7.32256	0.0351616	0.0402303	0.0385889	Rejected	Rejected	Rejected
P35573-1	glycogen debranching enzyme [OS=Homo sapiens]	86.6999	1	2.20678	4.22963	1	1.73772	1.13606	0.895	1.18993	0.00445323	0.00223502	0.0208678	Enriched	Enriched	Rejected
O15533-3	Isoform 3 of Tapasin [OS=Homo sapiens]	0.898878	0.476	3.54167	7.38388	1	2.9405	2.23202	0.998	1.64995	0.0422111	0.00755164	0.00639285	Rejected	Enriched	Enriched
Q8WUD1	Ras-related protein Rab-2B [OS=Homo sapiens]	2.26565	0.942	2.34145	0.746447	0.099	1.40153	0.930407	0.328	1.28596	0.0196871	0.0538774	0.0480126	Rejected	Rejected	Rejected
Q03518	Antigen peptide transporter 1 [OS=Homo sapiens]	0.625215	0.138	1.73979	1.09328	0.705	1.32813	0.830733	0.054	1.20039	0.0529058	0.0334067	0.0571381	Rejected	Rejected	Rejected
Q9NSE4	Isoleucine--tRNA ligase, mitochondrial [OS=Homo sapiens]	0.372691	0.001	1.75417	0.842166	0.315	1.72501	1.05747	0.533	3.10533	0.0607118	0.0472401	0.0394833	Rejected	Rejected	Rejected
Q96G28-2	Isoform 2 of Cilia- and flagella-associated protein 36 [OS=Homo sapiens]	3.11931	0.999	1.74318	8.51897	1	2.25463	5.75433	1	2.01847	0.00904402	0.00379275	0.0018218	Enriched	Enriched	Enriched
P18583-5	Isoform D of Protein SON [OS=Homo sapiens]	1.81934	0.953	1.81743	0.767879	0.343	2.87787	1.67413	0.834	2.01859	0.0187414	0.0464443	0.025058	Rejected	Rejected	Rejected
Q15436	protein transport protein Sec23A [OS=Homo sapiens]	1.96521	0.949	1.96963	2.93138	0.505	6.27312	0.986688	0.481	2.45225	0.0191025	0.0409076	0.0420835	Rejected	Rejected	Rejected
Q8ND04-2	Isoform 2 of Protein SMG8 [OS=Homo sapiens]	3.76094	0.985	3.10709	2.4579	0.993	1.96879	1.84419	0.911	2.08918	0.0145633	0.0135963	0.0193938	Rejected	Enriched	Rejected
P15924-1	Desmoplakin [OS=Homo sapiens]	3.68752	1	1.80227	4.30078	0.995	3.48008	1.94363	0.747	2.64223	0.00447043	0.0123264	0.0299271	Enriched	Enriched	Rejected
P12268	inosine-5'-monophosphate dehydrogenase 2 [OS=Homo sapiens]	1.66242	0.928	1.78211	0.997096	0.475	1.62966	1.62292	0.717	2.47742	0.0205983	0.0421605	0.0314342	Rejected	Rejected	Rejected
P54619-3	Isoform 3 of 5'-AMP-activated protein kinase subunit gamma-1 [OS=Homo sapiens]	0.974501	0.434	1.61222	1.00285	0.518	1.82974	4.86689	0.991	3.71862	0.0436039	0.0402641	0.0094899	Rejected	Rejected	Enriched
O43707	Alpha-actinin-4 [OS=Homo sapiens]	1.85335	1	1.28163	2.31503	1	1.62573	1.48638	0.748	2.72819	0.00448762	0.00225195	0.0299106	Enriched	Enriched	Rejected
P25685	dnaJ homolog subfamily B member 1 [OS=Homo sapiens]	1.70606	0.947	1.71885	0.516495	0.025	1.72632	3.1737	0.981	2.69908	0.0192572	0.0576532	0.0118582	Rejected	Rejected	Rejected
P35222	Catenin beta-1 [OS=Homo sapiens]	0.514016	0.061	2.10059	0.685065	0.089	1.48887	0.899649	0.43	1.97138	0.0558803	0.0541991	0.0443856	Rejected	Rejected	Rejected
P34932	Heat shock 70 kDa protein 4 [OS=Homo sapiens]	6.14683	1	1.69677	3.26447	1	1.61363	2.89494	1	1.79583	0.00450481	0.00226888	0.00130838	Enriched	Enriched	Enriched
P54920	alpha-soluble nsf attachment protein [OS=Homo sapiens]	3.57941	1	1.67884	1.71308	0.963	1.65686	0.730076	0.337	2.70683	0.00452201	0.018151	0.0476814	Enriched	Rejected	Rejected
Q7L576-1	cytoplasmic FMR1-interacting protein 1 [OS=Homo sapiens]	3.02174	0.522	6.75921	1.46061	0.744	2.76682	2.61132	0.909	3.65673	0.0394773	0.0316796	0.0196091	Rejected	Rejected	Rejected
Q9NVF7-1	F-box only protein 28 [OS=Homo sapiens]	0.351505	0.004	2.42003	1.37869	0.965	1.33718	0.798108	0.028	1.22455	0.0599209	0.0180494	0.058165	Rejected	Rejected	Rejected
Q7L014	probable ATP-dependent RNA helicase DDX46 [OS=Homo sapiens]	3.79214	1	2.14157	2.35328	0.996	1.84531	0.884287	0.443	3.24	0.0045392	0.0118354	0.0438059	Enriched	Enriched	Rejected
Q9HC84	Mucin-5B [OS=Homo sapiens]	1.79306	1	1.34021	1.13165	0.646	1.65582	1.34507	0.778	1.89537	0.0045564	0.0354555	0.0281881	Enriched	Rejected	Rejected
P81605-2	Isoform 2 of Dermcidin [OS=Homo sapiens]	1.77182	1	1.27658	1.39354	0.938	1.40534	1.1651	0.676	1.7476	0.00457359	0.0207078	0.0334879	Enriched	Rejected	Rejected
Q8NCF5-1	NFATC2-interacting protein [OS=Homo sapiens]	0.940798	0.33	1.27654	0.959603	0.408	1.42784	1.2349	0.95	1.23319	0.0470598	0.0444802	0.0159821	Rejected	Rejected	Rejected
O43301	Heat shock 70 kDa protein 12A [OS=Homo sapiens]	0.958914	0.386	1.2406	0.86242	0.182	1.3355	1.21636	0.9	1.26847	0.0454952	0.0511852	0.02052	Rejected	Rejected	Rejected
Q13247	Serine/arginine-rich splicing factor 6 [OS=Homo sapiens]	0.67335	0.072	1.57392	0.507434	0.151	2.15281	0.915574	0.423	1.84964	0.0553989	0.052235	0.0447002	Rejected	Rejected	Rejected
P13987	CD59 glycoprotein [OS=Homo sapiens]	8.01936	1	3.04201	2.72251	0.998	2.07405	2.38777	0.939	2.54781	0.00459078	0.0104301	0.0170586	Enriched	Enriched	Rejected
Q9HC52	chromobox protein homolog 8 [OS=Homo sapiens]	11.1805	0.89	16.191	26.9962	0.98	23.6993	3.76282	0.972	3.12834	0.0231259	0.01617	0.0131666	Rejected	Rejected	Rejected
P47929	galectin-7 [OS=Homo sapiens]	0.0248342	0.089	43.8741	4.67678	0.643	7.09856	6.26991	0.524	8.8311	0.0546939	0.0356417	0.0398808	Rejected	Rejected	Rejected
O76024	Wolframin [OS=Homo sapiens]	3.76545	0.964	3.61798	4.89542	0.996	3.04838	1.79319	0.964	1.72512	0.0176754	0.0119539	0.0142928	Rejected	Enriched	Rejected
Q96AG4	Leucine-rich repeat-containing protein 59 [OS=Homo sapiens]	0.625488	0.254	2.96307	1.30921	0.735	2.20724	5.88803	0.999	2.75822	0.0491059	0.0321707	0.00596224	Rejected	Rejected	Enriched
O15116	U6 snRNA-associated Sm-like protein LSm1 [OS=Homo sapiens]	0.989349	0.444	1.23473	1.13462	0.736	1.34577	1.35819	0.571	1.77658	0.0432944	0.032086	0.0378602	Rejected	Rejected	Rejected
P60468	protein transport protein Sec61 subunit beta [OS=Homo sapiens]	3.29554	0.998	1.93447	1.74982	0.972	1.6072	2.56244	0.989	1.96944	0.00998968	0.017169	0.00993707	Enriched	Rejected	Rejected
Q96K19-3	Isoform 3 of E3 ubiquitin-protein ligase RNF170 [OS=Homo sapiens]	1.09952	0.758	1.22584	1.49629	0.969	1.46494	1.05512	0.593	1.3432	0.0300378	0.0175753	0.0369493	Rejected	Rejected	Rejected
Q96CM8-2	Isoform 2 of Acyl-CoA synthetase family member 2, mitochondrial [OS=Homo sapiens]	0.45737	0.156	2.43344	1.88464	0.981	1.68943	0.883305	0.431	5.81439	0.0524072	0.0160853	0.0443193	Rejected	Rejected	Rejected
Q15517	corneodesmosin [OS=Homo sapiens]	2.48738	0.999	1.76428	2.08514	0.994	1.78247	1.3124	0.802	1.6565	0.00906121	0.0130545	0.0267473	Enriched	Enriched	Rejected
P53992	Protein transport protein sec24c [OS=Homo sapiens]	2.7177	0.818	4.50476	8.12385	0.995	3.57148	1.27629	0.732	1.92591	0.0271492	0.0126143	0.0305399	Rejected	Enriched	Rejected
P40306	Proteasome subunit beta type-10 [OS=Homo sapiens]	9.03836	0.743	9.85431	0.787867	0.051	1.2725	0.572472	0.439	2.20662	0.0307428	0.0560108	0.0440543	Rejected	Rejected	Rejected
Q9UMX5	Neudesin [OS=Homo sapiens]	0.404149	0.017	1.92261	0.519139	0.061	2.16129	0.72653	0.325	2.53829	0.058425	0.055469	0.0482113	Rejected	Rejected	Rejected
Q15291-1	Retinoblastoma-binding protein 5 [OS=Homo sapiens]	1.0688	0.663	1.28582	0.971898	0.415	1.29417	1.87375	0.606	2.41703	0.0337345	0.0442431	0.0364359	Rejected	Rejected	Rejected
P21283	V-type proton ATPase subunit C 1 [OS=Homo sapiens]	10.7407	0.917	11.9	0.981015	0.489	2.317	0.648597	0.177	2.13915	0.0212861	0.041551	0.0532461	Rejected	Rejected	Rejected
Q13148-1	TAR DNA-binding protein 43 [OS=Homo sapiens]	3.27455	0.999	1.84554	2.74549	0.885	3.15882	2.57026	0.984	2.09474	0.0090784	0.0242804	0.0112123	Enriched	Rejected	Rejected
Q9H0E2	Toll-interacting protein [OS=Homo sapiens]	0.876237	0.181	1.25347	0.942588	0.349	1.24222	2.89984	0.958	2.8419	0.0515475	0.046275	0.0150381	Rejected	Rejected	Rejected
P25325-2	Isoform 2 of 3-mercaptopyruvate sulfurtransferase [OS=Homo sapiens]	0.819114	0.242	1.70628	1.67044	0.724	2.61015	1.81185	0.901	2.09727	0.0495014	0.0326278	0.0203875	Rejected	Rejected	Rejected
Q86TB9	Protein PAT1 homolog 1 [OS=Homo sapiens]	1.17906	0.841	1.29911	1.16978	0.934	1.19232	0.951554	0.329	1.20735	0.0259457	0.0210125	0.0479795	Rejected	Rejected	Rejected
P55789	FAD-linked sulfhydryl oxidase ALR [OS=Homo sapiens]	0.993991	0.489	1.28219	0.858914	0.093	1.21606	1.09709	0.773	1.23979	0.041575	0.0540637	0.0284863	Rejected	Rejected	Rejected
Q9ULV4-3	Isoform 3 of Coronin-1C [OS=Homo sapiens]	1.15552	0.618	2.26556	4.24289	1	3.08753	16.2722	1	2.65912	0.0356774	0.00712834	0.0024677	Rejected	Enriched	Enriched
Q13155	aminoacyl tRNA synthase complex-interacting multifunctional protein 2 [OS=Homo sapiens]	0.235134	0.003	1.99349	1.65419	0.884	2.01675	1.42449	0.78	1.95882	0.06011	0.0243651	0.028006	Rejected	Rejected	Rejected
Q09028	Histone-binding protein RBBP4 [OS=Homo sapiens]	1.61863	0.997	1.36453	3.08226	1	1.57337	2.70928	0.99	1.94026	0.0107806	0.00419912	0.00958927	Enriched	Enriched	Rejected
P14618	Pyruvate kinase PKM [OS=Homo sapiens]	3.53183	0.999	1.73412	4.7077	1	1.83032	4.99741	1	2.44413	0.0090956	0.00380969	0.00183836	Enriched	Enriched	Enriched
O94832	Unconventional myosin-Id [OS=Homo sapiens]	3.92431	0.982	3.68838	1.21449	0.839	1.38568	0.94735	0.325	1.23719	0.0151651	0.0265154	0.0481782	Rejected	Rejected	Rejected
P17980	26S proteasome regulatory subunit 6A [OS=Homo sapiens]	0.158656	0	1.97732	2.39955	0.792	2.75001	1.32109	0.852	1.62265	0.0618982	0.0292245	0.0241471	Rejected	Rejected	Rejected
Q5H9R7-1	Serine/threonine-protein phosphatase 6 regulatory subunit 3 [OS=Homo sapiens]	3.99211	0.995	3.0638	0.831311	0.327	1.84202	0.718343	0.207	2.00774	0.0117263	0.0469015	0.0520537	Enriched	Rejected	Rejected
P62191	26S proteasome regulatory subunit 4 [OS=Homo sapiens]	0.429471	0.058	2.45471	0.443953	0.014	1.99174	0.754554	0.166	1.63953	0.0561039	0.0585506	0.053743	Rejected	Rejected	Rejected
Q13526	peptidyl-prolyl cis-trans isomerase NIMA-interacting 1 [OS=Homo sapiens]	3.41968	0.987	2.51341	4.3759	0.996	2.64852	4.04227	0.973	3.33313	0.014099	0.0119201	0.0129513	Enriched	Enriched	Rejected
P51648-2	Isoform 2 of Fatty aldehyde dehydrogenase [OS=Homo sapiens]	0.390722	0.039	2.44949	2.56311	1	1.62437	4.60736	0.971	4.26546	0.0569292	0.00849983	0.0133819	Rejected	Enriched	Rejected
O75691	Small subunit processome component 20 homolog [OS=Homo sapiens]	0.253739	0.03	3.67957	1.28361	0.713	2.1094	3.20288	0.77	10.3949	0.0575653	0.033085	0.0287844	Rejected	Rejected	Rejected
P07814	Bifunctional glutamate/proline--tRNA ligase [OS=Homo sapiens]	1.14095	0.625	1.92637	0.279108	0	1.79924	0.720481	0.505	4.03476	0.0352648	0.0614121	0.0410566	Rejected	Rejected	Rejected
P15151-1	Poliovirus receptor [OS=Homo sapiens]	0.908468	0.281	1.2741	0.910421	0.241	1.23644	0.957009	0.42	1.39334	0.0482978	0.0496444	0.0448824	Rejected	Rejected	Rejected
Q1KMD3	heterogeneous nuclear ribonucleoprotein U-like protein 2 [OS=Homo sapiens]	0.746003	0.078	1.40786	0.394367	0.083	2.78954	0.146652	0.001	2.40334	0.0552098	0.0544531	0.0603511	Rejected	Rejected	Rejected
P07947	tyrosine-protein kinase Yes [OS=Homo sapiens]	0.781043	0.26	1.8951	0.439651	0.075	2.33873	0.249757	0.332	9.18467	0.0488652	0.0548933	0.047847	Rejected	Rejected	Rejected
Q16186	Proteasomal ubiquitin receptor ADRM1 [OS=Homo sapiens]	1.4203	0.626	3.13138	1.14221	0.619	1.94106	18.1088	1	2.67349	0.0352132	0.0364545	0.00447168	Rejected	Rejected	Enriched
O95865	N(G),N(G)-dimethylarginine dimethylaminohydrolase 2 [OS=Homo sapiens]	0.858156	0.381	2.70594	1.99256	0.906	2.32768	0.380437	0.104	3.40539	0.0456671	0.0229597	0.0555151	Rejected	Rejected	Rejected
Q8NBT2	kinetochore protein SPC24 [OS=Homo sapiens]	0.284085	0.087	3.88567	0.679257	0.157	1.70997	0.172774	0.165	6.52282	0.0547971	0.0519641	0.0537761	Rejected	Rejected	Rejected
Q9Y512	sorting and assembly machinery component 50 homolog [OS=Homo sapiens]	8.23345	0.6	16.6548	1.42239	0.92	1.53074	1.03351	0.49	4.93732	0.0363308	0.0219776	0.041686	Rejected	Rejected	Rejected
P63173	60s ribosomal protein l38 [OS=Homo sapiens]	16.1306	0.554	31.1396	1.08355	0.576	2.01264	3.76631	0.703	5.32326	0.0379298	0.0380461	0.0319642	Rejected	Rejected	Rejected
P15121	aldose reductase [OS=Homo sapiens]	1.14264	0.659	1.68736	1.47673	0.761	2.76756	7.0399	1	3.39868	0.0339237	0.0309685	0.00432262	Rejected	Rejected	Enriched
Q9Y5S9	RNA-binding protein 8A [OS=Homo sapiens]	1.66387	0.789	2.40632	1.48588	0.786	1.68505	2.7722	0.956	2.66778	0.0285591	0.0294785	0.0152534	Rejected	Rejected	Rejected
Q13616	Cullin-1 [OS=Homo sapiens]	4.35209	0.531	5.41338	8.25078	0.999	6.81004	1.07375	0.521	1.50865	0.0389271	0.0100068	0.0400298	Rejected	Enriched	Rejected
Q92621	Nuclear pore complex protein Nup205 [OS=Homo sapiens]	6.5815	1	2.13767	3.41361	0.999	2.30036	53.7044	1	7.23385	0.00460798	0.00892313	0.00279894	Enriched	Enriched	Enriched
Q9UQN3-1	Charged multivesicular body protein 2b [OS=Homo sapiens]	5.21501	0.979	4.1342	2.46797	0.998	1.90015	1.90799	0.979	1.71707	0.0156293	0.0105994	0.0121232	Rejected	Enriched	Rejected
Q96SB4-3	Isoform 1 of SRSF protein kinase 1 [OS=Homo sapiens]	0.80283	0.14	1.39032	0.797968	0	1.1458	0.882484	0.174	1.21352	0.0528198	0.0617169	0.0534448	Rejected	Rejected	Rejected
B3EWG6	Protein FAM25G [OS=Homo sapiens]	3.02104	0.987	2.57483	1.25417	0.939	1.2691	2.55687	0.926	2.63503	0.0141162	0.0204707	0.0182676	Enriched	Rejected	Rejected
P23528	Cofilin-1 [OS=Homo sapiens]	3.7519	1	1.63534	0.878944	0.372	1.8467	1.45159	0.902	1.58134	0.00462517	0.0456993	0.0202551	Enriched	Rejected	Rejected
P49790	Nuclear pore complex protein Nup153 [OS=Homo sapiens]	0.694928	0.17	1.93968	5.3985	1	2.0928	0.467158	0.198	3.35933	0.0520117	0.00826278	0.0523849	Rejected	Enriched	Rejected
Q13045-1	protein flightless-1 homolog [OS=Homo sapiens]	2.23308	0.917	2.66828	4.64629	1	1.83122	21.9928	0.983	19.4788	0.0213033	0.00580765	0.0113283	Rejected	Enriched	Rejected
Q9NRW3	DNA dC->dU-editing enzyme APOBEC-3C [OS=Homo sapiens]	12.451	1	4.13314	2.51927	0.92	2.79002	0.864416	0.398	3.25058	0.00464237	0.0219099	0.0457436	Enriched	Rejected	Rejected
Q15003	Condensin complex subunit 2 [OS=Homo sapiens]	1.8451	0.959	1.80989	1.10657	0.545	2.10407	4.05838	1	2.03089	0.0182256	0.0391466	0.00457105	Rejected	Rejected	Enriched
Q8NFH4	Nucleoporin Nup37 [OS=Homo sapiens]	1.96986	0.74	3.85347	1.36008	0.727	2.40739	2.4666	0.946	2.51607	0.0308803	0.0325093	0.0164458	Rejected	Rejected	Rejected
P48637	glutathione synthetase [OS=Homo sapiens]	0.442605	0.001	1.59364	14.2978	1	1.94507	1.24906	0.576	2.69883	0.060729	0.00861835	0.0376118	Rejected	Enriched	Rejected
Q9BRZ2-1	E3 ubiquitin-protein ligase TRIM56 [OS=Homo sapiens]	1.41435	0.657	1.6842	0.87553	0.246	1.30925	0.822909	0.099	1.27358	0.0340956	0.0494582	0.0556807	Rejected	Rejected	Rejected
Q9HCK8-1	Chromodomain-helicase-dna-binding protein 8 [OS=Homo sapiens]	0.733265	0.028	1.30083	0.490584	0.143	2.20308	18.2615	0.991	5.12697	0.0576685	0.0525737	0.00950646	Rejected	Rejected	Enriched
Q9H583	HEAT repeat-containing protein 1 [OS=Homo sapiens]	2.31393	0.878	2.82281	1.42636	0.887	1.59289	0.534462	0.398	3.4926	0.0239168	0.0242127	0.0457602	Rejected	Rejected	Rejected
P78318	Immunoglobulin-binding protein 1 [OS=Homo sapiens]	1.41018	0.668	2.49951	3.49118	0.962	2.93779	0.629485	0.326	2.74083	0.0334766	0.0183034	0.0481285	Rejected	Rejected	Rejected
Q9Y2R9	28S ribosomal protein S7, mitochondrial [OS=Homo sapiens]	0.808906	0.154	1.36081	2.7421	0.814	3.08787	0.986306	0.48	1.93434	0.0524931	0.0280393	0.0421497	Rejected	Rejected	Rejected
Q8IVM0	Coiled-coil domain-containing protein 50 [OS=Homo sapiens]	4.35373	1	1.65534	1.94981	1	1.26701	2.89269	1	1.53507	0.00465956	0.00228581	0.00132494	Enriched	Enriched	Enriched
Q6GMV2	SET and MYND domain-containing protein 5 [OS=Homo sapiens]	0.616475	0.056	1.65732	0.791495	0.3	1.94911	2.10377	0.636	4.13571	0.0562414	0.0477311	0.0352103	Rejected	Rejected	Rejected
P11137	microtubule-associated protein 2 [OS=Homo sapiens]	1.5922	0.865	1.82776	2.09064	0.82	3.22538	0.945917	0.462	2.6281	0.0247077	0.027616	0.0430109	Rejected	Rejected	Rejected
Q13555-4	Isoform 4 of Calcium/calmodulin-dependent protein kinase type II subunit gamma [OS=Homo sapiens]	1.86438	0.644	2.58608	1.41133	0.703	2.84906	0.640951	0.237	2.57365	0.0345426	0.0335083	0.0510765	Rejected	Rejected	Rejected
Q3KQU3	MAP7 domain-containing protein 1 [OS=Homo sapiens]	1.0183	0.506	3.05212	1.01562	0.535	1.26066	0.27165	0.047	3.72878	0.040337	0.0394514	0.0573037	Rejected	Rejected	Rejected
Q8IX01-1	SURP and G-patch domain-containing protein 2 [OS=Homo sapiens]	1.14477	0.819	1.28052	1.25525	0.957	1.2467	1.22826	0.861	1.38132	0.0270805	0.0188283	0.023319	Rejected	Rejected	Rejected
P51003	Poly(A) polymerase alpha [OS=Homo sapiens]	0.490152	0.348	8.20514	5.33506	1	2.07436	2.12603	0.78	2.33397	0.04663	0.00790721	0.0279728	Rejected	Enriched	Rejected
P50454	Serpin H1 [OS=Homo sapiens]	2.47514	0.74	3.0287	1.41201	0.706	1.92922	13.3553	0.998	8.30904	0.0308975	0.0333559	0.00660815	Rejected	Rejected	Enriched
O75962-1	Triple functional domain protein [OS=Homo sapiens]	0.780584	0.032	1.24699	1.23206	0.976	1.19401	1.13373	0.742	1.32598	0.0574278	0.0167118	0.0301424	Rejected	Rejected	Rejected
Q12972-1	Nuclear inhibitor of protein phosphatase 1 [OS=Homo sapiens]	10.6164	0.925	10.7407	7.59139	1	2.38371	0.693268	0.018	1.34285	0.0207359	0.00577379	0.0587281	Rejected	Enriched	Rejected
P48735	Isocitrate dehydrogenase [NADP], mitochondrial [OS=Homo sapiens]	0.613724	0.054	1.64829	1.18764	0.69	1.77596	4.18752	0.998	3.0755	0.0563446	0.0340163	0.00664127	Rejected	Rejected	Enriched
P28072	Proteasome subunit beta type-6 [OS=Homo sapiens]	0.902607	0.452	2.08286	2.12803	0.964	2.01254	0.856533	0.341	2.49035	0.0430365	0.0181172	0.0475157	Rejected	Rejected	Rejected
Q9NPF4	Probable tRNA N6-adenosine threonylcarbamoyltransferase [OS=Homo sapiens]	1.20853	0.792	1.37273	0.763296	0.078	1.34635	1.11955	0.784	1.25875	0.0283872	0.0546901	0.0278072	Rejected	Rejected	Rejected
Q13740-1	CD166 antigen [OS=Homo sapiens]	1.96744	1	1.37438	1.99365	0.991	1.6321	3.86079	0.995	2.10109	0.00467675	0.0140366	0.00818152	Enriched	Enriched	Enriched
Q15370	Elongin-B [OS=Homo sapiens]	2.02245	0.954	1.97606	4.45542	0.963	3.93563	1.40027	0.716	3.04583	0.0185695	0.0181849	0.0314674	Rejected	Rejected	Rejected
P49753-1	Acyl-coenzyme A thioesterase 2, mitochondrial [OS=Homo sapiens]	3.56893	1	1.71107	1.01403	0.52	1.50721	2.38677	0.964	2.25143	0.00469395	0.0402472	0.0143756	Enriched	Rejected	Rejected
Q14194-2	Isoform LCRMP-1 of Dihydropyrimidinase-related protein 1 [OS=Homo sapiens]	0.847798	0.296	1.61098	1.08805	0.723	1.25296	1.04382	0.592	1.29799	0.0479023	0.0326956	0.0370156	Rejected	Rejected	Rejected
Q14677-3	Isoform 3 of Clathrin interactor 1 [OS=Homo sapiens]	1.5548	0.95	1.55297	3.14523	0.998	1.65898	3.40321	1	1.68773	0.0190337	0.0106671	0.00308049	Rejected	Enriched	Enriched
P62873	Guanine nucleotide-binding protein G(I)/G(S)/G(T) subunit beta-1 [OS=Homo sapiens]	3.68377	1	1.89444	3.37067	1	1.63867	3.05993	0.991	2.30358	0.00471114	0.00230274	0.00927459	Enriched	Enriched	Enriched
Q92485-1	acid sphingomyelinase-like phosphodiesterase 3B [OS=Homo sapiens]	0.917735	0.244	1.211	1.12498	0.818	1.25031	1.04484	0.672	1.17198	0.0493466	0.0278869	0.0338026	Rejected	Rejected	Rejected
Q8IWE2	Protein Noxp20 [OS=Homo sapiens]	2.82882	0.995	1.81999	1.47008	0.477	4.05951	2.36641	0.799	3.00289	0.0117435	0.0420081	0.026946	Enriched	Rejected	Rejected
Q9UBX3-2	Isoform 2 of Mitochondrial dicarboxylate carrier [OS=Homo sapiens]	0.544605	0.022	1.67381	2.44378	0.996	1.79806	0.795361	0.279	1.92297	0.0581327	0.0122757	0.0496191	Rejected	Enriched	Rejected
Q9GZP4	PITH domain-containing protein 1 [OS=Homo sapiens]	1.8528	0.985	1.57627	0.461224	0.022	1.95447	0.907137	0.402	1.80255	0.0145805	0.0578395	0.0456277	Rejected	Rejected	Rejected
Q9BX40	protein LSM14 homolog B [OS=Homo sapiens]	1.47497	0.877	1.78638	0.436816	0.063	2.46295	1.21162	0.594	3.04491	0.0240199	0.0553336	0.0369328	Rejected	Rejected	Rejected
O43854-1	EGF-like repeat and discoidin I-like domain-containing protein 3 [OS=Homo sapiens]	2.80415	0.996	1.94108	2.53093	0.94	2.60132	4.98155	0.593	10.2169	0.0112276	0.0203183	0.0369659	Enriched	Rejected	Rejected
Q13263	Transcription intermediary factor 1-beta [OS=Homo sapiens]	2.2292	0.972	2.02035	1.10084	0.678	1.39798	1.10202	0.662	1.39856	0.0166781	0.0344226	0.0341504	Rejected	Rejected	Rejected
Q92922	SWI/SNF complex subunit SMARCC1 [OS=Homo sapiens]	1.55141	0.619	2.09188	1.80485	0.982	1.6036	1.80835	0.919	1.9304	0.0355915	0.0159329	0.0187645	Rejected	Rejected	Rejected
Q15008	26S proteasome non-ATPase regulatory subunit 6 [OS=Homo sapiens]	1.28558	0.795	1.65121	2.70835	0.997	2.08309	1.10724	0.553	2.34793	0.0281981	0.0114629	0.0386883	Rejected	Enriched	Rejected
Q6UXV4	MICOS complex subunit MIC27 [OS=Homo sapiens]	0.929046	0.238	1.18149	1.06009	0.639	1.30199	1.16489	0.816	1.32155	0.0496561	0.0357602	0.026002	Rejected	Rejected	Rejected
Q9NP92	39S ribosomal protein S30, mitochondrial [OS=Homo sapiens]	1.10671	0.757	1.24792	0.819759	0.149	1.3153	1.01269	0.561	1.26224	0.0301238	0.0523197	0.0383736	Rejected	Rejected	Rejected
Q99547	M-phase phosphoprotein 6 [OS=Homo sapiens]	0.692984	0.006	1.24953	0.88419	0.202	1.28559	0.836199	0.059	1.2143	0.0595426	0.0507619	0.0569394	Rejected	Rejected	Rejected
O75146	Huntingtin-interacting protein 1-related protein [OS=Homo sapiens]	4.38616	1	2.18365	4.40217	1	1.88606	5.94054	0.992	4.53694	0.00472834	0.00231967	0.00897648	Enriched	Enriched	Enriched
Q96EK7	Constitutive coactivator of peroxisome proliferator-activated receptor gamma [OS=Homo sapiens]	0.0913057	0	2.09007	0.137756	0	1.97657	4.63612	0.961	4.5396	0.0619154	0.0622249	0.0147234	Rejected	Rejected	Rejected
Q7Z6Z7	E3 ubiquitin-protein ligase HUWE1 [OS=Homo sapiens]	6.10077	1	3.06101	2.50149	1	1.4171	4.20343	1	1.75749	0.00474553	0.00233661	0.0013415	Enriched	Enriched	Enriched
P40121	Macrophage-capping protein [OS=Homo sapiens]	2.73564	0.89	3.7177	1.55961	0.934	1.62643	11.5988	0.984	9.27015	0.0231431	0.0209956	0.0111958	Rejected	Rejected	Rejected
P49770	Translation initiation factor eIF-2B subunit beta [OS=Homo sapiens]	1.12422	0.798	1.24219	3.33497	0.901	3.469	4.39538	0.986	3.56624	0.0280605	0.0231629	0.0108976	Rejected	Rejected	Rejected
Q15393-1	Splicing factor 3B subunit 3 [OS=Homo sapiens]	1.97796	1	1.42325	1.77538	0.993	1.49597	0.505486	0.298	2.73791	0.00476272	0.0135455	0.0489069	Enriched	Enriched	Rejected
Q05639	Elongation factor 1-alpha 2 [OS=Homo sapiens]	2.70582	0.806	3.77246	7.60791	0.999	3.31376	3.02724	0.971	2.74237	0.0275963	0.00978666	0.0133985	Rejected	Enriched	Rejected
Q0VDF9	Heat shock 70 kDa protein 14 [OS=Homo sapiens]	0.768266	0.056	1.28799	0.965386	0.409	1.38434	1.00545	0.543	1.16344	0.0562586	0.0444633	0.0391686	Rejected	Rejected	Rejected
Q8WUM0	Nuclear pore complex protein Nup133 [OS=Homo sapiens]	3.70248	0.819	5.66672	11.2835	1	2.53784	3.71401	1	2.24374	0.0270977	0.00638334	0.00233521	Rejected	Enriched	Enriched
Q13131-2	Isoform 2 of 5'-AMP-activated protein kinase catalytic subunit alpha-1 [OS=Homo sapiens]	0.454618	0.065	2.44082	1.49016	0.705	2.59385	99.4352	0.998	43.7811	0.0557084	0.0334236	0.00662471	Rejected	Rejected	Enriched
Q9P0V9-2	Isoform 2 of Septin-10 [OS=Homo sapiens]	1.84664	0.598	8.92185	0.874911	0.449	2.35758	3.05449	0.766	4.20396	0.036434	0.0429732	0.029099	Rejected	Rejected	Rejected
P09525	annexin A4 [OS=Homo sapiens]	1.54915	0.667	2.30151	2.89026	1	1.68082	1.39603	0.651	2.6548	0.0335798	0.00700982	0.0345147	Rejected	Enriched	Rejected
P20645	Cation-dependent mannose-6-phosphate receptor [OS=Homo sapiens]	2.70018	0.91	3.0575	0.786036	0.224	1.66388	2.24669	0.953	2.22194	0.0218535	0.0501355	0.0156674	Rejected	Rejected	Rejected
Q9BWD1	Acetyl-CoA acetyltransferase, cytosolic [OS=Homo sapiens]	2.12551	0.819	3.36149	1.29071	0.742	2.02856	2.03338	0.727	2.95701	0.0271149	0.0317643	0.0308215	Rejected	Rejected	Rejected
Q9NSD9	Phenylalanine--tRNA ligase beta subunit [OS=Homo sapiens]	0.720653	0.502	6.35885	2.32046	0.611	10.7502	2.42486	0.982	2.07689	0.0406809	0.0367423	0.0116264	Rejected	Rejected	Rejected
O75306-1	NADH dehydrogenase [ubiquinone] iron-sulfur protein 2, mitochondrial [OS=Homo sapiens]	1.66208	0.934	1.73723	3.92159	1	2.12634	7.43587	0.951	7.22977	0.0202201	0.00568913	0.0157999	Rejected	Enriched	Rejected
Q9NQZ2	Something about silencing protein 10 [OS=Homo sapiens]	0.508844	0.282	2.88243	3.92065	0.995	2.35974	4.00147	0.822	6.84693	0.0482806	0.0128513	0.0255217	Rejected	Enriched	Rejected
P62241	40S ribosomal protein S8 [OS=Homo sapiens]	0.725841	0.034	1.37093	1.54527	0.957	1.52873	5.42629	0.999	2.89582	0.0573074	0.0188622	0.00584631	Rejected	Rejected	Enriched
P40939	Trifunctional enzyme subunit alpha, mitochondrial [OS=Homo sapiens]	1.35777	0.639	1.8122	0.298992	0.049	3.3204	4.70821	0.995	2.97636	0.0347834	0.0561294	0.00839682	Rejected	Rejected	Enriched
Q9Y5Z4-1	Heme-binding protein 2 [OS=Homo sapiens]	0.858056	0.381	2.31882	0.972203	0.472	1.6442	1.28563	0.679	2.72568	0.0456843	0.0422621	0.0332395	Rejected	Rejected	Rejected
O15226-2	Isoform 2 of NF-kappa-B-repressing factor [OS=Homo sapiens]	5.04437	0.994	3.51504	2.59363	0.989	2.03663	1.58284	0.857	2.03364	0.0120702	0.0144599	0.023849	Enriched	Enriched	Rejected
Q8NBS9-1	Thioredoxin domain-containing protein 5 [OS=Homo sapiens]	0.244862	0.469	9.02001	0.150084	0.116	13.743	0.16486	0	2.31525	0.0424003	0.0535218	0.0606823	Rejected	Rejected	Rejected
Q9UKR3	Kallikrein-13 [OS=Homo sapiens]	6.4998	1	3.9694	1.15674	0.669	1.41417	10.9137	0.992	5.17437	0.00477992	0.0347105	0.00915866	Enriched	Rejected	Enriched
Q9BRT6	Protein LLP homolog [OS=Homo sapiens]	1.19768	0.872	1.30069	1.94599	0.57	2.60301	1.2155	0.636	1.43997	0.0243294	0.0382662	0.0351772	Rejected	Rejected	Rejected
P55196-5	Isoform 5 of Afadin [OS=Homo sapiens]	1.28685	0.809	1.59734	13.2553	0.664	31.1334	0.476348	0.496	4.69762	0.02739	0.0349644	0.0415204	Rejected	Rejected	Rejected
P32970	CD70 antigen [OS=Homo sapiens]	0.898439	0.157	1.19342	1.04946	0.659	1.24979	1.29179	0.883	1.40596	0.0523728	0.0350491	0.0219278	Rejected	Rejected	Rejected
Q9UQR1	Zinc finger protein 148 [OS=Homo sapiens]	0.315997	0.003	2.17766	0.892716	0.359	1.5191	2.03528	0.605	2.86812	0.0601272	0.046021	0.036469	Rejected	Rejected	Rejected
Q07666	KH domain-containing, RNA-binding, signal transduction-associated protein 1 [OS=Homo sapiens]	1.80031	0.989	1.56497	2.10343	0.972	1.91265	0.925236	0.447	2.77292	0.0136176	0.0171859	0.04369	Enriched	Rejected	Rejected
Q15751	Probable E3 ubiquitin-protein ligase HERC1 [OS=Homo sapiens]	1.78687	0.999	1.32538	1.57973	0.976	1.51175	0.612126	0.045	1.57779	0.00911279	0.0165594	0.0574197	Enriched	Rejected	Rejected
Q53GS9	U4/U6.U5 tri-snRNP-associated protein 2 [OS=Homo sapiens]	15.9569	1	2.19831	0.472947	0.157	2.61211	5.51809	0.942	5.60738	0.00479711	0.0518964	0.0168433	Enriched	Rejected	Rejected
Q9NZT2-1	opioid growth factor receptor [OS=Homo sapiens]	0.347751	0	1.87508	0.650588	0.254	3.90891	8.93533	1	2.73194	0.0619326	0.0492381	0.00480291	Rejected	Rejected	Enriched
O60427	Fatty acid desaturase 1 [OS=Homo sapiens]	5.45963	1	1.82318	1.75054	0.888	2.05122	5.12176	0.957	4.7971	0.00481431	0.0240264	0.0151375	Enriched	Rejected	Rejected
Q8NC51-3	Isoform 3 of Plasminogen activator inhibitor 1 RNA-binding protein [OS=Homo sapiens]	1.12398	0.699	1.43989	0.887465	0.209	1.26113	1.08493	0.64	1.40118	0.0322558	0.0505588	0.034995	Rejected	Rejected	Rejected
P45880-1	Isoform 1 of Voltage-dependent anion-selective channel protein 2 [OS=Homo sapiens]	0.602767	0.275	3.15756	0.263541	0.038	3.49724	1.36955	0.725	2.45049	0.0484525	0.0566881	0.0310202	Rejected	Rejected	Rejected
Q9Y6G5	COMM domain-containing protein 10 [OS=Homo sapiens]	23.2519	1	2.67798	6.01862	1	2.09428	5.40602	1	2.35341	0.0048315	0.00235354	0.00135807	Enriched	Enriched	Enriched
P07858	Cathepsin B [OS=Homo sapiens]	0.58362	0.143	2.11934	5.18563	1	2.53531	2.01743	0.772	3.58194	0.0527166	0.00827972	0.0285028	Rejected	Enriched	Rejected
Q9BYR7	Keratin-associated protein 3-2 [OS=Homo sapiens]	0.598371	0.001	1.35347	1.11878	0.752	1.29811	0.0156614	0.314	71.5489	0.0607462	0.0314426	0.0485591	Rejected	Rejected	Rejected
P61956	small ubiquitin-related modifier 2 [OS=Homo sapiens]	1.89698	0.989	1.65805	1.60806	0.982	1.4828	2.15041	0.982	1.82009	0.0136348	0.0158314	0.0115601	Enriched	Rejected	Rejected
P50991	T-complex protein 1 subunit delta [OS=Homo sapiens]	3.08349	1	2.24494	0.693453	0.086	1.54542	1.30729	0.798	1.67167	0.00484869	0.0543684	0.0269957	Enriched	Rejected	Rejected
Q71RC2-4	Isoform 4 of La-related protein 4 [OS=Homo sapiens]	3.9492	0.598	4.81784	1.02495	0.526	1.29949	1.15194	0.579	1.54516	0.0364512	0.0398747	0.0375124	Rejected	Rejected	Rejected
P49591	Serine--tRNA ligase, cytoplasmic [OS=Homo sapiens]	10.0956	1	2.18963	0.520637	0.056	1.91396	0.0602256	0.338	57.018	0.00486589	0.0556891	0.0476482	Enriched	Rejected	Rejected
Q9NZ52	ADP-ribosylation factor-binding protein GGA3 [OS=Homo sapiens]	4.26841	0.993	2.65622	0.383388	0.019	2.14088	7.94209	0.999	4.76637	0.0124484	0.0581612	0.0061113	Enriched	Rejected	Enriched
O95361-1	Tripartite motif-containing protein 16 [OS=Homo sapiens]	2.39563	0.993	1.80596	0.922801	0.279	1.24627	0.912887	0.255	1.25053	0.0124656	0.0482221	0.0504969	Enriched	Rejected	Rejected
P29317	Ephrin type-A receptor 2 [OS=Homo sapiens]	3.86841	0.996	2.45234	5.60531	1	1.8114	15.2304	1	2.88847	0.0112448	0.00431764	0.00195429	Enriched	Enriched	Enriched
O14773	Tripeptidyl-peptidase 1 [OS=Homo sapiens]	3.57009	0.999	2.00226	1.66448	0.933	1.74029	1.82511	0.767	2.79146	0.00912999	0.0211141	0.0289665	Enriched	Rejected	Rejected
P05204	Non-histone chromosomal protein HMG-17 [OS=Homo sapiens]	2.1185	0.986	1.8867	2.03616	0.997	1.62263	2.63743	0.998	1.80831	0.0143398	0.0112259	0.00644253	Enriched	Enriched	Enriched
P37268	squalene synthase [OS=Homo sapiens]	1.96911	0.501	3.99995	2.8987	0.995	2.28818	6.44237	1	3.36657	0.040784	0.0128005	0.00332892	Rejected	Enriched	Enriched
Q9BTE3-1	Mini-chromosome maintenance complex-binding protein [OS=Homo sapiens]	1.33349	0.765	1.90416	4.92363	0.96	3.58835	1.88417	0.786	3.31933	0.0297111	0.0185235	0.0277079	Rejected	Rejected	Rejected
Q92925-1	SWI/SNF-related matrix-associated actin-dependent regulator of chromatin subfamily D member 2 [OS=Homo sapiens]	0.220083	0.001	2.41933	0.486206	0.141	2.45978	0.790896	0.059	1.27868	0.0607634	0.0526922	0.0569559	Rejected	Rejected	Rejected
P43307	Translocon-associated protein subunit alpha [OS=Homo sapiens]	4.08685	0.999	2.63815	4.83592	0.989	3.68733	4.68262	0.999	3.06147	0.00914718	0.0144429	0.00568069	Enriched	Enriched	Enriched
P28070	Proteasome subunit beta type-4 [OS=Homo sapiens]	2.23893	0.997	1.64626	3.89915	1	1.91432	1.84887	0.944	1.86765	0.0107978	0.00421605	0.0165949	Enriched	Enriched	Rejected
P07099	epoxide hydrolase 1 [OS=Homo sapiens]	0.467105	0.013	1.73572	0.654409	0.08	1.6306	3.6115	0.97	2.9652	0.0588377	0.0545886	0.0136635	Rejected	Rejected	Rejected
P47985	cytochrome b-c1 complex subunit Rieske, mitochondrial [OS=Homo sapiens]	1.65443	0.876	1.98405	7.2196	1	2.26827	2.49508	0.977	2.15916	0.0241403	0.00607856	0.0124213	Rejected	Enriched	Rejected
Q9UQE7	Structural maintenance of chromosomes protein 3 [OS=Homo sapiens]	0.917078	0.295	1.35564	2.01878	0.994	1.59786	1.69008	0.793	2.75474	0.0479539	0.0133593	0.0272607	Rejected	Enriched	Rejected
Q8TDY2-1	RB1-inducible coiled-coil protein 1 [OS=Homo sapiens]	0.99748	0.493	1.36702	1.0237	0.564	1.28208	3.35032	0.892	3.78764	0.0412827	0.0385371	0.0212156	Rejected	Rejected	Rejected
Q8WUW1-2	Isoform 2 of Protein BRICK1 [OS=Homo sapiens]	0.875765	0.414	1.69156	1.49729	0.757	2.74229	1.88957	0.987	1.75994	0.0443432	0.0312733	0.0106658	Rejected	Rejected	Rejected
Q16822-1	Phosphoenolpyruvate carboxykinase [GTP], mitochondrial [OS=Homo sapiens]	0.929519	0.336	1.25084	3.2539	0.994	2.24476	1.22395	0.701	2.90723	0.0469051	0.0133254	0.0321133	Rejected	Enriched	Rejected
Q9Y2Z4	Tyrosine--tRNA ligase, mitochondrial [OS=Homo sapiens]	0.739422	0.224	1.85906	1.52286	0.774	2.41046	1.04302	0.553	2.55358	0.0501547	0.0302404	0.0387214	Rejected	Rejected	Rejected
O43813	LanC-like protein 1 [OS=Homo sapiens]	1.29064	0.82	1.56785	0.668015	0.037	1.454	0.89132	0.416	2.95637	0.0269945	0.056722	0.0450812	Rejected	Rejected	Rejected
Q9H993	protein-glutamate O-methyltransferase [OS=Homo sapiens]	0.290542	0.026	2.83073	1.34645	0.613	1.78524	1.85266	0.809	2.041	0.0577717	0.0366746	0.0263829	Rejected	Rejected	Rejected
P14927	Cytochrome b-c1 complex subunit 7 [OS=Homo sapiens]	0.565641	0.134	2.31613	1.36556	0.702	2.02636	0.293669	0.06	3.44947	0.0530777	0.0336268	0.0568566	Rejected	Rejected	Rejected
Q5VT79	annexin A8-like protein 1 [OS=Homo sapiens]	2.79778	0.997	1.7891	0.35061	0.154	3.31876	1.66765	0.847	2.15763	0.010815	0.0521165	0.0244452	Enriched	Rejected	Rejected
O95182	NADH dehydrogenase [ubiquinone] 1 alpha subcomplex subunit 7 [OS=Homo sapiens]	0.941776	0.278	1.16598	1.03759	0.602	1.24179	1.07619	0.684	1.25226	0.0483494	0.0371148	0.0329911	Rejected	Rejected	Rejected
P30040-1	Endoplasmic reticulum resident protein 29 [OS=Homo sapiens]	0.106506	0.001	2.81467	0.657629	0.224	2.21835	0.644198	0.206	2.42777	0.0607806	0.0501693	0.0520868	Rejected	Rejected	Rejected
P82970	High mobility group nucleosome-binding domain-containing protein 5 [OS=Homo sapiens]	1.20011	0.74	1.60537	1.70598	0.823	2.29303	2.00752	0.996	1.78907	0.0309147	0.0274805	0.00791653	Rejected	Rejected	Enriched
O60784	Target of Myb protein 1 [OS=Homo sapiens]	0.71737	0.226	2.11266	1.34854	0.791	1.70352	1.44901	0.825	2.00993	0.050086	0.0292753	0.0254554	Rejected	Rejected	Rejected
P62310	U6 snRNA-associated Sm-like protein LSm3 [OS=Homo sapiens]	0.858958	0.199	1.29507	0.912688	0.304	1.31419	1.22097	0.937	1.23262	0.0509113	0.0475787	0.0172242	Rejected	Rejected	Rejected
Q13643	four and a half LIM domains protein 3 [OS=Homo sapiens]	0.759778	0.066	1.36967	0.961408	0.406	1.27634	0.986619	0.464	1.24753	0.0556396	0.044531	0.0429447	Rejected	Rejected	Rejected
Q9P2B4	CTTNBP2 N-terminal-like protein [OS=Homo sapiens]	0.714064	0.009	1.25197	0.757532	0.137	1.47244	0.937587	0.338	1.26353	0.0592331	0.0527768	0.0476317	Rejected	Rejected	Rejected
P26583	High mobility group protein B2 [OS=Homo sapiens]	0.656237	0.057	1.55553	1.2471	0.712	1.84654	33.6611	1	5.02042	0.0561382	0.0331189	0.00440543	Rejected	Rejected	Enriched
Q9NYL2	mitogen-activated protein kinase kinase kinase 20 [OS=Homo sapiens]	1.01223	0.525	1.30628	0.747112	0.064	1.3628	0.88924	0.192	1.23754	0.0393054	0.0553166	0.0525174	Rejected	Rejected	Rejected
P32969	60S ribosomal protein L9 [OS=Homo sapiens]	1.58225	0.809	2.03499	2.37524	0.973	2.21591	2.23246	0.833	3.26209	0.0274072	0.0171013	0.0250911	Rejected	Rejected	Rejected
Q8IXI1	Mitochondrial Rho GTPase 2 [OS=Homo sapiens]	0.509446	0.031	1.91136	1.36654	0.573	2.79445	2.66981	0.564	6.56651	0.0575309	0.0381815	0.0381915	Rejected	Rejected	Rejected
Q8TEQ6	gem-associated protein 5 [OS=Homo sapiens]	4.05872	0.541	8.34377	0.427431	0.001	1.61336	1.4074	0.689	2.17838	0.0384629	0.0607856	0.0328254	Rejected	Rejected	Rejected
Q9UNM6	26S proteasome non-ATPase regulatory subunit 13 [OS=Homo sapiens]	3.78232	1	1.7748	1.40461	0.936	1.43151	3.72958	0.996	2.52443	0.00488308	0.0208263	0.00781716	Enriched	Rejected	Enriched
P08865	40S ribosomal protein SA [OS=Homo sapiens]	1.64009	0.942	1.6839	16.1051	1	3.14891	3.30935	0.995	2.59289	0.0197043	0.00560447	0.00813183	Rejected	Enriched	Enriched
Q92609-2	Isoform 2 of TBC1 domain family member 5 [OS=Homo sapiens]	1.16818	0.816	1.34482	0.912185	0.289	1.28951	1.06785	0.68	1.23384	0.0272008	0.0479343	0.0331732	Rejected	Rejected	Rejected
P47756-2	Isoform 2 of F-actin-capping protein subunit beta [OS=Homo sapiens]	0.960586	0.436	1.37954	4.05536	1	1.63724	3.59176	0.998	2.04841	0.0435695	0.00772096	0.00640941	Rejected	Enriched	Enriched
Q8N1B4	Vacuolar protein sorting-associated protein 52 homolog [OS=Homo sapiens]	67.4007	1	3.48168	1.58739	0.933	1.66932	36.0897	1	4.60319	0.00490028	0.0210803	0.00387546	Enriched	Rejected	Enriched
P50395-1	Rab GDP dissociation inhibitor beta [OS=Homo sapiens]	1.91094	0.997	1.58427	2.55079	1	1.76759	3.47949	1	1.80861	0.0108322	0.00423298	0.00192117	Enriched	Enriched	Enriched
P49756-1	RNA-binding protein 25 [OS=Homo sapiens]	0.244352	0.014	2.91307	17.6268	1	7.69297	3.36362	0.791	4.05898	0.0586657	0.00855063	0.0273766	Rejected	Enriched	Rejected
P01116-2	Isoform 2B of GTPase KRas [OS=Homo sapiens]	1.13531	0.639	1.93977	0.993203	0.484	1.77484	0.541444	0.027	1.74393	0.0348006	0.0417711	0.0582146	Rejected	Rejected	Rejected
P25686-3	DnaJ homolog subfamily B member 2 [OS=Homo sapiens]	5.16346	1	2.13108	9.66247	1	1.8022	17.0127	1	2.04878	0.00491747	0.00237047	0.00137463	Enriched	Enriched	Enriched
Q9GZT8-1	NIF3-like protein 1 [OS=Homo sapiens]	50.3584	1	17.9489	1.54323	0.994	1.37666	0.545034	0.432	2.55881	0.00493466	0.0130037	0.0442696	Enriched	Enriched	Rejected
P35226	Polycomb complex protein BMI-1 [OS=Homo sapiens]	0.933791	0.309	1.26743	0.885779	0.393	1.58083	0.954048	0.393	1.30198	0.0475585	0.0451405	0.0460252	Rejected	Rejected	Rejected
P01023	alpha-2-macroglobulin [OS=Homo sapiens]	0.746149	0.174	1.68328	108.651	1	2.76873	73.4482	1	3.23415	0.0518226	0.00824585	0.0026002	Rejected	Enriched	Enriched
P60842	Eukaryotic initiation factor 4A-I [OS=Homo sapiens]	0.592963	0.055	1.6286	1.3232	0.604	2.34211	2.6505	0.935	2.73726	0.0562758	0.0370301	0.0174064	Rejected	Rejected	Rejected
Q15365	Poly(RC)-binding protein 1 [OS=Homo sapiens]	0.620969	0.016	1.48424	0.35381	0.002	1.9111	2.20809	1	1.49661	0.0584938	0.0605825	0.00505134	Rejected	Rejected	Enriched
Q16864-2	Isoform 2 of V-type proton ATPase subunit F [OS=Homo sapiens]	2.96136	1	1.68584	5.86202	0.997	3.42183	2.25281	0.972	2.08527	0.00495186	0.0111412	0.01315	Enriched	Enriched	Rejected
Q96N66-1	Lysophospholipid acyltransferase 7 [OS=Homo sapiens]	1.97114	0.954	1.93653	2.1198	0.984	1.74426	1.61032	0.854	1.91237	0.0185867	0.0153403	0.0240643	Rejected	Rejected	Rejected
Q99584	Protein S100-A13 [OS=Homo sapiens]	3.67767	0.999	2.00642	1.03989	0.622	1.23391	1.5172	0.972	1.46942	0.00916437	0.0363021	0.0132825	Enriched	Rejected	Rejected
Q6P1M0	Long-chain fatty acid transport protein 4 [OS=Homo sapiens]	1.14404	0.82	1.26831	1.10998	0.76	1.25985	2.04005	0.824	2.37066	0.0270117	0.031087	0.025472	Rejected	Rejected	Rejected
Q15398-3	Isoform 3 of Disks large-associated protein 5 [OS=Homo sapiens]	1.97942	0.915	2.13135	2.1366	0.97	1.95871	0.990175	0.472	1.31336	0.0214924	0.017406	0.0423981	Rejected	Rejected	Rejected
Q9BZF1-1	Oxysterol-binding protein-related protein 8 [OS=Homo sapiens]	1.06634	0.666	1.29087	0.996836	0.499	1.1955	0.643777	0.003	1.32413	0.0336142	0.0411107	0.0599039	Rejected	Rejected	Rejected
A1L390	Pleckstrin homology domain-containing family G member 3 [OS=Homo sapiens]	0.931403	0.348	1.3628	0.852314	0.13	1.24796	1.1215	0.858	1.19475	0.0466472	0.0530308	0.0237993	Rejected	Rejected	Rejected
P36639	7,8-dihydro-8-oxoguanine triphosphatase [OS=Homo sapiens]	0.106459	0.017	8.85525	0.203368	0.056	3.51435	0.554633	0.328	2.51342	0.0584422	0.0557399	0.0480291	Rejected	Rejected	Rejected
Q9BT78	COP9 signalosome complex subunit 4 [OS=Homo sapiens]	0.108676	0.003	3.71663	0.789771	0.133	1.42009	0.740284	0.106	1.50994	0.0601444	0.0529292	0.0554488	Rejected	Rejected	Rejected
Q96B97-1	SH3 domain-containing kinase-binding protein 1 [OS=Homo sapiens]	2.40192	1	1.39833	2.65464	0.81	3.47597	19.1487	0.922	23.018	0.00496905	0.0283102	0.0185326	Enriched	Rejected	Rejected
Q9NR09	Baculoviral IAP repeat-containing protein 6 [OS=Homo sapiens]	2.51804	0.967	2.32807	3.29789	0.999	2.32352	0.647358	0.13	1.84733	0.0172627	0.00951575	0.0547532	Rejected	Enriched	Rejected
P54105	Methylosome subunit pICln [OS=Homo sapiens]	3.6006	0.981	2.97563	4.22997	1	2.12038	1.42774	0.661	2.4421	0.0153542	0.00496106	0.0341669	Rejected	Enriched	Rejected
P78346-2	Isoform 2 of Ribonuclease P protein subunit p30 [OS=Homo sapiens]	1.2386	0.826	1.4113	3.75123	0.926	3.9835	3.63391	0.992	2.88819	0.0266678	0.0216559	0.00912554	Rejected	Rejected	Enriched
Q9UDT6-1	CAP-Gly domain-containing linker protein 2 [OS=Homo sapiens]	0.83669	0.169	1.33429	1.43643	0.927	1.48139	2.11069	0.966	2.04134	0.0520461	0.0216221	0.0140609	Rejected	Rejected	Rejected
Q6ZN66	Guanylate-binding protein 6 [OS=Homo sapiens]	0.11142	0	2.05799	0.564836	0.301	3.9016	7.00548	0.969	6.18161	0.0619498	0.0476465	0.0137628	Rejected	Rejected	Rejected
P21128	Poly(U)-specific endoribonuclease [OS=Homo sapiens]	0.936926	0.4	1.36938	1.1452	0.772	1.33935	2.51644	0.622	2.96725	0.0449794	0.030342	0.0356741	Rejected	Rejected	Rejected
Q9Y3D6	mitochondrial fission 1 protein [OS=Homo sapiens]	1.00589	0.51	1.20666	1.09814	0.788	1.21445	1.11022	0.611	1.47288	0.0400963	0.0293938	0.0361709	Rejected	Rejected	Rejected
P04843	Dolichyl-diphosphooligosaccharide--protein glycosyltransferase subunit 1 [OS=Homo sapiens]	1.07245	0.602	1.58333	1.57959	0.933	1.6127	1.10179	0.611	1.79188	0.0361933	0.0211988	0.0361544	Rejected	Rejected	Rejected
Q07954	prolow-density lipoprotein receptor-related protein 1 [OS=Homo sapiens]	0.837756	0.369	1.98664	3.90873	1	1.69954	0.702123	0.263	2.63393	0.0460798	0.00783949	0.0501656	Rejected	Enriched	Rejected
O60885-1	Bromodomain-containing protein 4 [OS=Homo sapiens]	0.971523	0.422	1.23778	1.13474	0.828	1.24113	1.0936	0.778	1.22174	0.0441197	0.0272604	0.028155	Rejected	Rejected	Rejected
Q96MU7-1	YTH domain-containing protein 1 [OS=Homo sapiens]	0.922022	0.332	1.39341	0.91939	0.27	1.2572	1.28786	0.757	1.76626	0.0469739	0.0486116	0.0295131	Rejected	Rejected	Rejected
Q712K3	Ubiquitin-conjugating enzyme E2 R2 [OS=Homo sapiens]	18.5992	1	2.15013	4.28922	0.999	1.97597	10.6715	1	2.83585	0.00498624	0.00894006	0.0028155	Enriched	Enriched	Enriched
P62166	neuronal calcium sensor 1 [OS=Homo sapiens]	1.26391	0.953	1.25872	1.93303	0.887	2.07407	0.830068	0.373	4.83803	0.0187586	0.0241957	0.0466214	Rejected	Rejected	Rejected
Q15181	Inorganic pyrophosphatase [OS=Homo sapiens]	2.60495	0.993	1.91226	3.58135	1	2.08509	0.750101	0.522	4.29421	0.0124828	0.00453776	0.0399801	Enriched	Enriched	Rejected
Q9NRL2	Bromodomain adjacent to zinc finger domain protein 1A [OS=Homo sapiens]	3.94392	0.962	3.89445	0.931974	0.281	1.21532	0.999993	0.51	1.4946	0.0178817	0.0482052	0.0406757	Rejected	Rejected	Rejected
P09429	High mobility group protein B1 [OS=Homo sapiens]	0.997575	0.491	1.45489	1.62575	0.985	1.45204	0.910837	0.442	1.64532	0.0414202	0.0152218	0.0438721	Rejected	Enriched	Rejected
O43665-3	Isoform 3 of Regulator of G-protein signaling 10 [OS=Homo sapiens]	2.03822	0.811	3.06055	1.1291	0.641	1.68475	3.35881	0.987	2.9648	0.0273556	0.0356756	0.0107155	Rejected	Rejected	Rejected
Q969E4	transcription elongation factor A protein-like 3 [OS=Homo sapiens]	1.07333	0.728	1.2412	1.22395	0.882	1.31293	1.05888	0.641	1.27379	0.0313446	0.0245005	0.0349453	Rejected	Rejected	Rejected
Q96A33-1	Coiled-coil domain-containing protein 47 [OS=Homo sapiens]	8.04579	0.999	3.69678	3.99298	1	1.83903	2.29095	0.994	1.76046	0.00918157	0.00382662	0.00849619	Enriched	Enriched	Enriched
P49903-1	Selenide, water dikinase 1 [OS=Homo sapiens]	14.8819	0.884	20.3507	1.10197	0.576	5.7456	6.12946	0.999	2.6349	0.0235557	0.0379953	0.00602849	Rejected	Rejected	Enriched
Q8NCG7	Sn1-specific diacylglycerol lipase beta [OS=Homo sapiens]	0.601262	0.103	1.96732	1.46163	0.931	1.51126	1.11173	0.637	1.66714	0.0542297	0.0213681	0.0351441	Rejected	Rejected	Rejected
Q13557-11	Isoform Delta 11 of Calcium/calmodulin-dependent protein kinase type II subunit delta [OS=Homo sapiens]	0.584983	0.174	2.3499	2.25689	0.839	2.52421	0.903241	0.476	2.55418	0.0518398	0.0265662	0.0422822	Rejected	Rejected	Rejected
Q7Z2W9	39S ribosomal protein L21, mitochondrial [OS=Homo sapiens]	0.627828	0.217	2.64385	1.03107	0.596	1.23008	0.961791	0.372	1.18558	0.0504298	0.0374026	0.046638	Rejected	Rejected	Rejected
Q5JTZ9	alanine--tRNA ligase, mitochondrial [OS=Homo sapiens]	2.89422	0.97	2.61561	0.944166	0.352	1.21609	1.2885	0.835	1.44053	0.0168845	0.0461734	0.0250083	Rejected	Rejected	Rejected
Q9NVI7-2	Isoform 2 of ATPase family AAA domain-containing protein 3A [OS=Homo sapiens]	1.17558	0.572	3.35754	3.50624	0.976	3.09793	0.729357	0.286	2.24167	0.0372937	0.016678	0.0494038	Rejected	Rejected	Rejected
Q8N684-3	Isoform 3 of Cleavage and polyadenylation specificity factor subunit 7 [OS=Homo sapiens]	0.640743	0.105	1.91181	3.50878	0.994	2.21839	2.94559	0.847	4.62118	0.054075	0.013427	0.0243955	Rejected	Enriched	Rejected
P07476	Involucrin [OS=Homo sapiens]	0.770416	0.138	1.44833	1.09861	0.566	1.47969	1.50039	0.656	3.82659	0.052923	0.0384355	0.0343988	Rejected	Rejected	Rejected
P05783	Keratin, type I cytoskeletal 18 [OS=Homo sapiens]	1.80327	1	1.23357	2.13571	1	1.44425	2.39943	1	1.56999	0.00500344	0.0023874	0.00139119	Enriched	Enriched	Enriched
Q14562	ATP-dependent RNA helicase dhx8 [OS=Homo sapiens]	0.220986	0.183	13.4392	2.47876	0.99	1.89239	2.25835	0.826	4.72608	0.0514787	0.0143244	0.0253892	Rejected	Enriched	Rejected
Q9NVR5	Protein kintoun [OS=Homo sapiens]	1.04457	0.622	1.23644	1.49168	0.995	1.28015	1.06698	0.665	1.30202	0.0354023	0.0127667	0.0339682	Rejected	Enriched	Rejected
P51649-2	Isoform 2 of Succinate-semialdehyde dehydrogenase, mitochondrial [OS=Homo sapiens]	0.95642	0.408	1.28215	0.612232	0.067	1.71917	0.318029	0.13	3.31125	0.0446011	0.0552489	0.0547698	Rejected	Rejected	Rejected
Q9Y2A7-2	Isoform 2 of Nck-associated protein 1 [OS=Homo sapiens]	0.206284	0	1.75006	0.376084	0.002	1.86272	1.58094	0.797	2.91505	0.061967	0.0606502	0.0270785	Rejected	Rejected	Rejected
Q8N183	Mimitin, mitochondrial [OS=Homo sapiens]	1.01709	0.536	1.23478	2.97805	0.993	2.25598	2.11621	0.893	2.21008	0.0387036	0.0137487	0.0210831	Rejected	Enriched	Rejected
Q9Y5Q8-3	Isoform 3 of General transcription factor 3C polypeptide 5 [OS=Homo sapiens]	1.8182	0.954	1.80466	3.3729	0.976	2.38261	1.06091	0.591	1.4198	0.0186039	0.0166102	0.0370487	Rejected	Rejected	Rejected
Q9Y5J1	U3 small nucleolar RNA-associated protein 18 homolog [OS=Homo sapiens]	1.14452	0.792	1.31333	0.990942	0.458	1.16363	0.890528	0.186	1.2603	0.0284044	0.0427362	0.0527658	Rejected	Rejected	Rejected
Q7L5D6	Golgi to ER traffic protein 4 homolog [OS=Homo sapiens]	4.53914	0.982	3.80302	0.748313	0.395	3.40363	3.0951	0.771	7.00369	0.0151823	0.0450389	0.0286684	Rejected	Rejected	Rejected
P49848-3	Isoform 3 of Transcription initiation factor TFIID subunit 6 [OS=Homo sapiens]	1.0847	0.732	1.24974	0.978119	0.431	1.34096	0.87157	0.135	1.23882	0.0312242	0.0436336	0.0546704	Rejected	Rejected	Rejected
Q9HBH5	Retinol dehydrogenase 14 [OS=Homo sapiens]	1.06467	0.521	1.57814	0.717669	0.074	1.39943	0.301742	0.144	3.56849	0.0395289	0.0549272	0.054422	Rejected	Rejected	Rejected
P62306	Small nuclear ribonucleoprotein F [OS=Homo sapiens]	83.3971	1	2.06705	10.0115	0.989	3.26599	3.76454	0.788	8.873	0.00502063	0.014426	0.0276085	Enriched	Enriched	Rejected
Q9UN86	Ras GTPase-activating protein-binding protein 2 [OS=Homo sapiens]	1.1078	0.611	1.79619	1.67906	0.775	2.87892	6.38255	1	3.15217	0.0359354	0.0301219	0.0042895	Rejected	Rejected	Enriched
Q96P70	Importin-9 [OS=Homo sapiens]	1.88373	1	1.34505	1.8212	1	1.30954	1.28004	0.858	1.47358	0.00503783	0.00240433	0.0236833	Enriched	Enriched	Rejected
Q07020	60S ribosomal protein L18 [OS=Homo sapiens]	1.08638	0.719	1.27061	0.270339	0	1.80881	0.68704	0.178	1.8932	0.0316369	0.0613444	0.053213	Rejected	Rejected	Rejected
Q9UKA9-2	Isoform 2 of Polypyrimidine tract-binding protein 2 [OS=Homo sapiens]	2.38577	0.703	3.13023	1.83275	0.733	2.05014	1.68518	0.943	1.69713	0.0321011	0.0323061	0.0167108	Rejected	Rejected	Rejected
Q9BW19	Kinesin-like protein KIFC1 [OS=Homo sapiens]	0.257986	0.008	2.56936	1.05907	0.524	3.84441	0.987621	0.438	1.14945	0.0593535	0.040044	0.044104	Rejected	Rejected	Rejected
Q96LD4	Tripartite motif-containing protein 47 [OS=Homo sapiens]	0.95316	0.487	2.37384	2.32756	0.975	2.12789	2.29368	0.996	1.75552	0.0417297	0.0168303	0.00778403	Rejected	Rejected	Enriched
O14562	Ubiquitin domain-containing protein UBFD1 [OS=Homo sapiens]	1.12941	0.742	1.33847	2.07901	0.856	2.36997	3.02207	0.995	2.37036	0.0308287	0.0258551	0.0082312	Rejected	Rejected	Enriched
P22735	Protein-glutamine gamma-glutamyltransferase K [OS=Homo sapiens]	1.34052	0.906	1.41289	1.87695	0.975	1.73859	1.34289	0.699	1.80179	0.0220942	0.0168134	0.0322789	Rejected	Rejected	Rejected
P00367	Glutamate dehydrogenase 1, mitochondrial [OS=Homo sapiens]	1.76718	0.967	1.68211	0.317804	0.006	2.19683	3.10524	0.915	3.69775	0.0172799	0.0595665	0.0192117	Rejected	Rejected	Rejected
P21399	Cytoplasmic aconitate hydratase [OS=Homo sapiens]	4.42513	1	2.28835	0.512518	0.367	3.02532	2.7233	0.98	2.3024	0.00505502	0.0458517	0.0120404	Enriched	Rejected	Rejected
Q14566	DNA replication licensing factor MCM6 [OS=Homo sapiens]	1.51733	0.873	1.84141	6.71924	1	1.96207	1.591	0.854	2.04814	0.0242607	0.0060955	0.0240311	Rejected	Enriched	Rejected
O75608	Acyl-protein thioesterase 1 [OS=Homo sapiens]	1.38607	0.703	2.35054	2.9515	0.998	2.19878	2.51873	0.948	2.52784	0.0321183	0.0108872	0.0161643	Rejected	Enriched	Rejected
P18859-2	Isoform 2 of ATP synthase-coupling factor 6, mitochondrial [OS=Homo sapiens]	1.84791	0.992	1.48388	1.21365	0.887	1.27483	1.20226	0.607	1.58058	0.0128267	0.0241449	0.0363531	Enriched	Rejected	Rejected
P46926	glucosamine-6-phosphate isomerase 1 [OS=Homo sapiens]	0.344379	0.1	3.30128	28.2572	0.995	3.97698	0.823727	0.403	3.00797	0.0543673	0.0128852	0.0454952	Rejected	Enriched	Rejected
P53618	Coatomer subunit beta [OS=Homo sapiens]	1.40468	0.984	1.31034	0.570332	0.021	1.56378	0.669524	0.174	1.95202	0.0147352	0.0579749	0.0534283	Rejected	Rejected	Rejected
Q9NZ08-2	Isoform 2 of Endoplasmic reticulum aminopeptidase 1 [OS=Homo sapiens]	30.5319	1	3.17839	13.4367	1	2.47397	6.83961	0.988	3.25417	0.00507221	0.00242127	0.0101855	Enriched	Enriched	Rejected
Q9H6S3	epidermal growth factor receptor kinase substrate 8-like protein 2 [OS=Homo sapiens]	1.11426	0.627	2.57814	1.04659	0.549	1.93508	1.6729	0.617	17.8683	0.0351788	0.0389942	0.0359722	Rejected	Rejected	Rejected
P84095	Rho-related GTP-binding protein RhoG [OS=Homo sapiens]	0.846593	0.413	3.10435	0.616504	0.117	1.81528	1.45442	0.642	1.73553	0.044412	0.053488	0.0349122	Rejected	Rejected	Rejected
O14867	Transcription regulator protein BACH1 [OS=Homo sapiens]	2.79645	0.991	2.22365	0.930338	0.313	1.31088	1.03712	0.597	1.2744	0.0131706	0.0473078	0.0367671	Enriched	Rejected	Rejected
Q9NQG5	regulation of nuclear pre-mRNA domain-containing protein 1B [OS=Homo sapiens]	2.16514	0.998	1.71209	6.02596	1	2.00447	2.98114	0.994	2.06989	0.0100069	0.0040298	0.00852931	Enriched	Enriched	Enriched
P20020	Plasma membrane calcium-transporting ATPase 1 [OS=Homo sapiens]	0.473368	0.122	2.22644	1.3673	0.961	1.34343	1.63821	0.973	1.54129	0.053542	0.0184897	0.0129844	Rejected	Rejected	Rejected
Q00610-1	Clathrin heavy chain 1 [OS=Homo sapiens]	2.62193	1	1.5908	4.07684	1	1.55349	4.45026	1	1.86657	0.00508941	0.0024382	0.00140775	Enriched	Enriched	Enriched
Q9UBW8	COP9 signalosome complex subunit 7a [OS=Homo sapiens]	0.716925	0.098	1.50642	0.721738	0.031	1.31939	4.79167	0.965	4.62181	0.0544017	0.0572299	0.0142597	Rejected	Rejected	Rejected
O75367-1	Core histone macro-H2A.1 [OS=Homo sapiens]	24.0266	1	2.08081	23.612	1	1.88238	29.764	1	3.95456	0.0051066	0.00245513	0.00142431	Enriched	Enriched	Enriched
Q9NQ88	Fructose-2,6-bisphosphatase TIGAR [OS=Homo sapiens]	2.49077	0.813	3.5082	0.321207	0.03	2.65083	0.307102	0.163	4.24443	0.0273212	0.0572638	0.0538423	Rejected	Rejected	Rejected
Q14008-3	Isoform 3 of Cytoskeleton-associated protein 5 [OS=Homo sapiens]	2.55513	0.984	2.30579	3.91671	1	2.0071	1.52068	0.924	1.62335	0.0147524	0.00489333	0.0184167	Rejected	Enriched	Rejected
Q14738-1	Serine/threonine-protein phosphatase 2A 56 kDa regulatory subunit delta isoform [OS=Homo sapiens]	1.20041	0.755	1.51489	2.5314	0.902	2.75169	0.877539	0.262	1.34429	0.0302613	0.023129	0.0502153	Rejected	Rejected	Rejected
Q9NRW7	Vacuolar protein sorting-associated protein 45 [OS=Homo sapiens]	2.54831	0.52	3.65107	1.64985	0.983	1.53992	1.66611	0.766	3.21754	0.0395633	0.0156282	0.0290494	Rejected	Rejected	Rejected
Q16775-1	Hydroxyacylglutathione hydrolase, mitochondrial [OS=Homo sapiens]	0.983392	0.454	1.29207	0.889773	0.165	1.23212	1.03136	0.558	1.29326	0.0429505	0.0516932	0.0385061	Rejected	Rejected	Rejected
Q16851	UTP--glucose-1-phosphate uridylyltransferase [OS=Homo sapiens]	1.56531	0.994	1.37062	2.80515	0.999	1.73402	3.691	0.997	2.63391	0.0120873	0.0092279	0.00707188	Enriched	Enriched	Enriched
Q7Z3B4	Nucleoporin p54 [OS=Homo sapiens]	1.41582	0.965	1.37727	1.35476	0.838	1.62772	1.1138	0.551	2.06359	0.0175378	0.026617	0.0388042	Rejected	Rejected	Rejected
P36543	V-type proton ATPase subunit E 1 [OS=Homo sapiens]	5.03015	0.86	5.93549	0.139395	0	2.33205	1.8747	0.752	8.31654	0.0250172	0.0612597	0.0297118	Rejected	Rejected	Rejected
Q8NBX0	saccharopine dehydrogenase-like oxidoreductase [OS=Homo sapiens]	14.3731	1	3.06896	1.9165	0.932	1.98393	65.7081	0.947	65.8497	0.0051238	0.0212326	0.0162637	Enriched	Rejected	Rejected
Q96KB5	Lymphokine-activated killer T-cell-originated protein kinase [OS=Homo sapiens]	2.3461	1	1.55428	1.21964	0.783	1.47997	2.54249	0.995	1.91263	0.00514099	0.0296986	0.00826433	Enriched	Rejected	Enriched
P46736	Lys-63-specific deubiquitinase BRCC36 [OS=Homo sapiens]	33.7003	0.983	9.42323	11.2595	1	2.03965	1.41958	0.581	1.8884	0.0149931	0.00491026	0.0373634	Rejected	Enriched	Rejected
O95881	Thioredoxin domain-containing protein 12 [OS=Homo sapiens]	5.10326	0.705	11.7992	13.3222	1	3.40291	2.16548	0.91	2.38789	0.0320151	0.00682357	0.0194932	Rejected	Enriched	Rejected
O60869-1	Endothelial differentiation-related factor 1 [OS=Homo sapiens]	19.4405	1	2.80102	1.74263	0.956	1.73095	2.0523	0.915	2.18098	0.00515818	0.0188791	0.0191785	Enriched	Rejected	Rejected
Q9HC07	Transmembrane protein 165 [OS=Homo sapiens]	1.27742	0.942	1.29679	1.19577	0.872	1.28065	0.896996	0.187	1.23215	0.0197215	0.0250423	0.0527327	Rejected	Rejected	Rejected
Q9UBF2	Coatomer subunit gamma-2 [OS=Homo sapiens]	4.76282	1	2.05616	5.98093	0.968	5.5844	3.84061	0.899	4.59613	0.00517538	0.0176092	0.0206028	Enriched	Rejected	Rejected
P31948-2	Isoform 2 of Stress-induced-phosphoprotein 1 [OS=Homo sapiens]	3.99877	1	1.56373	2.36398	1	1.41492	4.24611	1	1.79182	0.00519257	0.00247206	0.00144087	Enriched	Enriched	Enriched
P60510	Serine/threonine-protein phosphatase 4 catalytic subunit [OS=Homo sapiens]	1.1949	0.673	2.01431	2.42385	0.706	3.96367	4.28449	0.997	2.40141	0.0332359	0.0333728	0.0073203	Rejected	Rejected	Enriched
Q99519	sialidase-1 [OS=Homo sapiens]	1.20909	0.867	1.31976	0.992088	0.47	1.32456	0.738657	0.072	1.43059	0.0245702	0.0423129	0.0564922	Rejected	Rejected	Rejected
Q01804-1	OTU domain-containing protein 4 [OS=Homo sapiens]	0.839919	0.12	1.27245	1.04854	0.617	1.29297	1.08734	0.739	1.23497	0.0536279	0.036556	0.030308	Rejected	Rejected	Rejected
Q7Z3J2-1	UPF0505 protein C16orf62 [OS=Homo sapiens]	0.479499	0.038	1.97546	0.804262	0.032	1.21291	0.847947	0.355	2.22033	0.0570323	0.0571622	0.0471845	Rejected	Rejected	Rejected
Q08J23	tRNA (Cytosine(34)-C(5))-methyltransferase [OS=Homo sapiens]	1.41824	0.942	1.43392	1.85754	0.849	2.19641	0.986489	0.478	1.98265	0.0197387	0.026109	0.042216	Rejected	Rejected	Rejected
Q13233	Mitogen-activated protein kinase kinase kinase 1 [OS=Homo sapiens]	0.970921	0.45	1.31574	1.36603	0.996	1.20232	0.971709	0.396	1.2004	0.043088	0.0121741	0.045843	Rejected	Enriched	Rejected
Q9NPA0	ER membrane protein complex subunit 7 [OS=Homo sapiens]	1.51707	0.967	1.46999	1.22151	0.87	1.35277	0.429568	0.003	1.82229	0.0172971	0.0251609	0.0598874	Rejected	Rejected	Rejected
Q8NCS4	Transmembrane protein 35B [OS=Homo sapiens]	0.946451	0.36	1.28389	0.979002	0.431	1.23095	1.04243	0.594	1.31476	0.0463205	0.0436505	0.0368996	Rejected	Rejected	Rejected
Q9H4I2	zinc fingers and homeoboxes protein 3 [OS=Homo sapiens]	2.43502	0.925	2.63683	1.99129	0.746	3.03689	0.939636	0.413	1.64147	0.0207531	0.031595	0.0451971	Rejected	Rejected	Rejected
P57740	Nuclear pore complex protein Nup107 [OS=Homo sapiens]	2.3145	0.911	2.62582	0.584436	0.097	1.89489	1.60687	0.887	2.02156	0.0217503	0.0539282	0.0216794	Rejected	Rejected	Rejected
O75525-1	KH domain-containing, RNA-binding, signal transduction-associated protein 3 [OS=Homo sapiens]	3.61792	1	1.87027	3.01134	0.899	3.35249	10.198	0.998	3.09828	0.00520977	0.0232814	0.00657502	Enriched	Rejected	Enriched
Q7RTP6	[F-actin]-methionine sulfoxide oxidase MICAL3 [OS=Homo sapiens]	1.07087	0.659	1.32868	0.687988	0.004	1.22247	1.13202	0.831	1.24626	0.0339409	0.0598544	0.0251905	Rejected	Rejected	Rejected
Q6ZS17-4	Isoform 4 of Rho family-interacting cell polarization regulator 1 [OS=Homo sapiens]	0.0411092	0	2.55491	0.0200319	0.003	5.65417	0.177217	0.479	16.8031	0.0619842	0.0602608	0.0421994	Rejected	Rejected	Rejected
P06753-2	Isoform 2 of Tropomyosin alpha-3 chain [OS=Homo sapiens]	0.850455	0.222	7.28841	1.33895	0.773	1.96773	0.579493	0.39	5.17936	0.0502579	0.0303251	0.0461742	Rejected	Rejected	Rejected
P16949-1	Stathmin [OS=Homo sapiens]	6.19829	1	2.076	9.63627	1	2.24965	1.07421	0.578	1.79795	0.00522696	0.00248899	0.0375455	Enriched	Enriched	Rejected
Q13641	Trophoblast glycoprotein [OS=Homo sapiens]	1.31737	0.986	1.23909	0.921545	0.262	1.28281	0.902528	0.216	1.23563	0.0143569	0.0488486	0.0516562	Enriched	Rejected	Rejected
P49720	proteasome subunit beta type-3 [OS=Homo sapiens]	0.248184	0	1.72677	1.36291	0.938	1.38265	1.24988	0.761	1.68356	0.0620014	0.0207586	0.0293309	Rejected	Rejected	Rejected
Q2NKX8	Dna excision repair protein ercc-6-like [OS=Homo sapiens]	2.46473	0.977	2.12063	1.93768	0.981	1.76447	2.91161	0.829	4.89738	0.0159388	0.0160345	0.025207	Rejected	Rejected	Rejected
Q96EK6	glucosamine 6-phosphate N-acetyltransferase [OS=Homo sapiens]	2.28853	0.779	3.72776	5.75368	0.999	2.56481	4.82571	0.997	3.5106	0.0290578	0.00987132	0.00708844	Rejected	Enriched	Enriched
P68371	Tubulin beta-4B chain [OS=Homo sapiens]	0.288359	0.207	5.55502	2.60533	1	1.5791	2.93846	0.953	2.901	0.0507221	0.00814426	0.0155846	Rejected	Enriched	Rejected
P41252	isoleucine--tRNA ligase, cytoplasmic [OS=Homo sapiens]	1.29699	0.954	1.28868	2.01106	0.997	1.67451	0.343809	0.001	1.83762	0.018621	0.0112597	0.0601192	Rejected	Enriched	Rejected
Q9Y3B8-1	Oligoribonuclease, mitochondrial [OS=Homo sapiens]	0.71584	0.171	1.74526	18.7994	0.802	24.773	0.338494	0.032	2.83827	0.0519429	0.0287166	0.058049	Rejected	Rejected	Rejected
Q7Z2X7	P antigen family member 2 [OS=Homo sapiens]	0.549821	0.046	1.7394	6.65941	1	2.00135	25.4617	1	2.66191	0.0566369	0.0084829	0.00264988	Rejected	Enriched	Enriched
O15144	Actin-related protein 2/3 complex subunit 2 [OS=Homo sapiens]	1.24165	0.661	2.12942	2.79478	0.998	1.78313	1.68601	0.587	3.15843	0.0338205	0.0109211	0.0371646	Rejected	Enriched	Rejected
P48594	Serpin B4 [OS=Homo sapiens]	0.401758	0.171	3.79076	0.208534	0	2.15053	7.47228	0.966	6.96176	0.0519601	0.0616661	0.0141438	Rejected	Rejected	Rejected
P51398-1	28S ribosomal protein S29, mitochondrial [OS=Homo sapiens]	2.67012	0.973	2.32532	10.4158	0.996	7.30694	1.66373	0.766	6.0435	0.0165234	0.011937	0.0290328	Rejected	Enriched	Rejected
O75607	Nucleoplasmin-3 [OS=Homo sapiens]	0.017557	0	2.30344	1.00489	0.476	2.21411	1.83422	0.754	3.39539	0.0620186	0.0421436	0.0295959	Rejected	Rejected	Rejected
Q5SW79-1	Centrosomal protein of 170 kDa [OS=Homo sapiens]	0.710476	0.242	1.60938	2.42137	0.835	3.15362	1.24163	0.768	1.47043	0.0495186	0.0267694	0.0289169	Rejected	Rejected	Rejected
P62714	serine/threonine-protein phosphatase 2A catalytic subunit beta isoform [OS=Homo sapiens]	2.19224	0.949	2.19649	2.11971	0.999	1.58118	1.81573	0.794	3.22879	0.0191197	0.00960041	0.0271944	Rejected	Enriched	Rejected
Q9NW13-1	RNA-binding protein 28 [OS=Homo sapiens]	2.28678	0.996	1.71525	1.35925	0.952	1.35748	1.16338	0.722	1.37207	0.011262	0.0193363	0.0311527	Enriched	Rejected	Rejected
Q6P2Q9	Pre-mRNA-processing-splicing factor 8 [OS=Homo sapiens]	0.670283	0.243	1.94777	2.93077	1	1.74598	0.956059	0.471	1.69507	0.0494326	0.00807653	0.0424644	Rejected	Enriched	Rejected
Q10570	Cleavage and polyadenylation specificity factor subunit 1 [OS=Homo sapiens]	0.61511	0.243	3.63598	0.299474	0.059	3.55067	1.52928	0.677	2.59302	0.0494498	0.0555029	0.0334217	Rejected	Rejected	Rejected
Q6IBS0	Twinfilin-2 [OS=Homo sapiens]	0.718302	0.206	1.7444	1.91968	0.962	1.83604	8.50753	0.999	3.76797	0.0507909	0.0183542	0.00582974	Rejected	Rejected	Enriched
Q16637	Survival motor neuron protein [OS=Homo sapiens]	6.04983	1	2.05933	0.949799	0.329	1.23034	0.926487	0.326	1.24393	0.00524415	0.046766	0.0481616	Enriched	Rejected	Rejected
Q9UMY1-1	Nucleolar protein 7 [OS=Homo sapiens]	0.907134	0.267	1.28405	0.836153	0.147	1.3022	0.941513	0.352	1.27465	0.0486933	0.0524551	0.0472342	Rejected	Rejected	Rejected
Q15811	Intersectin-1 [OS=Homo sapiens]	0.517314	0.18	2.06511	1.16052	0.532	1.78244	0.861689	0.202	1.41174	0.0515818	0.0396715	0.0522358	Rejected	Rejected	Rejected
Q5T0N5-1	Formin-binding protein 1-like [OS=Homo sapiens]	0.540063	0.025	1.67317	0.54309	0	1.38273	1.10333	0.744	1.28623	0.0578404	0.0619031	0.0300762	Rejected	Rejected	Rejected
P62829	60S ribosomal protein L23 [OS=Homo sapiens]	2.7173	0.997	2.12641	1.77083	0.995	1.47581	4.78129	1	2.49522	0.0108494	0.012428	0.00326267	Enriched	Enriched	Enriched
Q01081	Splicing factor U2AF 35 kDa subunit [OS=Homo sapiens]	0.808871	0.214	1.5917	0.664895	0.271	3.33972	2.62881	0.986	2.13494	0.0504814	0.0485439	0.0110633	Rejected	Rejected	Rejected
Q14320	Protein FAM50A [OS=Homo sapiens]	0.862738	0.168	1.28878	0.974229	0.443	1.30976	2.00191	0.813	2.16832	0.0520805	0.0432442	0.0262173	Rejected	Rejected	Rejected
Q99496	E3 ubiquitin-protein ligase RING2 [OS=Homo sapiens]	1.27153	0.702	2.1395	0.824892	0.249	1.63534	0.901867	0.423	3.5321	0.0321527	0.0493566	0.0446837	Rejected	Rejected	Rejected
Q7L5L3-2	Glycerophosphodiester phosphodiesterase domain-containing protein 3 [OS=Homo sapiens]	0.0550571	0	3.95711	0.147736	0.043	7.11127	0.715995	0.328	5.52922	0.0620358	0.056468	0.0480457	Rejected	Rejected	Rejected
Q92973-1	transportin-1 [OS=Homo sapiens]	1.7504	1	1.41274	2.54541	1	1.74647	10.3694	1	2.24603	0.00526135	0.00250593	0.00145744	Enriched	Enriched	Enriched
P17812	CTP synthase 1 [OS=Homo sapiens]	2.1077	0.996	1.55339	2.21916	1	1.37617	2.37458	1	1.54744	0.0112792	0.00433458	0.00197085	Enriched	Enriched	Enriched
Q9Y5L0-2	transportin-3 [OS=Homo sapiens]	0.668926	0.124	1.73412	1.2429	0.894	1.35147	30.897	0.935	31.3791	0.053456	0.0236539	0.0173899	Rejected	Rejected	Rejected
P56192	Methionine--tRNA ligase, cytoplasmic [OS=Homo sapiens]	3.09189	0.998	1.88479	0.593248	0.147	2.18064	0.325382	0.011	2.44478	0.0100241	0.0523705	0.0591421	Enriched	Rejected	Rejected
Q9Y296	Trafficking protein particle complex subunit 4 [OS=Homo sapiens]	2.20951	0.986	1.81404	0.319254	0.026	2.68815	0.582881	0.258	13.3306	0.0143741	0.0576024	0.0503975	Enriched	Rejected	Rejected
O95810	caveolae-associated protein 2 [OS=Homo sapiens]	0.683859	0.252	2.2687	1.86093	0.983	1.64975	0.475811	0.006	1.71205	0.0491403	0.015679	0.0595396	Rejected	Rejected	Rejected
Q9Y4P1-2	Isoform 2 of Cysteine protease ATG4B [OS=Homo sapiens]	0.574146	0.057	1.73926	1.06836	0.715	1.17292	1.39748	0.89	1.50566	0.0561554	0.0329495	0.0213978	Rejected	Rejected	Rejected
Q9NWS8	Required for meiotic nuclear division protein 1 homolog [OS=Homo sapiens]	0.969379	0.443	1.33798	1.24001	0.954	1.23172	1.97263	0.937	1.9973	0.0433459	0.0191839	0.0172077	Rejected	Rejected	Rejected
Q9UDY4	DnaJ homolog subfamily B member 4 [OS=Homo sapiens]	0.923269	0.368	1.3355	1.15265	0.83	1.28024	1.19489	0.873	1.28842	0.046097	0.0271758	0.022524	Rejected	Rejected	Rejected
Q5SSJ5-1	Heterochromatin protein 1-binding protein 3 [OS=Homo sapiens]	1.02063	0.521	1.97822	20.1058	1	1.94085	2.48644	0.959	2.35313	0.0395461	0.00734846	0.014889	Rejected	Enriched	Rejected
Q96BN8	Ubiquitin thioesterase otulin [OS=Homo sapiens]	0.971771	0.437	1.32149	0.511874	0.057	2.07746	11.0616	0.883	11.8222	0.0435179	0.0556383	0.0219444	Rejected	Rejected	Rejected
P46527	Cyclin-dependent kinase inhibitor 1B [OS=Homo sapiens]	0.537066	0.002	1.45789	1.11445	0.592	1.55503	1.06446	0.65	1.29088	0.0604711	0.0375212	0.0345975	Rejected	Rejected	Rejected
Q96AE4-2	Isoform 2 of Far upstream element-binding protein 1 [OS=Homo sapiens]	1.2874	0.69	1.943	0.447337	0.055	2.2764	2.58249	0.69	3.09517	0.0325653	0.0557738	0.0327592	Rejected	Rejected	Rejected
Q96MF7	E3 SUMO-protein ligase NSE2 [OS=Homo sapiens]	0.488857	0.001	1.57434	0.978628	0.417	1.3483	1.02197	0.598	1.23673	0.0607978	0.0441416	0.0367175	Rejected	Rejected	Rejected
Q02790	Peptidyl-prolyl cis-trans isomerase FKBP4 [OS=Homo sapiens]	0.542221	0.001	1.37515	0.524808	0	1.47655	4.92237	1	2.02097	0.060815	0.0620555	0.00508447	Rejected	Rejected	Enriched
Q6NW34	Nucleolus and neural progenitor protein [OS=Homo sapiens]	4.47198	0.993	2.57296	1.11685	0.618	1.71241	0.472028	0.076	2.64557	0.0125	0.0364714	0.05631	Enriched	Rejected	Rejected
P62330	ADP-ribosylation factor 6 [OS=Homo sapiens]	0.424412	0.134	4.22374	1.05283	0.555	1.56068	7.44105	0.978	5.20232	0.0530949	0.0388927	0.0123716	Rejected	Rejected	Rejected
P18615-3	Isoform 2 of Negative elongation factor E [OS=Homo sapiens]	1.39562	0.809	1.85154	1.00917	0.512	2.02055	0.534141	0.059	2.05208	0.0274243	0.0404843	0.0569063	Rejected	Rejected	Rejected
P49643-1	DNA primase large subunit [OS=Homo sapiens]	1.82628	0.898	2.13021	3.236	0.983	2.46642	2.20718	0.974	2.08694	0.0225241	0.0155943	0.0128188	Rejected	Rejected	Rejected
O43175	D-3-phosphoglycerate dehydrogenase [OS=Homo sapiens]	1.91251	0.877	2.29312	2.10784	1	1.53033	3.85259	1	1.77196	0.0240371	0.0060447	0.0022524	Rejected	Enriched	Enriched
O14972	Down syndrome critical region protein 3 [OS=Homo sapiens]	0.904546	0.305	1.35361	1.03378	0.592	1.27415	1.04999	0.656	1.26942	0.047696	0.0375042	0.0343822	Rejected	Rejected	Rejected
P14406	Cytochrome c oxidase subunit 7A2, mitochondrial [OS=Homo sapiens]	1.63385	0.743	3.55948	0.807355	0.123	1.30419	3.65653	0.693	4.38803	0.03076	0.0532171	0.0326101	Rejected	Rejected	Rejected
Q8IUE6	Histone H2A type 2-B [OS=Homo sapiens]	2.45166	0.805	2.89292	6.87919	1	1.8202	2.4214	0.939	2.48602	0.0276994	0.006468	0.0170421	Rejected	Enriched	Rejected
P01877	Ig alpha-2 chain C region [OS=Homo sapiens]	0.957395	0.397	1.33617	1.30515	0.963	1.27914	0.93274	0.358	1.31306	0.0451169	0.0182526	0.0470686	Rejected	Rejected	Rejected
Q6PD74	Alpha- and gamma-adaptin-binding protein p34 [OS=Homo sapiens]	0.53532	0.026	1.77243	3.50374	0.997	2.59366	0.856791	0.285	1.69916	0.0577889	0.0117169	0.0494369	Rejected	Enriched	Rejected
Q9UGP4	LIM domain-containing protein 1 [OS=Homo sapiens]	0.814716	0.06	1.22614	0.919919	0.254	1.2229	1.15132	0.803	1.3085	0.0560179	0.0491873	0.0267141	Rejected	Rejected	Rejected
P11216	Glycogen phosphorylase, brain form [OS=Homo sapiens]	0.817668	0.372	2.44743	2.72101	0.987	2.40467	4.75235	0.938	5.10995	0.0459422	0.0150186	0.0171083	Rejected	Enriched	Rejected
Q8TB36	ganglioside-induced differentiation-associated protein 1 [OS=Homo sapiens]	0.728384	0.326	1.83545	2.52209	0.596	3.1144	1.07108	0.635	1.32612	0.0471458	0.0373857	0.03526	Rejected	Rejected	Rejected
P20674	Cytochrome c oxidase subunit 5A, mitochondrial [OS=Homo sapiens]	3.80995	0.506	10.2521	0.0782157	0	2.66985	0.665502	0.458	2.88363	0.0403542	0.0614799	0.0432262	Rejected	Rejected	Rejected
Q99471-1	prefoldin subunit 5 [OS=Homo sapiens]	3.36148	0.982	2.67483	1.03989	0.577	1.26436	2.61145	0.94	2.72611	0.0151994	0.0379783	0.0169924	Rejected	Rejected	Rejected
P67809	Nuclease-sensitive element-binding protein 1 [OS=Homo sapiens]	2.64106	1	1.49132	1.71345	0.94	1.77155	0.989624	0.506	1.71602	0.00527854	0.0203014	0.0409241	Enriched	Rejected	Rejected
Q14919-2	Isoform 2 of Dr1-associated corepressor [OS=Homo sapiens]	3.15117	0.966	2.83783	0.315584	0.018	2.3302	3.19971	0.989	2.66155	0.0174519	0.0582966	0.0101192	Rejected	Rejected	Rejected
Q96PU8	protein quaking [OS=Homo sapiens]	0.518316	0.054	2.00965	2.11159	0.877	2.75298	0.14296	0.003	3.82713	0.0563618	0.0247545	0.0598708	Rejected	Rejected	Rejected
Q49A26-1	Putative oxidoreductase GLYR1 [OS=Homo sapiens]	0.525577	0.153	2.65276	0.802367	0.412	3.70888	5.18212	0.855	9.48025	0.0525275	0.0443786	0.023998	Rejected	Rejected	Rejected
Q8N543	prolyl 3-hydroxylase OGFOD1 [OS=Homo sapiens]	1.46191	0.965	1.40004	1.12287	0.861	1.19333	1.0246	0.587	1.26861	0.017555	0.0255503	0.0371812	Rejected	Rejected	Rejected
Q13895	Bystin [OS=Homo sapiens]	103.715	0.935	108.869	0.947741	0.427	1.76961	0.635284	0.244	2.63225	0.0201857	0.0437352	0.0508778	Rejected	Rejected	Rejected
Q9Y276	Mitochondrial chaperone BCS1 [OS=Homo sapiens]	0.0785178	0.01	12.2138	0.0535122	0.008	3.51612	0.655219	0.272	3.17601	0.0591472	0.0593464	0.0499172	Rejected	Rejected	Rejected
Q9GZU8	Protein FAM192A [OS=Homo sapiens]	0.585361	0.454	3.11651	3.61665	1	2.79276	1.53138	0.743	2.20327	0.0429677	0.00767017	0.0300927	Rejected	Enriched	Rejected
Q13523	Serine/threonine-protein kinase PRP4 homolog [OS=Homo sapiens]	0.399727	0.505	3.42065	0.31972	0.003	2.50434	0.802267	0.383	4.0889	0.0404574	0.0600914	0.0463233	Rejected	Rejected	Rejected
P22392-2	Isoform 3 of Nucleoside diphosphate kinase B [OS=Homo sapiens]	0.384464	0.033	2.47429	0.327884	0.02	2.7391	0.668314	0.038	1.44015	0.0573934	0.0581443	0.0577509	Rejected	Rejected	Rejected
P30481	HLA class I histocompatibility antigen, B-44 alpha chain [OS=Homo sapiens]	5.20015	1	2.00023	3.55747	1	2.05062	2.83953	0.97	2.53457	0.00529574	0.00252286	0.0134647	Enriched	Enriched	Rejected
Q9NNX1	tuftelin [OS=Homo sapiens]	0.928925	0.413	3.15194	1.60779	0.961	1.55681	1.71967	0.872	2.58768	0.0444292	0.0184558	0.0226068	Rejected	Rejected	Rejected
Q12904-2	Isoform 2 of Aminoacyl tRNA synthase complex-interacting multifunctional protein 1 [OS=Homo sapiens]	6.47815	1	2.74488	2.33907	0.986	1.87226	1.9177	0.859	2.5592	0.00531293	0.0150356	0.0236171	Enriched	Enriched	Rejected
O15145	Actin-related protein 2/3 complex subunit 3 [OS=Homo sapiens]	5.20041	1	1.88706	2.74538	0.994	2.09506	1.18611	0.535	2.3259	0.00533012	0.0130207	0.0394005	Enriched	Enriched	Rejected
Q92696	geranylgeranyl transferase type-2 subunit alpha [OS=Homo sapiens]	1.06128	0.69	1.27137	1.00598	0.522	1.25932	1.95403	0.821	2.26177	0.0325825	0.0401287	0.0256873	Rejected	Rejected	Rejected
Q9H2W6	39S ribosomal protein L46, mitochondrial [OS=Homo sapiens]	0.737842	0.137	1.63323	0.849634	0.137	1.28491	4.83788	0.81	5.30106	0.0529917	0.0527599	0.0263498	Rejected	Rejected	Rejected
Q9Y285	Phenylalanine--tRNA ligase alpha subunit [OS=Homo sapiens]	0.483344	0.222	5.3131	1.07273	0.62	1.65187	0.795725	0.33	2.85614	0.0502751	0.0364206	0.0479132	Rejected	Rejected	Rejected
O94822-3	Isoform 3 of E3 ubiquitin-protein ligase listerin [OS=Homo sapiens]	0.938083	0.363	1.42235	1.18365	0.92	1.22231	1.19633	0.823	1.34589	0.0462517	0.0220115	0.0254886	Rejected	Rejected	Rejected
Q27J81	Inverted formin-2 [OS=Homo sapiens]	1.22427	0.624	1.71963	4.26283	1	1.69411	3.40386	0.909	3.93226	0.0353164	0.00709448	0.019576	Rejected	Enriched	Rejected
Q96K21	Abscission/NoCut checkpoint regulator [OS=Homo sapiens]	1.2949	0.788	1.50735	0.8756	0.184	1.2422	1.46323	0.988	1.35784	0.0286279	0.0510836	0.0104339	Rejected	Rejected	Rejected
P25786-2	Isoform Long of Proteasome subunit alpha type-1 [OS=Homo sapiens]	2.59142	0.594	3.67093	5.76391	0.999	3.43953	2.89032	0.99	2.4404	0.0365887	0.00995598	0.00963895	Rejected	Enriched	Rejected
P68036-3	Isoform 3 of Ubiquitin-conjugating enzyme E2 L3 [OS=Homo sapiens]	0.653208	0.223	2.96465	2.76492	0.992	1.97426	6.98461	1	2.31453	0.0502235	0.0139858	0.00339516	Rejected	Enriched	Enriched
Q9Y6Y8	SEC23-interacting protein [OS=Homo sapiens]	1.34974	0.729	2.33569	0.675334	0.258	2.80401	0.749087	0.388	2.37164	0.0313102	0.0490179	0.0462239	Rejected	Rejected	Rejected
O15446-2	Isoform 2 of DNA-directed RNA polymerase I subunit RPA34 [OS=Homo sapiens]	1.90379	0.868	2.17457	0.38838	0.002	1.81029	1.18296	0.605	1.98307	0.0245358	0.0603623	0.0365022	Rejected	Rejected	Rejected
P54819	Adenylate kinase 2, mitochondrial [OS=Homo sapiens]	1.48439	0.986	1.37768	2.51958	0.995	1.88907	2.15133	0.973	1.9612	0.0143913	0.0124958	0.0129679	Enriched	Enriched	Rejected
P10321	HLA class I histocompatibility antigen, Cw-7 alpha chain [OS=Homo sapiens]	1.7655	0.768	2.34358	2.85411	0.901	3.06162	1.66517	0.811	2.18968	0.029522	0.0231798	0.0262835	Rejected	Rejected	Rejected
O75175	CCR4-NOT transcription complex subunit 3 [OS=Homo sapiens]	2.22797	0.784	2.6512	1.03348	0.592	1.23508	2.23342	0.954	2.21392	0.0286967	0.0374704	0.0154853	Rejected	Rejected	Rejected
O95466-2	Isoform 2 of Formin-like protein 1 [OS=Homo sapiens]	0.720763	0.414	3.98346	2.30598	0.915	2.39407	0.58142	0.28	3.11406	0.0443604	0.0222486	0.0495694	Rejected	Rejected	Rejected
Q68CZ2-1	Tensin-3 [OS=Homo sapiens]	0.421788	0.349	2.86431	0.663792	0.097	1.64904	0.661569	0.242	4.03086	0.0465956	0.0539451	0.0509275	Rejected	Rejected	Rejected
Q99417	C-Myc-binding protein [OS=Homo sapiens]	1.30231	0.874	1.37525	1.05099	0.645	1.26338	0.954554	0.4	1.3214	0.0241919	0.0355401	0.0456774	Rejected	Rejected	Rejected
P63098	Calcineurin subunit B type 1 [OS=Homo sapiens]	1.18531	0.565	3.43149	2.26828	0.823	3.19471	0.793041	0.367	3.13531	0.0374828	0.0274975	0.046787	Rejected	Rejected	Rejected
P31153	S-adenosylmethionine synthase isoform type-2 [OS=Homo sapiens]	0.38358	0.049	2.57565	0.552209	0.264	8.28138	0.54564	0.143	3.11215	0.0565509	0.0487978	0.0544717	Rejected	Rejected	Rejected
Q14258	E3 ubiquitin/ISG15 ligase TRIM25 [OS=Homo sapiens]	0.499293	0.005	1.52471	0.351994	0	1.57309	0.838288	0.289	1.50802	0.0596286	0.0619878	0.0493044	Rejected	Rejected	Rejected
Q14247-1	Src substrate cortactin [OS=Homo sapiens]	1.9671	1	1.34404	1.42778	0.95	1.42141	1.58875	0.991	1.40911	0.00534732	0.0195733	0.00937396	Enriched	Rejected	Enriched
Q8ND24	Ring finger protein 214 [OS=Homo sapiens]	0.872682	0.18	1.2896	1.01887	0.53	1.37548	1.59198	0.813	2.55227	0.051599	0.0397562	0.0262007	Rejected	Rejected	Rejected
Q9BTD8-1	RNA-binding protein 42 [OS=Homo sapiens]	0.810972	0.092	1.28882	1.33062	0.998	1.20491	1.10954	0.729	1.28938	0.0545908	0.0110566	0.0307387	Rejected	Enriched	Rejected
Q9BV19	Uncharacterized protein C1orf50 [OS=Homo sapiens]	1.00362	0.495	1.27401	0.901206	0.23	1.2487	1.14149	0.625	2.29083	0.0411623	0.0499831	0.0355581	Rejected	Rejected	Rejected
Q8WZA9	Immunity-related GTPase family Q protein [OS=Homo sapiens]	0.489802	0.015	1.68119	0.642982	0.129	1.78839	0.261179	0	2.05996	0.0585454	0.0530816	0.0606658	Rejected	Rejected	Rejected
Q13438-1	Protein os-9 [OS=Homo sapiens]	0.913098	0.209	1.19933	1.01218	0.532	1.29811	1.6077	0.556	2.11747	0.050619	0.0396546	0.0385393	Rejected	Rejected	Rejected
P04179	Superoxide dismutase [Mn], mitochondrial [OS=Homo sapiens]	0.492268	0.132	2.25807	0.816399	0.327	1.92841	0.810511	0.281	1.8264	0.0531637	0.0469523	0.0495363	Rejected	Rejected	Rejected
Q8TDX7-1	Serine/threonine-protein kinase Nek7 [OS=Homo sapiens]	4.02568	0.561	4.70197	0.872438	0.145	1.25499	0.536068	0.259	2.38963	0.037586	0.0525398	0.0503478	Rejected	Rejected	Rejected
Q9BZK7	F-box-like/WD repeat-containing protein TBL1XR1 [OS=Homo sapiens]	1.78978	0.809	2.30243	5.90626	1	3.0172	0.656055	0.174	2.12137	0.0274415	0.0064172	0.0533455	Rejected	Enriched	Rejected
Q3ZCQ8-2	Isoform 2 of Mitochondrial import inner membrane translocase subunit TIM50 [OS=Homo sapiens]	1.04123	0.605	1.24615	1.91667	0.769	2.36646	4.53218	0.536	7.57556	0.0360729	0.0305113	0.0393508	Rejected	Rejected	Rejected
Q9Y221-1	60S ribosome subunit biogenesis protein NIP7 homolog [OS=Homo sapiens]	1.19457	0.905	1.2385	1.00787	0.537	1.23817	0.897798	0.441	3.07087	0.0221802	0.0393498	0.0439384	Rejected	Rejected	Rejected
P02511	Alpha-crystallin B chain [OS=Homo sapiens]	1.20652	0.61	3.59265	0.432726	0.03	2.05944	0.401978	0.066	2.7061	0.0359697	0.0572977	0.0567075	Rejected	Rejected	Rejected
P06865	Beta-hexosaminidase subunit alpha [OS=Homo sapiens]	2.39641	0.939	2.59264	0.591591	0.05	1.65833	1.44822	0.803	2.0091	0.0200309	0.0560616	0.0267307	Rejected	Rejected	Rejected
Q06546	GA-binding protein alpha chain [OS=Homo sapiens]	1.32372	0.541	1.81755	2.4419	0.965	2.21898	0.930299	0.327	1.31814	0.0384801	0.0179986	0.0480623	Rejected	Rejected	Rejected
Q4V328	GRIP1-associated protein 1 [OS=Homo sapiens]	0.630181	0.237	2.66752	10.4361	0.73	11.32	0.784307	0.303	3.81406	0.0497249	0.0324077	0.0488076	Rejected	Rejected	Rejected
Q9Y394	Dehydrogenase/reductase SDR family member 7 [OS=Homo sapiens]	0.863646	0.319	1.68118	0.731754	0.222	2.07722	0.419054	0.01	1.77948	0.0473349	0.0502709	0.0592415	Rejected	Rejected	Rejected
Q13153	Serine/threonine-protein kinase PAK 1 [OS=Homo sapiens]	0.53786	0	1.39396	0.860818	0.143	1.2709	1.46165	0.539	2.67891	0.062053	0.0525906	0.0393011	Rejected	Rejected	Rejected
O60563	Cyclin-T1 [OS=Homo sapiens]	2.77881	1	1.63845	1.12044	0.778	1.26501	1.11395	0.777	1.27909	0.00536451	0.0300034	0.0282213	Enriched	Rejected	Rejected
P43686	26S proteasome regulatory subunit 6B [OS=Homo sapiens]	1.55311	0.508	3.24118	2.53693	1	1.47337	2.11698	0.94	2.21518	0.0401823	0.00738232	0.0169593	Rejected	Enriched	Rejected
Q9ULA0	Aspartyl aminopeptidase [OS=Homo sapiens]	0.720906	0.203	1.64571	2.13038	0.665	3.14871	4.13744	0.887	5.34424	0.0508597	0.0349306	0.0216297	Rejected	Rejected	Rejected
Q9Y6W5	Wiskott-Aldrich syndrome protein family member 2 [OS=Homo sapiens]	1.39596	0.738	2.36175	0.843738	0.4	1.83351	2.39247	0.853	3.2742	0.0310007	0.044785	0.0240974	Rejected	Rejected	Rejected
P08123	Collagen alpha-2(I) chain [OS=Homo sapiens]	1.42395	0.55	4.59592	6.40107	0.771	7.82464	1.32638	0.702	3.34926	0.0381018	0.0303928	0.0320139	Rejected	Rejected	Rejected
Q01130	serine/arginine-rich splicing factor 2 [OS=Homo sapiens]	13.7623	1	4.10804	0.931668	0.345	1.34231	0.46472	0.161	2.49917	0.00538171	0.0463427	0.0539583	Enriched	Rejected	Rejected
Q8IZ83	Aldehyde dehydrogenase family 16 member A1 [OS=Homo sapiens]	0.900697	0.32	1.37078	0.910413	0.253	1.28382	0.912351	0.291	1.30242	0.047249	0.0492719	0.0492547	Rejected	Rejected	Rejected
P10412	Histone H1.4 [OS=Homo sapiens]	1.74806	0.993	1.51469	1.32391	0.861	1.49816	1.25148	0.832	1.46576	0.0125172	0.0255164	0.0251739	Enriched	Rejected	Rejected
Q13308-6	Isoform 6 of Inactive tyrosine-protein kinase 7 [OS=Homo sapiens]	1.37215	0.964	1.33768	2.09061	0.732	2.40846	0.828431	0.046	1.20723	0.0176926	0.0323231	0.0573534	Rejected	Rejected	Rejected
Q9BWH6	RNA polymerase II-associated protein 1 [OS=Homo sapiens]	3.26046	0.505	9.60293	1.14971	0.84	1.26328	0.922133	0.398	6.02213	0.0404746	0.0264815	0.0457767	Rejected	Rejected	Rejected
P07741-1	Adenine phosphoribosyltransferase [OS=Homo sapiens]	4.12779	1	1.59204	1.27543	0.912	1.33006	1.71637	0.899	1.96829	0.0053989	0.0224179	0.0206194	Enriched	Rejected	Rejected
Q9BTL3	RNMT-activating mini protein [OS=Homo sapiens]	1.96483	0.895	2.11495	3.31881	0.998	2.26264	0.999818	0.526	1.262	0.0227476	0.0107518	0.0397814	Rejected	Enriched	Rejected
O00217	NADH dehydrogenase [ubiquinone] iron-sulfur protein 8, mitochondrial [OS=Homo sapiens]	0.968116	0.359	1.17971	1.43837	0.895	1.5095	2.72618	0.921	2.90251	0.0463549	0.0235862	0.0185658	Rejected	Rejected	Rejected
P24666-1	Low molecular weight phosphotyrosine protein phosphatase [OS=Homo sapiens]	2.22313	0.574	4.1336	0.326861	0.072	3.21568	1.78133	0.715	3.56645	0.0372421	0.0550119	0.0315502	Rejected	Rejected	Rejected
O14979-1	Heterogeneous nuclear ribonucleoprotein D-like [OS=Homo sapiens]	0.422323	0	1.395	0.708797	0.114	1.59237	1.195	0.608	2.24356	0.0620702	0.0535726	0.0363365	Rejected	Rejected	Rejected
Q96CS3	FAS-associated factor 2 [OS=Homo sapiens]	0.8444	0.25	1.4819	0.59407	0.192	2.29467	0.68758	0.15	1.88331	0.0492263	0.0508974	0.0542564	Rejected	Rejected	Rejected
O60287	nucleolar pre-ribosomal-associated protein 1 [OS=Homo sapiens]	0.808852	0.114	1.3089	0.923764	0.346	1.40256	0.837768	0.118	1.28927	0.0538171	0.0463258	0.0550513	Rejected	Rejected	Rejected
Q9Y5Q0	fatty acid desaturase 3 [OS=Homo sapiens]	0.271796	0.004	2.20834	2.43039	0.993	1.92599	1.45724	0.639	2.28434	0.0599381	0.0137995	0.0350116	Rejected	Enriched	Rejected
Q9ULU4-19	Isoform 19 of Protein kinase C-binding protein 1 [OS=Homo sapiens]	1.13833	0.594	1.95608	0.937297	0.256	1.15938	0.790467	0.056	1.30375	0.0366059	0.0491026	0.0570553	Rejected	Rejected	Rejected
P55268	laminin subunit beta-2 [OS=Homo sapiens]	0.511187	0.003	1.58017	0.0287784	0	2.0885	1.61127	0.695	2.74318	0.0601616	0.0620047	0.0325108	Rejected	Rejected	Rejected
O43493-1	Trans-Golgi network integral membrane protein 2 [OS=Homo sapiens]	1.53895	0.848	2.09405	1.08757	0.673	1.35327	0.923954	0.283	1.25245	0.025533	0.0345411	0.0494866	Rejected	Rejected	Rejected
Q8N3F8	MICAL-like protein 1 [OS=Homo sapiens]	1.05011	0.508	1.56754	1.25155	0.905	1.32726	0.805945	0.054	1.23903	0.0401994	0.0230444	0.0571216	Rejected	Rejected	Rejected
Q8WWI5	choline transporter-like protein 1 [OS=Homo sapiens]	1.10322	0.692	1.35055	0.604602	0.15	2.18793	0.657373	0.427	3.4413	0.0324966	0.0522689	0.0444849	Rejected	Rejected	Rejected
P06132	Uroporphyrinogen decarboxylase [OS=Homo sapiens]	0.53342	0.232	2.15925	0.874086	0.411	2.70644	0.0733649	0	2.3025	0.0498968	0.0444125	0.060583	Rejected	Rejected	Rejected
P34949	mannose-6-phosphate isomerase [OS=Homo sapiens]	0.920394	0.314	1.333	1.10373	0.743	1.27365	1.24743	0.84	1.46863	0.0474897	0.0317135	0.0248427	Rejected	Rejected	Rejected
O15400	Syntaxin-7 [OS=Homo sapiens]	6.59674	1	2.12336	0.872428	0.398	2.69742	0.137416	0.509	18.7764	0.00541609	0.0448866	0.0407585	Enriched	Rejected	Rejected
Q6ZMI0-1	Protein phosphatase 1 regulatory subunit 21 [OS=Homo sapiens]	1.04819	0.621	1.27684	1.01201	0.496	1.25294	0.881131	0.157	1.24168	0.0354711	0.0412631	0.0541073	Rejected	Rejected	Rejected
P62861	40S ribosomal protein S30 [OS=Homo sapiens]	0.247064	0.006	3.66658	0.051465	0.011	16.1746	0.239408	0.07	4.7172	0.0595598	0.0589739	0.0565585	Rejected	Rejected	Rejected
Q9H4M9	EH domain-containing protein 1 [OS=Homo sapiens]	1.79853	0.705	3.8186	1.62977	0.792	2.82117	1.56642	0.637	4.41799	0.0320323	0.0291737	0.0351606	Rejected	Rejected	Rejected
P67812-3	Isoform 3 of Signal peptidase complex catalytic subunit SEC11A [OS=Homo sapiens]	0.493793	0.27	3.21937	1.17015	0.873	1.26576	1.46583	0.744	2.09673	0.0485385	0.0250254	0.0300596	Rejected	Rejected	Rejected
O96005-1	Cleft lip and palate transmembrane protein 1 [OS=Homo sapiens]	0.173767	0.01	3.02487	0.32784	0.111	3.66116	0.211078	0.019	2.45756	0.0591644	0.0536404	0.0586949	Rejected	Rejected	Rejected
P01111	GTPase NRas [OS=Homo sapiens]	0.647035	0.511	4.09622	0.123536	0.045	5.19538	0.0594282	0.02	13.9804	0.0399759	0.0563664	0.0585459	Rejected	Rejected	Rejected
P55263-1	Adenosine kinase [OS=Homo sapiens]	2.94709	0.913	3.13141	3.80443	0.999	2.89045	1.23157	0.618	3.06728	0.0216128	0.00963427	0.0358562	Rejected	Enriched	Rejected
P26639-1	Threonine--tRNA ligase, cytoplasmic [OS=Homo sapiens]	3.08688	0.999	2.63551	0.728358	0.188	1.96564	28.0195	1	3.94622	0.00919876	0.0509482	0.00483604	Enriched	Rejected	Enriched
P61024	cyclin-dependent kinases regulatory subunit 1 [OS=Homo sapiens]	0.954339	0.365	1.31162	0.680008	0.006	1.29305	1.05912	0.701	1.22186	0.0462173	0.0596004	0.032163	Rejected	Rejected	Rejected
Q9BUQ8	Probable ATP-dependent RNA helicase DDX23 [OS=Homo sapiens]	1.94848	0.859	2.66154	0.811094	0.267	1.75341	0.534243	0.349	3.38276	0.0250688	0.0486793	0.0473004	Rejected	Rejected	Rejected
O00566	U3 small nucleolar ribonucleoprotein protein Mpp10 [OS=Homo sapiens]	2.32648	0.67	4.47946	10.1354	0.997	6.60039	1.98558	0.578	2.48872	0.0333906	0.0114799	0.0375621	Rejected	Enriched	Rejected
P34931	Heat shock 70 kDa protein 1-like [OS=Homo sapiens]	0.941106	0.342	1.2818	0.866449	0.395	1.56526	0.750555	0.208	1.74227	0.0468535	0.0450559	0.0519377	Rejected	Rejected	Rejected
O76071	Probable cytosolic iron-sulfur protein assembly protein Ciao1 [OS=Homo sapiens]	0.2226	0.003	2.21215	1.06555	0.546	2.46787	1.87286	0.534	4.18758	0.0601788	0.0391297	0.0394501	Rejected	Rejected	Rejected
P13646	Keratin, type I cytoskeletal 13 [OS=Homo sapiens]	4.86662	1	1.6997	2.78901	0.977	2.35222	16.3939	0.87	20.3335	0.00543329	0.0164917	0.0226731	Enriched	Rejected	Rejected
O00505	Importin subunit alpha-4 [OS=Homo sapiens]	0.26926	0.065	4.08206	5.27282	1	2.16177	3.53406	0.986	2.6622	0.0557256	0.00839824	0.0108314	Rejected	Enriched	Rejected
P12814-1	Alpha-actinin-1 [OS=Homo sapiens]	2.5022	1	1.65186	2.25545	0.999	1.63839	0.829986	0.5	2.52267	0.00545048	0.00895699	0.0412719	Enriched	Enriched	Rejected
Q15800	Methylsterol monooxygenase 1 [OS=Homo sapiens]	0.592288	0.079	1.75876	2.69245	0.983	2.1517	0.779924	0.34	2.57226	0.055141	0.0157128	0.047582	Rejected	Rejected	Rejected
P51946	Cyclin-H [OS=Homo sapiens]	1.151	0.854	1.23395	0.984882	0.42	1.21783	0.876291	0.151	1.2428	0.0252579	0.0440569	0.0542233	Rejected	Rejected	Rejected
Q96S66	chloride channel CLIC-like protein 1 [OS=Homo sapiens]	2.76398	0.999	2.18082	5.89497	0.983	5.26628	13.0693	0.997	9.90079	0.00921596	0.0155435	0.00717125	Enriched	Rejected	Enriched
P19338	Nucleolin [OS=Homo sapiens]	1.94123	0.989	1.72957	0.914238	0.27	1.24521	3.86372	1	2.17014	0.013652	0.0485608	0.00478635	Enriched	Rejected	Enriched
Q14739	Lamin-B receptor [OS=Homo sapiens]	1.15291	0.744	1.44405	0.625309	0.068	1.71715	2.85596	0.935	3.08114	0.0306912	0.0551981	0.0174395	Rejected	Rejected	Rejected
P18887	DNA repair protein XRCC1 [OS=Homo sapiens]	0.898428	0.233	1.24471	2.49383	0.576	2.91637	1.82536	0.571	2.34404	0.0498624	0.038063	0.0379099	Rejected	Rejected	Rejected
P56537-1	eukaryotic translation initiation factor 6 [OS=Homo sapiens]	0.485221	0.36	4.52115	2.09849	0.811	2.67897	4.93219	0.99	3.79904	0.0463377	0.0282933	0.00973832	Rejected	Rejected	Rejected
Q86V88	Magnesium-dependent phosphatase 1 [OS=Homo sapiens]	0.874955	0.066	1.15972	0.853263	0.157	1.27731	1.19567	0.897	1.26866	0.0556568	0.051981	0.0207022	Rejected	Rejected	Rejected
P48730-1	Casein kinase I isoform delta [OS=Homo sapiens]	2.33214	0.994	1.76104	1.1154	0.758	1.27604	0.969446	0.425	1.26778	0.0121045	0.0311886	0.0445843	Enriched	Rejected	Rejected
Q9BUF5	Tubulin beta-6 chain [OS=Homo sapiens]	2.3552	1	1.65055	1.48742	0.847	1.90744	2.03067	0.906	2.32575	0.00546768	0.0261768	0.0199901	Enriched	Rejected	Rejected
P52292	Importin subunit alpha-1 [OS=Homo sapiens]	4.48567	1	2.03826	1.35103	0.791	1.73563	1.61106	0.91	1.78097	0.00548487	0.0292414	0.0195429	Enriched	Rejected	Rejected
Q92542-1	Nicastrin [OS=Homo sapiens]	0.442793	0	1.53896	1.12219	0.92	1.14962	1.42049	0.776	1.70242	0.0620873	0.0220284	0.028271	Rejected	Rejected	Rejected
Q9BXJ9	N-alpha-acetyltransferase 15, NatA auxiliary subunit [OS=Homo sapiens]	3.47053	0.917	3.99967	11.0797	0.985	9.5796	1.41712	0.827	1.9321	0.0213205	0.0151879	0.0253064	Rejected	Enriched	Rejected
Q9BTY7	Protein HGH1 homolog [OS=Homo sapiens]	1.04964	0.671	1.21452	1.02459	0.568	1.23246	1.08798	0.723	1.21543	0.0333047	0.0383847	0.031103	Rejected	Rejected	Rejected
O14787-2	Isoform 2 of Transportin-2 [OS=Homo sapiens]	1.18055	0.907	1.23919	0.882866	0.112	1.17621	1.26703	0.908	1.32929	0.0220426	0.0535896	0.0197416	Rejected	Rejected	Rejected
Q9Y3P9	Rab GTPase-activating protein 1 [OS=Homo sapiens]	0.464022	0.457	4.81177	2.51812	1	2.09348	1.9304	0.794	2.2268	0.0428645	0.00765323	0.0271779	Rejected	Enriched	Rejected
Q96C19	EF-hand domain-containing protein D2 [OS=Homo sapiens]	5.23581	0.999	4.23008	2.24102	1	1.47238	1.73889	0.994	1.43859	0.00923315	0.00384355	0.00851275	Enriched	Enriched	Enriched
P82930	28S ribosomal protein S34, mitochondrial [OS=Homo sapiens]	1.78397	0.881	2.35076	0.5787	0.227	3.71489	4.60565	0.998	2.93179	0.0236417	0.0500508	0.00680689	Rejected	Rejected	Enriched
Q9H223	EH domain-containing protein 4 [OS=Homo sapiens]	6.35041	0.796	13.7641	2.63477	0.836	3.35388	1.86279	0.833	2.43059	0.0281809	0.0267186	0.0251077	Rejected	Rejected	Rejected
Q7Z3U7-1	Protein MON2 homolog [OS=Homo sapiens]	1.93338	0.932	2.09202	0.248622	0	2.55644	5.12876	0.985	3.68417	0.0203576	0.0611412	0.0111792	Rejected	Rejected	Rejected
P54577	Tyrosine--tRNA ligase, cytoplasmic [OS=Homo sapiens]	0.293809	0	1.57306	0.769382	0.293	2.04533	2.08154	0.906	2.36023	0.0621045	0.0478496	0.0200232	Rejected	Rejected	Rejected
P62826	GTP-binding nuclear protein RAN [OS=Homo sapiens]	1.96227	0.984	1.73116	2.17672	0.999	1.50573	4.77894	1	1.9133	0.0147696	0.00936336	0.00284863	Rejected	Enriched	Enriched
P62942	Peptidyl-prolyl cis-trans isomerase FKBP1A [OS=Homo sapiens]	1.24688	0.759	1.67397	3.92379	0.996	2.35281	0.973586	0.475	2.27254	0.0300034	0.0121063	0.0423485	Rejected	Enriched	Rejected
P26196	Probable ATP-dependent RNA helicase DDX6 [OS=Homo sapiens]	2.24265	0.969	2.06951	2.56059	0.992	2.00173	1.41872	0.787	2.123	0.0170392	0.0138503	0.0276747	Rejected	Enriched	Rejected
A1X283	SH3 and PX domain-containing protein 2B [OS=Homo sapiens]	1.31292	0.77	1.62195	3.13994	0.995	2.23463	2.39217	0.962	2.32313	0.0294532	0.0126651	0.0145578	Rejected	Enriched	Rejected
Q9UHQ9	NADH-cytochrome b5 reductase 1 [OS=Homo sapiens]	3.33638	0.961	3.02558	0.422008	0.162	3.11425	1.16509	0.62	3.08822	0.0180365	0.0517609	0.0358231	Rejected	Rejected	Rejected
Q9GZQ3	COMM domain-containing protein 5 [OS=Homo sapiens]	1.18626	0.874	1.26623	0.398045	0.08	3.64269	1.39873	0.772	1.62665	0.0242091	0.0545208	0.0286022	Rejected	Rejected	Rejected
Q9BRP8	Partner of Y14 and mago [OS=Homo sapiens]	3.28493	1	1.74824	0.549649	0.086	2.09571	0.655281	0.18	2.16996	0.00550206	0.0543854	0.0530971	Enriched	Rejected	Rejected
Q14684	Ribosomal RNA processing protein 1 homolog B [OS=Homo sapiens]	1.23012	0.538	3.2441	0.955707	0.466	1.99348	0.974233	0.467	1.62866	0.0385832	0.0425161	0.0427459	Rejected	Rejected	Rejected
P43355	Melanoma-associated antigen 1 [OS=Homo sapiens]	1.93453	0.868	2.68055	0.240162	0.007	2.54202	3.53572	0.997	2.37351	0.024553	0.0593634	0.00748592	Rejected	Rejected	Enriched
Q9BQA1	Methylosome protein 50 [OS=Homo sapiens]	3.27772	1	2.09284	1.44093	0.914	1.55991	1.44821	0.809	1.95882	0.00551926	0.0222994	0.0263663	Enriched	Rejected	Rejected
O15294	UDP-N-acetylglucosamine--peptide N-acetylglucosaminyltransferase 110 kDa subunit [OS=Homo sapiens]	0.631675	0.192	2.21748	0.541169	0	1.44842	2.08894	0.889	2.53617	0.0512036	0.0616322	0.0214972	Rejected	Rejected	Rejected
P49407-1	Beta-arrestin-1 [OS=Homo sapiens]	0.571105	0.175	2.05496	1.13974	0.754	1.33557	0.786294	0.064	1.29322	0.0517538	0.0313241	0.0567903	Rejected	Rejected	Rejected
O15084-1	Isoform 3 of Serine/threonine-protein phosphatase 6 regulatory ankyrin repeat subunit A [OS=Homo sapiens]	0.985942	0.459	1.62929	2.38694	0.98	2.04913	0.990159	0.483	2.17632	0.0427785	0.0162208	0.0419675	Rejected	Rejected	Rejected
P07942	Laminin subunit beta-1 [OS=Homo sapiens]	1.3935	0.823	1.66825	1.51387	0.867	1.64996	0.856019	0.105	1.221	0.0268398	0.0252963	0.0554819	Rejected	Rejected	Rejected
P48147	prolyl endopeptidase [OS=Homo sapiens]	1.54051	0.776	2.40231	1.97104	0.953	1.92578	1.4791	0.637	2.85811	0.0292297	0.0192347	0.0351275	Rejected	Rejected	Rejected
Q99685-1	monoglyceride lipase [OS=Homo sapiens]	0.941025	0.268	1.19279	1.01632	0.565	1.1552	1.98158	0.982	1.86907	0.0486073	0.0385032	0.0116595	Rejected	Rejected	Rejected
P30837	Aldehyde dehydrogenase X, mitochondrial [OS=Homo sapiens]	2.30195	0.49	5.15588	1.09054	0.567	2.63401	0.715986	0.238	1.97609	0.0415234	0.0384016	0.05106	Rejected	Rejected	Rejected
Q04206	Transcription factor p65 [OS=Homo sapiens]	2.01812	0.898	2.34284	0.61291	0.075	1.78057	0.934948	0.459	2.07701	0.0225413	0.0548087	0.04316	Rejected	Rejected	Rejected
Q14393-1	Growth arrest-specific protein 6 [OS=Homo sapiens]	1.03762	0.601	1.22555	0.953443	0.385	1.25032	1.39831	0.964	1.37392	0.036262	0.0453776	0.0143922	Rejected	Rejected	Rejected
Q96DV4	39S ribosomal protein L38, mitochondrial [OS=Homo sapiens]	1.69196	0.845	1.82659	1.85684	0.795	2.08903	2.72338	0.887	4.18698	0.0257737	0.0290044	0.0216131	Rejected	Rejected	Rejected
Q9Y399	28S ribosomal protein S2, mitochondrial [OS=Homo sapiens]	2.4198	1	1.59958	0.873288	0.367	1.90224	1.20572	0.603	3.70343	0.00553645	0.0458686	0.0365518	Enriched	Rejected	Rejected
Q01581	hydroxymethylglutaryl-CoA synthase, cytoplasmic [OS=Homo sapiens]	2.51554	1	1.44065	2.26332	1	1.37661	3.81906	1	1.76482	0.00555365	0.00253979	0.001474	Enriched	Enriched	Enriched
P83111-1	Serine beta-lactamase-like protein LACTB, mitochondrial [OS=Homo sapiens]	18.1539	1	2.34992	1.9702	0.952	1.95914	1.23717	0.699	2.53991	0.00557084	0.0193193	0.0322955	Enriched	Rejected	Rejected
Q8NBI5-2	Isoform 2 of Solute carrier family 43 member 3 [OS=Homo sapiens]	2.80382	0.747	3.12558	1.16894	0.76	1.4116	8.6546	0.995	3.65968	0.0305536	0.0311209	0.00828089	Rejected	Rejected	Enriched
Q96QD9-1	UAP56-interacting factor [OS=Homo sapiens]	1.05889	0.626	1.31821	1.4849	0.995	1.30607	0.882276	0.141	1.22742	0.0352304	0.0127497	0.0545214	Rejected	Enriched	Rejected
Q52LW3	Rho GTPase-activating protein 29 [OS=Homo sapiens]	5.26116	0.887	6.39626	0.910009	0.373	1.57471	0.0498398	0.001	3.13196	0.023401	0.0456485	0.060318	Rejected	Rejected	Rejected
Q16204	coiled-coil domain-containing protein 6 [OS=Homo sapiens]	9.40996	1	2.37899	1.44028	0.917	1.55388	1.39953	0.907	1.48473	0.00558803	0.022147	0.0198244	Enriched	Rejected	Rejected
Q9UK59	lariat debranching enzyme [OS=Homo sapiens]	13.8791	0.705	20.4084	1.53487	0.818	2.04076	2.35062	0.966	2.12491	0.0320495	0.027853	0.0140775	Rejected	Rejected	Rejected
Q7Z5L9-1	Interferon regulatory factor 2-binding protein 2 [OS=Homo sapiens]	10.126	1	2.48187	2.39838	0.982	2.00946	3.68952	0.944	3.81271	0.00560523	0.0157636	0.0166115	Enriched	Rejected	Rejected
Q03001-7	dystonin [OS=Homo sapiens]	0.967662	0.469	2.26324	1.00409	0.525	1.7775	2.40273	0.833	2.69518	0.0424175	0.0399424	0.0251408	Rejected	Rejected	Rejected
P84157-2	Isoform 2 of Matrix-remodeling-associated protein 7 [OS=Homo sapiens]	0.567875	0.204	2.88131	1.09227	0.731	1.26544	0.802127	0.288	1.62651	0.0508253	0.0323739	0.049321	Rejected	Rejected	Rejected
Q86YD1-1	Prostate tumor-overexpressed gene 1 protein [OS=Homo sapiens]	2.73016	0.997	1.89276	1.05611	0.632	1.35373	1.33623	0.867	1.52444	0.0108666	0.0359465	0.0229712	Enriched	Rejected	Rejected
Q9NXV6	CDKN2A-interacting protein [OS=Homo sapiens]	1.16029	0.808	1.32296	5.57321	1	1.79914	5.12204	1	2.06031	0.0275103	0.00643413	0.00235177	Rejected	Enriched	Enriched
P19525	interferon-induced, double-stranded RNA-activated protein kinase [OS=Homo sapiens]	0.487893	0.081	2.62399	1.14548	0.492	2.64904	1.22566	0.655	2.26757	0.0550378	0.0414494	0.0344319	Rejected	Rejected	Rejected
O75533-1	splicing factor 3B subunit 1 [OS=Homo sapiens]	1.48303	0.861	1.81977	2.42078	1	1.37179	1.6758	0.936	1.75729	0.0249484	0.00614629	0.0172739	Rejected	Enriched	Rejected
O43837-1	isocitrate dehydrogenase [NAD] subunit beta, mitochondrial [OS=Homo sapiens]	0.942845	0.487	1.7081	0.274208	0.148	4.04354	0.466356	0.246	2.83486	0.0417469	0.0523535	0.050795	Rejected	Rejected	Rejected
Q9Y6K5	2'-5'-oligoadenylate synthase 3 [OS=Homo sapiens]	1.06723	0.548	2.43825	0.987641	0.464	1.28953	1.33377	0.974	1.28901	0.0381878	0.0426346	0.0129347	Rejected	Rejected	Rejected
Q9NX58	Cell growth-regulating nucleolar protein [OS=Homo sapiens]	1.14765	0.758	1.39164	1.14103	0.787	1.30491	0.791142	0.265	1.53024	0.030055	0.0294446	0.0501159	Rejected	Rejected	Rejected
Q9NUU7	ATP-dependent RNA helicase DDX19A [OS=Homo sapiens]	0.83624	0.112	1.26256	1.06594	0.549	2.31362	1.13308	0.805	1.25204	0.0538686	0.0390112	0.0265816	Rejected	Rejected	Rejected
Q9BRQ0	Pygopus homolog 2 [OS=Homo sapiens]	0.880317	0.3	1.43559	0.808694	0.147	1.32736	0.86506	0.431	1.83914	0.047782	0.0524382	0.0443524	Rejected	Rejected	Rejected
Q6Y7W6-1	GRB10-interacting GYF protein 2 [OS=Homo sapiens]	1.61669	0.872	1.94974	6.64629	0.998	3.65195	4.98225	0.97	4.46187	0.0243466	0.0107856	0.0135144	Rejected	Enriched	Rejected
Q15554-3	Telomeric repeat-binding factor 2 [OS=Homo sapiens]	1.35989	0.902	1.47188	0.245878	0.036	3.99484	19.756	1	2.9338	0.0223006	0.0567897	0.00496853	Rejected	Rejected	Enriched
Q8NFG4-1	Folliculin [OS=Homo sapiens]	1.57918	0.961	1.50007	2.09439	0.978	1.78424	0.501912	0.292	4.39053	0.0180536	0.0163901	0.0491719	Rejected	Rejected	Rejected
Q8WXF1	Paraspeckle component 1 [OS=Homo sapiens]	2.86777	0.996	1.90394	0.85693	0.359	2.2	0.922042	0.448	3.52478	0.0112964	0.0460041	0.0436568	Enriched	Rejected	Rejected
Q16658	Fascin [OS=Homo sapiens]	0.0234079	0.042	3.03207	0.594948	0.049	1.84041	1.9656	0.995	1.59902	0.056826	0.0561463	0.00841338	Rejected	Rejected	Enriched
P61513	60S ribosomal protein L37a [OS=Homo sapiens]	0.193026	0	2.5132	0.416807	0.001	1.63148	1.13508	0.599	2.6349	0.0621217	0.0609888	0.0366678	Rejected	Rejected	Rejected
Q9GZZ1-1	N-alpha-acetyltransferase 50 [OS=Homo sapiens]	0.887113	0.423	2.88195	1.72429	0.778	2.60455	21.7327	1	3.18522	0.0440681	0.0300542	0.00427294	Rejected	Rejected	Enriched
Q9UKJ3-1	G patch domain-containing protein 8 [OS=Homo sapiens]	1.0652	0.632	1.36338	0.944949	0.3	1.21259	1.168	0.861	1.26294	0.0349897	0.0477142	0.0233852	Rejected	Rejected	Rejected
O95470	sphingosine-1-phosphate lyase 1 [OS=Homo sapiens]	2.06961	0.841	2.25194	1.20091	0.899	1.26227	1.67011	0.955	1.6577	0.0259629	0.0232983	0.0153693	Rejected	Rejected	Rejected
P53634-1	Dipeptidyl peptidase 1 [OS=Homo sapiens]	1.20331	0.893	1.25823	2.53952	0.851	3.27143	1.43705	0.732	2.57993	0.0229023	0.0260244	0.0305565	Rejected	Rejected	Rejected
Q8TDQ7	Glucosamine-6-phosphate isomerase 2 [OS=Homo sapiens]	1.0105	0.522	1.35372	1.11662	0.76	1.2885	9.2289	0.988	4.22313	0.0394945	0.0311548	0.0103511	Rejected	Rejected	Rejected
Q7Z5K2-3	Isoform 3 of Wings apart-like protein homolog [OS=Homo sapiens]	4.58365	0.97	3.81821	0.806058	0.515	4.08436	5.57671	0.997	3.50988	0.0169017	0.0403319	0.00738655	Rejected	Rejected	Enriched
O75208-1	Ubiquinone biosynthesis protein COQ9, mitochondrial [OS=Homo sapiens]	1.86602	0.546	2.34722	1.51747	0.558	1.98494	1.3605	0.615	1.9234	0.0382737	0.0387233	0.0360384	Rejected	Rejected	Rejected
Q92620	Pre-mRNA-splicing factor ATP-dependent RNA helicase PRP16 [OS=Homo sapiens]	4.30667	0.56	10.0893	0.926638	0.468	1.88723	2.31637	0.929	2.47275	0.0376376	0.0424653	0.0180192	Rejected	Rejected	Rejected
Q8TBX8-1	Phosphatidylinositol 5-phosphate 4-kinase type-2 gamma [OS=Homo sapiens]	1.74713	0.863	2.23027	2.51762	0.933	2.6547	1.46298	0.609	3.93929	0.0248109	0.0211649	0.0362372	Rejected	Rejected	Rejected
Q16698	2,4-dienoyl-CoA reductase, mitochondrial [OS=Homo sapiens]	2.88465	0.909	3.31395	2.66488	0.886	3.49375	7.75784	0.997	3.83045	0.0219223	0.0242465	0.00722093	Rejected	Rejected	Enriched
Q9NXW2-2	Isoform 2 of DnaJ homolog subfamily B member 12 [OS=Homo sapiens]	0.1531	0	2.74772	6.41623	0.972	6.24084	1.13786	0.558	2.41252	0.0621389	0.0172875	0.038473	Rejected	Rejected	Rejected
Q9P016	Thymocyte nuclear protein 1 [OS=Homo sapiens]	0.893224	0.188	1.22338	0.963816	0.383	1.23217	1.32605	0.947	1.33037	0.0512895	0.0454284	0.0163133	Rejected	Rejected	Rejected
O60783	28S ribosomal protein S14, mitochondrial [OS=Homo sapiens]	3.51193	0.497	4.76068	2.44881	0.735	2.79422	0.0298471	0.072	34.8156	0.0410076	0.0321537	0.0564757	Rejected	Rejected	Rejected
Q14574-1	Desmocollin-3 [OS=Homo sapiens]	1.95092	0.652	4.00007	2.46814	0.832	3.11186	1.61503	0.774	2.38879	0.0343019	0.0270234	0.0284366	Rejected	Rejected	Rejected
Q13464	Rho-associated protein kinase 1 [OS=Homo sapiens]	0.723217	0.281	2.47809	0.736522	0.081	1.43394	1.49506	0.7	3.40016	0.048315	0.0545039	0.0322458	Rejected	Rejected	Rejected
Q6VN20	Ran-binding protein 10 [OS=Homo sapiens]	0.473306	0.063	2.13079	0.215726	0.028	4.44752	0.787267	0.105	1.34751	0.0558116	0.0575008	0.0554985	Rejected	Rejected	Rejected
P63241-2	Isoform 2 of Eukaryotic translation initiation factor 5A-1 [OS=Homo sapiens]	3.10813	0.992	2.11605	1.99583	0.999	1.50467	2.47675	0.889	2.73659	0.0128439	0.00926177	0.0214144	Enriched	Enriched	Rejected
Q9Y315	deoxyribose-phosphate aldolase [OS=Homo sapiens]	0.947282	0.482	5.82466	0.379063	0.095	3.44603	0.268672	0.093	5.7311	0.0419532	0.0539959	0.0559291	Rejected	Rejected	Rejected
P55081	microfibrillar-associated protein 1 [OS=Homo sapiens]	1.00826	0.533	1.326	1.17264	0.901	1.22051	2.04266	0.726	2.34041	0.0388239	0.0231967	0.0309374	Rejected	Rejected	Rejected
Q9UKV5	E3 ubiquitin-protein ligase AMFR [OS=Homo sapiens]	0.880857	0.25	1.41893	1.04159	0.626	1.20985	0.828661	0.08	1.23351	0.0492435	0.0362005	0.0561941	Rejected	Rejected	Rejected
Q9H299	SH3 domain-binding glutamic acid-rich-like protein 3 [OS=Homo sapiens]	1.90228	0.767	4.4626	6.33318	1	2.66195	5.80526	0.801	9.80984	0.0295908	0.00667118	0.0268135	Rejected	Enriched	Rejected
Q9H3N1	Thioredoxin-related transmembrane protein 1 [OS=Homo sapiens]	0.0458107	0	2.15545	0.069031	0	2.12677	2.44547	0.932	2.65582	0.0621561	0.0622418	0.0177377	Rejected	Rejected	Rejected
O95573	long-chain-fatty-acid--CoA ligase 3 [OS=Homo sapiens]	0.481296	0.003	1.58791	0.381439	0.013	1.90326	48.4406	0.768	89.9312	0.060196	0.0587707	0.0289334	Rejected	Rejected	Rejected
P23526-1	Adenosylhomocysteinase [OS=Homo sapiens]	0.0786318	0	1.88753	0.633091	0.021	1.40754	0.490656	0.007	1.62492	0.0621733	0.0580596	0.0594733	Rejected	Rejected	Rejected
Q9UPT8	Zinc finger CCCH domain-containing protein 4 [OS=Homo sapiens]	0.886391	0.261	1.37165	2.47357	0.802	2.75049	0.946802	0.335	1.19918	0.048848	0.0286996	0.0477642	Rejected	Rejected	Rejected
O15357	Phosphatidylinositol 3,4,5-trisphosphate 5-phosphatase 2 [OS=Homo sapiens]	0.794201	0.382	2.70004	0.204993	0.01	3.18977	0.286567	0.014	2.5801	0.0456327	0.0590586	0.0590096	Rejected	Rejected	Rejected
Q9UEE9-1	Craniofacial development protein 1 [OS=Homo sapiens]	1.57504	0.864	1.83365	2.3837	0.927	2.57536	1.51584	0.808	1.97966	0.0247593	0.0216051	0.026416	Rejected	Rejected	Rejected
O95782	AP-2 complex subunit alpha-1 [OS=Homo sapiens]	0.444742	0	1.45668	2.68328	0.996	2.00922	1.21899	0.571	3.35347	0.0621905	0.0122926	0.0378105	Rejected	Enriched	Rejected
O15372	Eukaryotic translation initiation factor 3 subunit H [OS=Homo sapiens]	10.2064	1	2.86869	180.351	1	3.55194	1.38017	0.622	4.7144	0.00562242	0.00255672	0.0356409	Enriched	Enriched	Rejected
O60218	Aldo-keto reductase family 1 member B10 [OS=Homo sapiens]	0.979956	0.471	3.52413	6.85932	1	1.87893	4.40641	0.859	8.14584	0.0423143	0.00758551	0.0236005	Rejected	Enriched	Rejected
Q00765	Receptor expression-enhancing protein 5 [OS=Homo sapiens]	6.32952	1	2.12344	1.45361	0.974	1.35133	0.949805	0.388	1.33685	0.00563961	0.0168981	0.0462074	Enriched	Rejected	Rejected
P35268	60S ribosomal protein L22 [OS=Homo sapiens]	1.06495	0.576	1.59634	1.60439	0.925	1.69302	15.0582	0.999	5.12774	0.0371733	0.0218253	0.00589599	Rejected	Rejected	Enriched
Q9NQ48	Leucine zipper transcription factor-like protein 1 [OS=Homo sapiens]	4.05582	1	2.13581	7.22569	0.943	7.30743	1.49768	0.825	1.99965	0.00565681	0.0199966	0.0254389	Enriched	Rejected	Rejected
Q06124	tyrosine-protein phosphatase non-receptor type 11 [OS=Homo sapiens]	1.79725	0.962	1.7482	1.41569	0.513	2.88495	0.574653	0.189	2.20424	0.0178989	0.0404335	0.0526168	Rejected	Rejected	Rejected
P01833	Polymeric immunoglobulin receptor [OS=Homo sapiens]	4.00492	0.996	2.32269	1.80097	0.819	2.5808	4.48024	0.781	6.15988	0.0113136	0.0276837	0.0279563	Enriched	Rejected	Rejected
Q14103	heterogeneous nuclear ribonucleoprotein D0 [OS=Homo sapiens]	0.655492	0.024	1.46417	1.52474	0.909	1.62239	0.860763	0.333	1.52083	0.0579264	0.0227396	0.0478304	Rejected	Rejected	Rejected
Q9Y4W6	AFG3-like protein 2 [OS=Homo sapiens]	0.535735	0.046	1.79835	0.679955	0.087	1.55072	1.66308	0.948	1.66935	0.0566541	0.0543515	0.0161974	Rejected	Rejected	Rejected
Q15648	Mediator of RNA polymerase II transcription subunit 1 [OS=Homo sapiens]	1.05385	0.6	1.30432	1.32895	0.657	1.70312	4.39052	0.986	4.13293	0.036348	0.0350999	0.010997	Rejected	Rejected	Rejected
O43847-2	Isoform 2 of Nardilysin [OS=Homo sapiens]	1.62812	1	1.31411	0.364327	0	1.63733	2.16433	0.982	1.95408	0.005674	0.0610058	0.0117423	Enriched	Rejected	Rejected
Q9C0B7	Transport and Golgi organization protein 6 homolog [OS=Homo sapiens]	1.32937	0.945	1.33921	1.04653	0.629	1.22442	0.926832	0.312	1.31561	0.0193948	0.036065	0.0486254	Rejected	Rejected	Rejected
Q6I9Y2	THO complex subunit 7 homolog [OS=Homo sapiens]	1.30769	0.758	1.84651	0.595174	0.286	2.95088	1.03628	0.576	1.31176	0.0300722	0.0480867	0.0376449	Rejected	Rejected	Rejected
Q8N3E9	1-phosphatidylinositol 4,5-bisphosphate phosphodiesterase delta-3 [OS=Homo sapiens]	0.740616	0.308	4.07099	1.61165	0.958	1.57693	0.654478	0.382	3.63393	0.04761	0.0187437	0.0463398	Rejected	Rejected	Rejected
Q9UHI6	Probable ATP-dependent RNA helicase DDX20 [OS=Homo sapiens]	2.03589	0.976	1.84024	0.58432	0.012	1.47614	0.558851	0.072	1.92344	0.0161107	0.0587877	0.0565088	Rejected	Rejected	Rejected
P02452	Collagen alpha-1(I) chain [OS=Homo sapiens]	0.854204	0.491	3.91647	5.65007	0.72	9.23102	1.357	0.694	2.49422	0.0414374	0.0328141	0.0325439	Rejected	Rejected	Rejected
P14866	Heterogeneous nuclear ribonucleoprotein L [OS=Homo sapiens]	1.34127	0.993	1.2341	3.04671	1	1.6878	0.778753	0.075	1.30769	0.0125344	0.00455469	0.0563597	Enriched	Enriched	Rejected
P49748-3	Isoform 3 of Very long-chain specific acyl-CoA dehydrogenase, mitochondrial [OS=Homo sapiens]	1.15583	0.602	1.91215	2.29798	1	1.49036	0.73106	0.289	4.42209	0.0362105	0.00717914	0.0492878	Rejected	Enriched	Rejected
Q8TBC4-1	NEDD8-activating enzyme E1 catalytic subunit [OS=Homo sapiens]	2.30498	0.895	3.0967	0.701254	0.211	1.98172	0.687484	0.153	1.90386	0.0227648	0.050491	0.0541736	Rejected	Rejected	Rejected
Q9H467	CUE domain-containing protein 2 [OS=Homo sapiens]	1.70015	0.941	1.73863	1.34852	0.91	1.42835	1.19515	0.614	2.63085	0.0198418	0.0226211	0.0360881	Rejected	Rejected	Rejected
Q5BJF2	Transmembrane protein 97 [OS=Homo sapiens]	113.532	1	2.43433	0.98485	0.465	1.42202	3.1991	0.974	2.92706	0.0056912	0.0425499	0.0129182	Enriched	Rejected	Rejected
P13807	glycogen [starch] synthase, muscle [OS=Homo sapiens]	12.468	0.993	4.15245	0.459803	0.006	1.73394	1.31184	0.718	1.58839	0.0125516	0.0595496	0.0314177	Enriched	Rejected	Rejected
Q96KA5-1	cleft lip and palate transmembrane protein 1-like protein [OS=Homo sapiens]	1.80313	0.918	1.91782	0.814508	0.089	1.29538	1.08942	0.709	1.30936	0.0211829	0.0541653	0.031782	Rejected	Rejected	Rejected
Q9Y4W2	Ribosomal biogenesis protein LAS1L [OS=Homo sapiens]	0.96845	0.464	1.82848	0.516192	0.225	2.84094	0.425556	0.114	2.89665	0.0426066	0.0501016	0.0552666	Rejected	Rejected	Rejected
Q6WCQ1-2	Isoform 2 of Myosin phosphatase Rho-interacting protein [OS=Homo sapiens]	0.694281	0.153	1.6811	1.30462	0.772	1.66799	1.09267	0.673	1.29536	0.0525447	0.030359	0.0337198	Rejected	Rejected	Rejected
Q9NVX2	Notchless protein homolog 1 [OS=Homo sapiens]	0.968927	0.434	1.28262	1.07433	0.662	1.28861	0.709358	0.052	1.39358	0.043621	0.0349983	0.0571878	Rejected	Rejected	Rejected
Q96DH6-1	RNA-binding protein Musashi homolog 2 [OS=Homo sapiens]	0.675902	0.108	1.6837	2.47624	0.934	2.61472	1.37368	0.644	4.35482	0.053989	0.0210464	0.034846	Rejected	Rejected	Rejected
O00429	Dynamin-1-like protein [OS=Homo sapiens]	0.150098	0.014	4.06336	0.354509	0.223	3.25712	0.159994	0.028	6.08846	0.0586829	0.0502201	0.0581815	Rejected	Rejected	Rejected
O00422	Histone deacetylase complex subunit SAP18 [OS=Homo sapiens]	0.203193	0.035	4.49309	2.04429	0.482	5.88432	2.16784	0.769	5.75668	0.0572558	0.0418727	0.0288672	Rejected	Rejected	Rejected
Q8TEX9-2	Isoform 2 of Importin-4 [OS=Homo sapiens]	335.558	1	2.66388	4.21286	0.999	2.07439	2.1135	0.821	2.79609	0.00570839	0.00897392	0.0256542	Enriched	Enriched	Rejected
Q9NY33	dipeptidyl peptidase 3 [OS=Homo sapiens]	2.82446	0.993	1.97209	2.10513	0.998	1.58197	0.533687	0.27	3.17001	0.0125688	0.0105486	0.0499669	Enriched	Enriched	Rejected
Q93050-3	Isoform 3 of V-type proton ATPase 116 kDa subunit a isoform 1 [OS=Homo sapiens]	0.987706	0.467	1.2629	1.06077	0.699	1.2061	0.914103	0.306	1.33679	0.0424519	0.0337961	0.0486916	Rejected	Rejected	Rejected
O75116	Rho-associated protein kinase 2 [OS=Homo sapiens]	0.499987	0.017	1.86447	0.160477	0.004	4.24102	0.364055	0.007	1.9842	0.0584594	0.059939	0.0594899	Rejected	Rejected	Rejected
P05187	alkaline phosphatase, placental type [OS=Homo sapiens]	1.91726	0.717	3.44273	2.02457	0.982	1.82834	1.02219	0.518	1.74849	0.0316884	0.015916	0.0402451	Rejected	Rejected	Rejected
Q86VI3	Ras GTPase-activating-like protein IQGAP3 [OS=Homo sapiens]	0.54838	0.06	1.97636	2.11929	0.996	1.69532	1.71366	0.893	1.9432	0.0560351	0.0122587	0.0210666	Rejected	Enriched	Rejected
Q86YP4-3	Isoform 3 of Transcriptional repressor p66-alpha [OS=Homo sapiens]	0.86655	0.198	1.29824	1.06351	0.65	1.30384	1.09318	0.779	1.21205	0.0509801	0.0353708	0.0280888	Rejected	Rejected	Rejected
Q96AT1	Uncharacterized protein KIAA1143 [OS=Homo sapiens]	0.948337	0.348	1.29951	0.97627	0.416	1.20889	1.1076	0.797	1.2282	0.0466644	0.0442093	0.0270454	Rejected	Rejected	Rejected
Q9H0U4	ras-related protein Rab-1B [OS=Homo sapiens]	3.97681	1	2.22144	4.28899	1	1.93388	2.25623	0.898	3.01298	0.00572558	0.00257365	0.020636	Enriched	Enriched	Rejected
Q9UFW8	CGG triplet repeat-binding protein 1 [OS=Homo sapiens]	1.38078	0.524	1.93362	1.10903	0.73	1.3076	0.407877	0.261	2.75431	0.0393226	0.0323908	0.050265	Rejected	Rejected	Rejected
O60701	UDP-glucose 6-dehydrogenase [OS=Homo sapiens]	0.717603	0.092	1.48111	0.691984	0.008	1.29773	3.506	0.998	2.35406	0.054608	0.0593295	0.00690626	Rejected	Rejected	Enriched
P62906	60S ribosomal protein L10A [OS=Homo sapiens]	1.45924	0.996	1.27376	2.15504	0.996	1.85802	2.27817	0.999	1.62415	0.0113308	0.0119031	0.00559788	Enriched	Enriched	Enriched
Q5VYY1	Ankyrin repeat domain-containing protein 22 [OS=Homo sapiens]	1.08038	0.748	1.22034	1.08193	0.657	1.31198	2.56369	0.93	2.63013	0.0305193	0.035083	0.0179033	Rejected	Rejected	Rejected
Q9Y6E2	Basic leucine zipper and W2 domain-containing protein 2 [OS=Homo sapiens]	0.823896	0.168	1.39844	1.5903	0.907	1.71601	1.51547	0.581	3.40517	0.0520977	0.0229089	0.0373799	Rejected	Rejected	Rejected
P52594-4	Isoform 4 of Arf-GAP domain and FG repeat-containing protein 1 [OS=Homo sapiens]	2.50418	1	1.63791	1.00138	0.532	1.24219	0.976826	0.465	1.32159	0.00574278	0.0396207	0.0428784	Enriched	Rejected	Rejected
P36952-1	Serpin B5 [OS=Homo sapiens]	2.2191	0.878	3.37815	11.3916	1	2.91675	15.1717	0.961	13.499	0.023934	0.00601084	0.0146406	Rejected	Enriched	Rejected
Q13443	disintegrin and metalloproteinase domain-containing protein 9 [OS=Homo sapiens]	1.23859	0.837	1.41184	0.940415	0.363	1.34159	0.8226	0.066	1.2317	0.0261176	0.0459194	0.056691	Rejected	Rejected	Rejected
P48643	T-complex protein 1 subunit epsilon [OS=Homo sapiens]	1.23667	0.887	1.30608	7.19432	1	4.52295	1.72927	0.782	2.24715	0.0234182	0.00594311	0.0278569	Rejected	Enriched	Rejected
Q15126	phosphomevalonate kinase [OS=Homo sapiens]	1.16856	0.89	1.23255	1.97281	0.918	2.08128	2.01981	0.95	2.01102	0.0231602	0.0221131	0.015949	Rejected	Rejected	Rejected
Q92878-2	Isoform 2 of DNA repair protein RAD50 [OS=Homo sapiens]	1.62966	0.949	1.63149	7.33254	0.907	8.35736	2.76645	0.919	3.42538	0.0191369	0.0228412	0.0187976	Rejected	Rejected	Rejected
P19387	DNA-directed RNA polymerase II subunit RPB3 [OS=Homo sapiens]	6.67446	0.997	3.05258	1.2299	0.724	1.92538	1.58296	0.619	2.02397	0.0108838	0.0326109	0.0358397	Enriched	Rejected	Rejected
Q8NFH3	Nucleoporin Nup43 [OS=Homo sapiens]	2.38313	0.878	2.54339	0.735405	0.303	1.68673	1.7013	0.76	3.63355	0.0239512	0.0475957	0.0294137	Rejected	Rejected	Rejected
[truncated: 1,693 more rows]

## Sheet: HSC70 - UBAIT
Uniprot Accession	Description	Exp 1 Enrichment Score	Exp 1 Percentile	Exp 1 95%	Exp 2 Enrichment Score	Exp 2 Percentile	Exp 2 95%	Exp 3 Enrichment Score	Exp 3 Percentile	Exp 3 95%	Exp1 B-H Corrected Q 0.05	Exp2 B-H Corrected Q 0.05	Exp3 B-H Corrected Q 0.05	Exp1 Enrichment	Exp2 Enrichment	Exp3 Enrichment
P05023	Sodium/potassium-transporting ATPase subunit alpha-1 [OS=Homo sapiens]	3.37663	1	1.62869	81.5036	1	30.044	5.416	1	1.95199	1.96078e-05	1.82482e-05	1.90621e-05	Enriched	Enriched	Enriched
Q86T24	Transcriptional regulator Kaiso [OS=Homo sapiens]	3.15796	1	1.50068	5.30319	1	2.59631	4.07563	1	1.61561	3.92157e-05	3.64964e-05	3.81243e-05	Enriched	Enriched	Enriched
P18124	60S ribosomal protein L7 [OS=Homo sapiens]	4.76856	1	1.79484	12.1057	1	2.3562	14.701	1	2.17611	0.000588235	0.000383212	0.000381243	Enriched	Enriched	Enriched
P47756-2	Isoform 2 of F-actin-capping protein subunit beta [OS=Homo sapiens]	18.3585	1	2.09817	8.60687	0.999	6.2475	10.717	1	3.48083	5.88235e-05	0.0139416	0.00993138	Enriched	Enriched	Enriched
Q09666-1	Neuroblast differentiation-associated protein AHNAK [OS=Homo sapiens]	3.59025	1	1.59009	6.92903	1	4.13927	3.95541	1	1.72068	7.84314e-05	5.47445e-05	5.71864e-05	Enriched	Enriched	Enriched
P21333	Filamin-A [OS=Homo sapiens]	4.20746	1	1.59984	4.20595	1	2.25214	6.61109	1	1.69507	9.80392e-05	7.29927e-05	7.62486e-05	Enriched	Enriched	Enriched
P07355-2	Isoform 2 of Annexin A2 [OS=Homo sapiens]	4.76843	1	1.62799	2.82279	1	2.22954	2.83905	1	1.67696	0.000117647	9.12409e-05	9.53107e-05	Enriched	Enriched	Enriched
P17812	CTP synthase 1 [OS=Homo sapiens]	4.11769	1	1.60233	6.21485	1	3.99783	3.69731	1	1.58826	0.000862745	0.000547445	0.00053374	Enriched	Enriched	Enriched
Q92896-2	Isoform 2 of Golgi apparatus protein 1 [OS=Homo sapiens]	80.8704	1	2.44701	32.196	1	5.88943	717.567	1	5.54852	0.000137255	0.000109489	0.000114373	Enriched	Enriched	Enriched
P50502	Hsc70-interacting protein [OS=Homo sapiens]	5.47898	1	2.63933	4.52614	1	2.25786	8.97627	1	1.92122	0.000156863	0.000127737	0.000133435	Enriched	Enriched	Enriched
P49327	Fatty acid synthase [OS=Homo sapiens]	2.56549	1	1.44282	5.73823	1	2.91598	5.98034	1	1.70362	0.00109804	0.000656934	0.000648113	Enriched	Enriched	Enriched
P05165-1	Propionyl-CoA carboxylase alpha chain, mitochondrial [OS=Homo sapiens]	4.25746	1	1.60906	6.57404	1	2.78896	5.89319	1	1.70162	0.000176471	0.000145985	0.000152497	Enriched	Enriched	Enriched
Q9Y4C2-1	TRPM8 channel-associated factor 1 [OS=Homo sapiens]	48.6141	1	2.34363	23.2811	1	3.35532	124.201	1	2.34776	0.000882353	0.000565693	0.000552802	Enriched	Enriched	Enriched
P49207	60S ribosomal protein L34 [OS=Homo sapiens]	5.222	1	1.79243	20.2264	1	8.25776	10.8953	1	1.86281	0.00111765	0.000675182	0.000667175	Enriched	Enriched	Enriched
Q14247-1	Src substrate cortactin [OS=Homo sapiens]	3.395	1	1.60816	5.96322	1	4.35094	5.30797	1	1.71593	0.000901961	0.000583942	0.000571864	Enriched	Enriched	Enriched
O14497	AT-rich interactive domain-containing protein 1A [OS=Homo sapiens]	3.95152	1	1.88659	2.6537	0.997	1.86658	4.31001	1	1.724	0.000607843	0.017354	0.0115707	Enriched	Enriched	Enriched
P62906	60S ribosomal protein L10A [OS=Homo sapiens]	2.95248	1	1.63362	4.31748	0.999	2.73366	4.78182	1	1.99996	0.000921569	0.0139781	0.00995044	Enriched	Enriched	Enriched
Q00610-1	Clathrin heavy chain 1 [OS=Homo sapiens]	4.49888	1	1.80195	8.10428	1	2.94071	4.48815	1	1.73759	0.00164706	0.000967153	0.000914983	Enriched	Enriched	Enriched
P55010	Eukaryotic translation initiation factor 5 [OS=Homo sapiens]	3.19529	1	1.64931	4.24234	1	1.78368	2.01435	1	1.3682	0.000196078	0.000164234	0.000171559	Enriched	Enriched	Enriched
P06733-1	alpha-enolase [OS=Homo sapiens]	6.43568	1	1.86619	3.65785	0.996	2.7597	2.76689	1	1.85229	0.000215686	0.0182847	0.011952	Enriched	Enriched	Enriched
Q99832	T-complex protein 1 subunit eta [OS=Homo sapiens]	5.78303	1	1.78835	9.41892	1	4.933	3.68139	1	1.65926	0.00176471	0.00104015	0.000991231	Enriched	Enriched	Enriched
Q9Y2L1-1	exosome complex exonuclease RRP44 [OS=Homo sapiens]	49.9936	1	2.362	339.652	1	24.4286	189.827	1	2.25784	0.000627451	0.00040146	0.000400305	Enriched	Enriched	Enriched
Q14574-1	Desmocollin-3 [OS=Homo sapiens]	3.22563	1	1.65872	27.02	0.998	17.9861	17.2353	1	3.88185	0.00152941	0.0160949	0.0110942	Enriched	Enriched	Enriched
Q96RQ3	Methylcrotonoyl-CoA carboxylase subunit alpha, mitochondrial [OS=Homo sapiens]	5.23356	1	1.63866	8.08471	1	2.61081	7.64391	1	1.8955	0.000235294	0.000182482	0.000190621	Enriched	Enriched	Enriched
O75182-1	paired amphipathic helix protein sin3b [OS=Homo sapiens]	2.21553	1	1.34669	4.3016	1	2.52812	3.23647	1	1.46527	0.000647059	0.000419708	0.000419367	Enriched	Enriched	Enriched
O15355	Protein phosphatase 1G [OS=Homo sapiens]	4.62595	0.999	2.36682	7.26149	1	5.72391	5.83546	1	1.95532	0.0130784	0.00728102	0.0065955	Enriched	Enriched	Enriched
P15880	40S ribosomal protein S2 [OS=Homo sapiens]	2.96691	1	1.61841	4.73433	0.997	3.42875	6.13992	1	1.79648	0.000666667	0.0173723	0.0115898	Enriched	Enriched	Enriched
Q00341-1	Vigilin [OS=Homo sapiens]	4.1931	1	1.9059	2.97558	1	1.72317	6.6944	1	1.78912	0.00113725	0.000693431	0.000686237	Enriched	Enriched	Enriched
P30260-2	Isoform 2 of Cell division cycle protein 27 homolog [OS=Homo sapiens]	2.44907	1	1.57482	3.25372	0.996	2.57025	8.96091	1	1.91594	0.00137255	0.0183029	0.011971	Enriched	Enriched	Enriched
P07195	L-lactate dehydrogenase B chain [OS=Homo sapiens]	7.50034	1	1.95284	6.81752	1	3.31007	5.02246	1	1.74952	0.000686275	0.000437956	0.000438429	Enriched	Enriched	Enriched
Q96AY3	Peptidyl-prolyl cis-trans isomerase FKBP10 [OS=Homo sapiens]	2.67764	1	1.54858	2.91468	1	1.60936	4.49929	1	1.64442	0.00205882	0.00122263	0.00116279	Enriched	Enriched	Enriched
P62829	60S ribosomal protein L23 [OS=Homo sapiens]	2.77559	0.996	1.90141	10.6571	1	6.78985	4.56005	0.998	2.30782	0.0174118	0.00864964	0.0210065	Enriched	Enriched	Enriched
P07900-2	Isoform 2 of Heat shock protein HSP 90-alpha [OS=Homo sapiens]	6.14367	1	1.7292	26.6133	1	13.4585	6.29171	1	1.96987	0.00207843	0.00124088	0.00118185	Enriched	Enriched	Enriched
Q06210-1	glutamine--fructose-6-phosphate aminotransferase [isomerizing] 1 [OS=Homo sapiens]	6.85004	1	1.87958	4.05107	0.999	2.4177	2.99712	1	1.56991	0.00219608	0.0140511	0.0100267	Enriched	Enriched	Enriched
P06748	Nucleophosmin [OS=Homo sapiens]	3.90085	1	1.87767	5.84156	1	3.87275	14.3253	1	2.09117	0.00233333	0.00136861	0.00127716	Enriched	Enriched	Enriched
Q15003	Condensin complex subunit 2 [OS=Homo sapiens]	2.71547	0.999	1.72538	5.53694	1	2.19378	5.12146	1	1.90368	0.0133137	0.00735401	0.00667175	Enriched	Enriched	Enriched
P84098	60S ribosomal protein L19 [OS=Homo sapiens]	2.88859	1	1.50168	8.56092	1	4.78692	5.14254	1	1.65092	0.00209804	0.00125912	0.00120091	Enriched	Enriched	Enriched
O75306-1	NADH dehydrogenase [ubiquinone] iron-sulfur protein 2, mitochondrial [OS=Homo sapiens]	9.65372	0.999	2.6123	9.08549	1	5.46222	5.13025	1	2.27196	0.0131569	0.00729927	0.00661456	Enriched	Enriched	Enriched
P30153	serine/threonine-protein phosphatase 2A 65 kDa regulatory subunit A alpha isoform [OS=Homo sapiens]	2.53872	1	1.56261	7.35819	1	2.87849	4.13318	1	1.74245	0.00243137	0.00144161	0.00133435	Enriched	Enriched	Enriched
P51114-1	Fragile X mental retardation syndrome-related protein 1 [OS=Homo sapiens]	3.07516	0.998	1.98434	3.5326	0.997	2.42037	4.55082	0.999	1.91669	0.0151961	0.017573	0.0195006	Enriched	Enriched	Enriched
O95864	fatty acid desaturase 2 [OS=Homo sapiens]	2.51227	0.986	1.89765	8.58007	1	3.75191	15.5573	1	6.63838	0.0223137	0.01	0.00821578	Enriched	Enriched	Enriched
P22735	Protein-glutamine gamma-glutamyltransferase K [OS=Homo sapiens]	3.64218	1	1.67279	2.41293	0.992	1.92278	4.76717	1	2.31338	0.00154902	0.0204562	0.0128669	Enriched	Enriched	Enriched
Q96EE3-1	Isoform B of Nucleoporin SEH1 [OS=Homo sapiens]	9.42677	0.989	4.28784	11.8102	1	2.98476	18.5613	0.999	6.52639	0.0212353	0.00963504	0.019005	Enriched	Enriched	Enriched
O15371	Eukaryotic translation initiation factor 3 subunit D [OS=Homo sapiens]	5.26884	1	1.83979	4.73668	1	2.0314	15.1076	1	2.15512	0.0025098	0.00149635	0.00137247	Enriched	Enriched	Enriched
Q14240-2	Isoform 2 of Eukaryotic initiation factor 4A-II [OS=Homo sapiens]	7.84201	0.99	4.66082	15.8826	0.998	8.96393	17.3921	1	2.24683	0.0208039	0.0166241	0.0113039	Enriched	Enriched	Enriched
Q5T750	Skin-specific protein 32 [OS=Homo sapiens]	3.74652	1	1.91355	7.16344	1	3.91335	8.97298	0.999	5.20498	0.00245098	0.00145985	0.0186618	Enriched	Enriched	Enriched
P04406-1	glyceraldehyde-3-phosphate dehydrogenase [OS=Homo sapiens]	4.63147	1	1.76037	4.19373	1	3.02774	4.63826	1	1.7422	0.000254902	0.00020073	0.000209684	Enriched	Enriched	Enriched
Q01581	hydroxymethylglutaryl-CoA synthase, cytoplasmic [OS=Homo sapiens]	5.59475	1	1.72123	3.99086	1	2.55344	5.34218	1	2.34694	0.00280392	0.00166058	0.00152497	Enriched	Enriched	Enriched
Q15008	26S proteasome non-ATPase regulatory subunit 6 [OS=Homo sapiens]	7.70391	1	3.03606	8.82214	0.982	7.97437	9.61876	1	2.74151	0.000941176	0.0237956	0.0139916	Enriched	Enriched	Enriched
P08670	Vimentin [OS=Homo sapiens]	3.24046	1	1.56161	10.4797	1	6.5792	4.37227	1	1.73422	0.00115686	0.000711679	0.000705299	Enriched	Enriched	Enriched
P12004	proliferating cell nuclear antigen [OS=Homo sapiens]	6.93953	1	2.16914	3.72582	0.996	2.60978	3.91689	1	1.76979	0.00196078	0.0183212	0.0119901	Enriched	Enriched	Enriched
Q04637-9	Isoform 9 of Eukaryotic translation initiation factor 4 gamma 1 [OS=Homo sapiens]	12.1752	1	2.02951	24.3477	1	2.99358	35.7161	1	2.35566	0.002	0.00116788	0.00112467	Enriched	Enriched	Enriched
P22314	Ubiquitin-like modifier-activating enzyme 1 [OS=Homo sapiens]	7.37431	1	2.67167	6.62611	1	3.03553	5.2543	1	1.65892	0.00282353	0.00167883	0.00154403	Enriched	Enriched	Enriched
P07305	Histone H1.0 [OS=Homo sapiens]	14.4617	1	2.2252	5.73708	0.986	3.99691	8.49015	1	2.50999	0.00027451	0.0228467	0.0136485	Enriched	Enriched	Enriched
P08195	4F2 cell-surface antigen heavy chain [OS=Homo sapiens]	18.8078	1	5.67031	24.7637	1	11.8032	10.1997	1	1.88217	0.00260784	0.00153285	0.0014106	Enriched	Enriched	Enriched
Q96ST3	Paired amphipathic helix protein Sin3a [OS=Homo sapiens]	5.11169	1	2.65663	10.2408	1	4.29682	14.1747	1	1.96074	0.00284314	0.00169708	0.0015631	Enriched	Enriched	Enriched
P46779	60S ribosomal protein L28 [OS=Homo sapiens]	2.75874	0.997	1.80516	5.69588	0.997	3.64431	8.23251	1	1.93856	0.0166078	0.0176825	0.0117423	Enriched	Enriched	Enriched
P48047	ATP synthase subunit O, mitochondrial [OS=Homo sapiens]	2.97221	0.994	1.88575	6.406	1	3.25434	4.65115	1	1.65965	0.0190196	0.00923358	0.0078536	Enriched	Enriched	Enriched
P55809	Succinyl-CoA:3-ketoacid coenzyme A transferase 1, mitochondrial [OS=Homo sapiens]	7.5994	0.999	2.6489	11.8368	1	3.01158	5.97898	1	2.38291	0.0134706	0.00740876	0.00672894	Enriched	Enriched	Enriched
O94992	Protein HEXIM1 [OS=Homo sapiens]	30.8652	1	2.06957	18.3503	1	1.97415	70.7766	1	2.31913	0.00296078	0.00175182	0.00160122	Enriched	Enriched	Enriched
Q9UEE9-1	Craniofacial development protein 1 [OS=Homo sapiens]	11.0944	0.998	3.67193	32.454	1	4.26861	10.4295	0.998	3.74764	0.0152941	0.00793796	0.0209684	Enriched	Enriched	Enriched
P31689-1	DnaJ homolog subfamily A member 1 [OS=Homo sapiens]	6.00878	0.998	2.39044	13.9274	1	6.10813	3.40223	0.999	1.88712	0.0151765	0.00790146	0.0188334	Enriched	Enriched	Enriched
P15586	N-acetylglucosamine-6-sulfatase [OS=Homo sapiens]	3.10603	0.975	2.64482	12.9954	0.996	10.4249	14.8805	1	2.79651	0.0252745	0.0186131	0.0120854	Enriched	Enriched	Enriched
Q7Z2W4	zinc finger CCCH-type antiviral protein 1 [OS=Homo sapiens]	10.2002	1	6.72655	7.65048	1	3.2664	6.09995	1	1.69567	0.00117647	0.000729927	0.000724361	Enriched	Enriched	Enriched
P18621-3	Isoform 3 of 60S ribosomal protein L17 [OS=Homo sapiens]	1.96911	0.999	1.50159	3.60066	0.997	3.05997	2.4248	1	1.54636	0.0134314	0.0175547	0.0117042	Enriched	Enriched	Enriched
P00450	Ceruloplasmin [OS=Homo sapiens]	4.69645	1	1.75503	7.82738	1	3.19059	5.49538	1	2.02456	0.00315686	0.00182482	0.00165841	Enriched	Enriched	Enriched
Q15517	corneodesmosin [OS=Homo sapiens]	2.00843	0.998	1.66302	4.47297	0.98	3.58306	7.64419	1	4.90306	0.0151176	0.0241423	0.0140679	Enriched	Enriched	Enriched
Q08188	Protein-glutamine gamma-glutamyltransferase E [OS=Homo sapiens]	2.09285	0.995	1.56361	4.28116	0.999	2.87058	6.7051	1	2.62403	0.0183725	0.0149453	0.0106557	Enriched	Enriched	Enriched
Q14203-4	Isoform 4 of Dynactin subunit 1 [OS=Homo sapiens]	1.94861	0.997	1.48557	1.72291	0.987	1.51529	5.02011	1	1.71362	0.016549	0.0224635	0.0135341	Enriched	Enriched	Enriched
Q8WWM7-3	Isoform 3 of Ataxin-2-like protein [OS=Homo sapiens]	7.69445	0.999	2.82029	9.59033	1	3.8936	15.6942	1	2.79005	0.0133922	0.00737226	0.00669081	Enriched	Enriched	Enriched
Q13200	26S proteasome non-ATPase regulatory subunit 2 [OS=Homo sapiens]	5.89467	1	1.81231	11.3077	1	4.53172	4.07012	1	1.94903	0.00201961	0.00118613	0.00114373	Enriched	Enriched	Enriched
Q9H307	Pinin [OS=Homo sapiens]	4.23543	1	1.6039	6.77818	1	3.88039	3.36377	0.999	1.65256	0.00235294	0.00138686	0.0186428	Enriched	Enriched	Enriched
P42167	Lamina-associated polypeptide 2, isoforms beta/gamma [OS=Homo sapiens]	5.73616	1	2.37018	4.16596	1	2.60258	4.3678	1	1.8254	0.00352941	0.00202555	0.00182997	Enriched	Enriched	Enriched
Q15738	sterol-4-alpha-carboxylate 3-dehydrogenase, decarboxylating [OS=Homo sapiens]	2.9874	1	1.72484	4.26839	1	2.90703	6.02376	1	1.79936	0.00333333	0.00193431	0.00175372	Enriched	Enriched	Enriched
Q9BY44-1	Eukaryotic translation initiation factor 2A [OS=Homo sapiens]	2.21284	0.999	1.49457	2.63114	0.995	1.86309	7.81981	1	1.86365	0.0130588	0.0191241	0.0123332	Enriched	Enriched	Enriched
P23526-1	Adenosylhomocysteinase [OS=Homo sapiens]	3.87537	1	1.5736	4.60484	1	2.41688	3.19717	1	2.00673	0.00317647	0.00184307	0.00167747	Enriched	Enriched	Enriched
P11498	pyruvate carboxylase, mitochondrial [OS=Homo sapiens]	3.78951	1	1.55753	6.42024	1	2.73888	5.2303	1	1.62284	0.000294118	0.000218978	0.000228746	Enriched	Enriched	Enriched
P20645	Cation-dependent mannose-6-phosphate receptor [OS=Homo sapiens]	3.88399	1	1.66784	10.9553	1	5.51648	3.42553	0.998	2.18531	0.00211765	0.00127737	0.0207968	Enriched	Enriched	Enriched
Q9H5V9-1	UPF0428 protein CXorf56 [OS=Homo sapiens]	3.76041	0.995	2.28666	18.7979	1	6.48868	6.43798	1	2.13743	0.0182745	0.00899635	0.00770111	Enriched	Enriched	Enriched
P49959-3	Isoform 3 of Double-strand break repair protein MRE11A [OS=Homo sapiens]	5.20957	1	2.05236	7.90666	1	3.35342	9.25505	1	2.90011	0.00268627	0.00158759	0.00146778	Enriched	Enriched	Enriched
O75533-1	splicing factor 3B subunit 1 [OS=Homo sapiens]	7.17063	1	3.50452	6.81462	0.983	6.16018	7.39062	1	1.93194	0.00301961	0.0236496	0.0139726	Enriched	Enriched	Enriched
Q08257	Quinone oxidoreductase [OS=Homo sapiens]	116.241	1	5.15494	20.1915	1	2.09416	25.6297	1	2.08086	0.00270588	0.00160584	0.00148685	Enriched	Enriched	Enriched
P08238	Heat shock protein HSP 90-beta [OS=Homo sapiens]	9.81223	1	2.27992	33.4015	1	4.93913	10.6302	1	2.16625	0.000313725	0.000237226	0.000247808	Enriched	Enriched	Enriched
Q92945	Far upstream element-binding protein 2 [OS=Homo sapiens]	26.4983	1	3.13772	15.0609	1	6.1874	41.547	1	5.44865	0.00227451	0.00133212	0.00123904	Enriched	Enriched	Enriched
P51659-1	peroxisomal multifunctional enzyme type 2 [OS=Homo sapiens]	192.498	1	2.56362	161.611	1	2.87695	139.883	1	2.46144	0.00376471	0.00211679	0.00192528	Enriched	Enriched	Enriched
Q08554-1	Desmocollin-1 [OS=Homo sapiens]	2.02281	0.998	1.52865	5.43466	1	2.70666	8.71496	1	2.33722	0.0151373	0.00788321	0.00711018	Enriched	Enriched	Enriched
Q15233	Non-POU domain-containing octamer-binding protein [OS=Homo sapiens]	3.4459	1	1.70071	3.45278	1	1.98147	2.70939	1	1.64407	0.00378431	0.00213504	0.00194434	Enriched	Enriched	Enriched
Q12888-2	Isoform 2 of Tumor suppressor p53-binding protein 1 [OS=Homo sapiens]	2.94411	1	1.82581	3.57991	1	2.20769	7.81997	1	4.11851	0.000960784	0.00060219	0.000590926	Enriched	Enriched	Enriched
P13639	Elongation factor 2 [OS=Homo sapiens]	2.67124	1	1.44801	3.56146	0.999	2.66956	3.63294	1	1.60395	0.00388235	0.0142153	0.0101601	Enriched	Enriched	Enriched
P05141	ADP/ATP translocase 2 [OS=Homo sapiens]	3.93791	1	1.93929	10.3049	1	3.95914	6.8547	1	1.7817	0.00380392	0.00215328	0.0019634	Enriched	Enriched	Enriched
P29692-2	Isoform 2 of Elongation factor 1-delta [OS=Homo sapiens]	3.9724	1	1.58177	5.48478	1	1.95805	4.45957	1	2.12935	0.00329412	0.00191606	0.00173465	Enriched	Enriched	Enriched
Q99733-2	Isoform 2 of Nucleosome assembly protein 1-like 4 [OS=Homo sapiens]	3.80407	1	2.16526	8.06018	1	4.11364	5.879	1	2.67772	0.000705882	0.000456204	0.000457491	Enriched	Enriched	Enriched
Q07020	60S ribosomal protein L18 [OS=Homo sapiens]	1.68896	0.988	1.42627	3.96653	1	2.46127	5.04268	1	1.67838	0.0216275	0.00981752	0.00812047	Enriched	Enriched	Enriched
O75083	WD repeat-containing protein 1 [OS=Homo sapiens]	3.55858	0.999	1.82547	12.3716	1	3.25931	6.81323	1	1.90065	0.013451	0.00739051	0.00670987	Enriched	Enriched	Enriched
P55072	Transitional endoplasmic reticulum ATPase [OS=Homo sapiens]	6.63732	1	1.91003	8.31759	1	4.69957	3.77892	1	1.63164	0.00403922	0.00224453	0.00205871	Enriched	Enriched	Enriched
P09525	annexin A4 [OS=Homo sapiens]	3.01699	1	1.69919	2.90857	1	1.70921	5.39855	1	1.91238	0.00390196	0.00217153	0.00198246	Enriched	Enriched	Enriched
O94776	Metastasis-associated protein MTA2 [OS=Homo sapiens]	2.94358	1	1.67468	3.59935	0.986	3.2218	4.376	1	1.76433	0.00343137	0.022865	0.0136676	Enriched	Enriched	Enriched
O94842	TOX high mobility group box family member 4 [OS=Homo sapiens]	4.26762	1	1.66535	4.49505	1	2.33878	8.3263	1	1.7502	0.00166667	0.000985401	0.000934045	Enriched	Enriched	Enriched
Q9NZC7	WW domain-containing oxidoreductase [OS=Homo sapiens]	4.27682	1	2.27596	15.4719	1	7.53053	2.37034	1	1.56	0.00345098	0.00198905	0.0018109	Enriched	Enriched	Enriched
P09429	High mobility group protein B1 [OS=Homo sapiens]	4.12832	1	1.79794	12.6525	0.963	12.1285	8.81693	1	1.83923	0.00252941	0.0267701	0.0146778	Enriched	Rejected	Enriched
O43670-4	Isoform 4 of BUB3-interacting and GLEBS motif-containing protein ZNF207 [OS=Homo sapiens]	17.867	1	2.62507	17.1753	0.998	3.79933	9.54052	0.99	3.2609	0.00272549	0.0161496	0.0258483	Enriched	Enriched	Enriched
P39748	Flap endonuclease 1 [OS=Homo sapiens]	3.12953	1	2.16678	4.83342	1	2.6042	4.02981	1	1.97112	0.00409804	0.00229927	0.0021159	Enriched	Enriched	Enriched
P30481	HLA class I histocompatibility antigen, B-44 alpha chain [OS=Homo sapiens]	5.05186	0.989	3.40044	8.30203	0.999	3.92324	2.48232	0.994	1.95947	0.0212745	0.015073	0.0240183	Enriched	Enriched	Enriched
P51648-2	Isoform 2 of Fatty aldehyde dehydrogenase [OS=Homo sapiens]	28.9542	1	3.93794	2.71781	0.972	2.2845	15.3581	1	2.52934	0.00119608	0.0253467	0.0142966	Enriched	Rejected	Enriched
P53618	Coatomer subunit beta [OS=Homo sapiens]	2.38242	0.978	2.00153	9.12395	0.998	3.89059	11.9161	1	2.33107	0.0246863	0.0167336	0.011342	Enriched	Enriched	Enriched
Q7L0Y3	Mitochondrial ribonuclease P protein 1 [OS=Homo sapiens]	6.47362	1	1.89466	7.21336	1	2.30884	9.99131	1	2.0725	0.00423529	0.00237226	0.00219215	Enriched	Enriched	Enriched
P46781	40S ribosomal protein S9 [OS=Homo sapiens]	1.73388	0.994	1.42056	2.60759	0.987	2.31092	3.41713	1	1.53099	0.0190784	0.0224818	0.0135532	Enriched	Enriched	Enriched
P07437	tubulin beta chain [OS=Homo sapiens]	16.7673	1	2.15197	12.3983	0.984	10.9631	9.88956	1	2.31528	0.00368627	0.0232664	0.0138582	Enriched	Enriched	Enriched
O00148	ATP-dependent RNA helicase DDX39A [OS=Homo sapiens]	5.21447	0.997	2.72915	10.0723	1	2.00608	29.6232	0.999	2.85742	0.0166471	0.00843066	0.0188715	Enriched	Enriched	Enriched
P48681	Nestin [OS=Homo sapiens]	2.83574	1	1.55856	5.83506	1	3.43857	5.43318	1	2.24964	0.00392157	0.00218978	0.00200152	Enriched	Enriched	Enriched
P51149	ras-related protein Rab-7a [OS=Homo sapiens]	3.13842	1	1.71038	6.25147	1	4.15979	6.7639	1	1.94188	0.00411765	0.00231752	0.00213496	Enriched	Enriched	Enriched
Q13131-2	Isoform 2 of 5'-AMP-activated protein kinase catalytic subunit alpha-1 [OS=Homo sapiens]	16.5686	1	1.89111	9.94141	1	3.07951	66.669	1	2.43254	0.00370588	0.00209854	0.00190621	Enriched	Enriched	Enriched
Q15363	Transmembrane emp24 domain-containing protein 2 [OS=Homo sapiens]	4.18829	0.993	2.85024	45.8351	1	21.8175	20.5891	1	9.32287	0.0195098	0.00937956	0.00794891	Enriched	Enriched	Enriched
P14618	Pyruvate kinase PKM [OS=Homo sapiens]	5.1423	1	1.73873	2.8961	1	1.80493	3.51419	1	1.64655	0.00396078	0.00222628	0.00203965	Enriched	Enriched	Enriched
Q13748-1	tubulin alpha-3C/D chain [OS=Homo sapiens]	10.2534	1	2.38284	15.1378	1	5.25985	2.89394	0.97	2.62603	0.00298039	0.00177007	0.0299085	Enriched	Enriched	Rejected
P63104-1	14-3-3 protein zeta/delta [OS=Homo sapiens]	7.81313	1	2.09873	7.90088	1	3.14053	8.64516	1	1.97972	0.00358824	0.00206204	0.00186809	Enriched	Enriched	Enriched
Q9H832	Ubiquitin-conjugating enzyme E2 Z [OS=Homo sapiens]	3.49653	1	1.54931	4.73755	0.947	4.76724	10.9646	1	1.9979	0.000980392	0.0290511	0.015326	Enriched	Rejected	Enriched
Q9Y2Z4	Tyrosine--tRNA ligase, mitochondrial [OS=Homo sapiens]	8.56078	1	5.0739	19.4034	1	7.50759	5.6581	1	1.92324	0.00247059	0.0014781	0.00135341	Enriched	Enriched	Enriched
Q9UHD1	cysteine and histidine-rich domain-containing protein 1 [OS=Homo sapiens]	2.19681	0.989	1.71607	5.9149	1	2.91833	5.87603	1	1.73829	0.0212157	0.00961679	0.00806329	Enriched	Enriched	Enriched
A0FGR8-6	Isoform 6 of Extended synaptotagmin-2 [OS=Homo sapiens]	426.664	1	2.95124	9369.43	1	14.1372	1386.48	1	3.8744	0.00121569	0.000748175	0.000743424	Enriched	Enriched	Enriched
O00410-3	Isoform 3 of Importin-5 [OS=Homo sapiens]	2.27296	0.971	2.02175	8.24577	1	4.90325	4.8039	1	1.83261	0.0258627	0.0106569	0.00865421	Rejected	Enriched	Enriched
P61163	Alpha-centractin [OS=Homo sapiens]	7.9656	0.98	4.80871	9.83549	1	2.96057	4.67065	0.997	3.1542	0.0242941	0.010292	0.0220358	Enriched	Enriched	Enriched
Q8NFJ5	Retinoic acid-induced protein 3 [OS=Homo sapiens]	3.16267	0.984	2.46065	241.113	0.983	209.796	5.10375	0.997	2.42388	0.022902	0.0237044	0.0223408	Enriched	Enriched	Enriched
Q9UBU9-1	nuclear RNA export factor 1 [OS=Homo sapiens]	12.2583	1	2.56301	4.10809	1	2.73363	25.0676	1	2.89809	0.00439216	0.00244526	0.00226839	Enriched	Enriched	Enriched
P00505	Aspartate aminotransferase, mitochondrial [OS=Homo sapiens]	4.81762	1	1.99809	11.8841	0.999	7.6037	11.6429	1	2.26124	0.00364706	0.0141971	0.0101411	Enriched	Enriched	Enriched
P05089	Arginase-1 [OS=Homo sapiens]	2.42413	1	1.59003	2.76301	0.986	2.41735	5.11984	1	2.06282	0.00413725	0.0228832	0.0136866	Enriched	Enriched	Enriched
E9PAV3	Nascent polypeptide-associated complex subunit alpha, muscle-specific form [OS=Homo sapiens]	8.22844	1	1.94721	14.5873	1	6.61248	9.42532	1	4.24239	0.00405882	0.00226277	0.00207777	Enriched	Enriched	Enriched
P14678-3	Isoform SM-B1 of Small nuclear ribonucleoprotein-associated proteins B and B' [OS=Homo sapiens]	3.21047	0.995	2.09199	10.8837	1	5.40712	9.05733	1	2.03402	0.018451	0.00905109	0.00772017	Enriched	Enriched	Enriched
P27695	DNA-(apurinic or apyrimidinic site) lyase [OS=Homo sapiens]	4.67394	1	1.77888	4.59456	1	3.08635	4.54383	1	1.8357	0.00168627	0.00100365	0.000953107	Enriched	Enriched	Enriched
Q16531	DNA damage-binding protein 1 [OS=Homo sapiens]	2.3772	0.99	1.99819	7.80705	0.996	6.44321	6.42558	0.999	3.70036	0.0208627	0.0185219	0.0195578	Enriched	Enriched	Enriched
P46940	Ras GTPase-activating-like protein IQGAP1 [OS=Homo sapiens]	2.38427	0.998	1.67091	6.1981	1	4.56704	2.97148	0.998	1.94633	0.0153137	0.0079562	0.0209874	Enriched	Enriched	Enriched
O43776	Asparagine--tRNA ligase, cytoplasmic [OS=Homo sapiens]	1.89493	0.983	1.63144	32.2049	0.959	31.3069	5.82559	1	2.44692	0.0233137	0.0273905	0.0149066	Enriched	Rejected	Enriched
Q07666	KH domain-containing, RNA-binding, signal transduction-associated protein 1 [OS=Homo sapiens]	25.9276	1	5.59398	3.55612	0.964	3.35557	14.493	1	2.77571	0.00339216	0.0266058	0.0146207	Enriched	Rejected	Enriched
Q9HB71	Calcyclin-binding protein [OS=Homo sapiens]	4.23976	1	2.33265	11.5395	0.997	7.68168	13.8408	1	7.6634	0.00288235	0.0174088	0.0116088	Enriched	Enriched	Enriched
O95232-1	Luc7-like protein 3 [OS=Homo sapiens]	4.04438	1	2.46143	2.28162	0.967	2.10691	3.33763	1	1.6863	0.000333333	0.0260036	0.0144682	Enriched	Rejected	Enriched
P49903-1	Selenide, water dikinase 1 [OS=Homo sapiens]	5.97802	0.985	3.53618	44.4507	1	7.33173	10.6305	0.985	3.72545	0.0226863	0.0100547	0.0271254	Enriched	Enriched	Enriched
Q15459	splicing factor 3A subunit 1 [OS=Homo sapiens]	2.93395	0.999	1.98924	5.70936	0.999	3.06265	6.4855	1	2.02671	0.0137647	0.0147445	0.0105414	Enriched	Enriched	Enriched
P37837	Transaldolase [OS=Homo sapiens]	93.7595	1	2.52129	151.255	1	11.8551	130.778	1	2.2097	0.00237255	0.00140511	0.00129623	Enriched	Enriched	Enriched
P50990	T-complex protein 1 subunit theta [OS=Homo sapiens]	12.0007	1	1.99608	5.97889	1	2.61382	19.2398	1	1.90181	0.00178431	0.00105839	0.00101029	Enriched	Enriched	Enriched
P28066-1	Proteasome subunit alpha type-5 [OS=Homo sapiens]	5.22239	1	1.90639	7.93736	0.993	6.75704	6.76777	1	3.0267	0.00372549	0.020073	0.0126763	Enriched	Enriched	Enriched
P62424	60S ribosomal protein L7a [OS=Homo sapiens]	3.70455	1	1.63504	5.32304	1	2.80166	5.45126	1	1.9433	0.00286275	0.00171533	0.00158216	Enriched	Enriched	Enriched
Q9Y6C9	Mitochondrial carrier homolog 2 [OS=Homo sapiens]	5.97756	1	2.02427	3.31242	1	1.63163	6.06077	1	1.85763	0.00180392	0.00107664	0.00102936	Enriched	Enriched	Enriched
Q9BPX3	Condensin complex subunit 3 [OS=Homo sapiens]	4.11204	1	1.76908	5.65029	1	1.87762	7.26224	1	1.97378	0.00452941	0.0025	0.00232558	Enriched	Enriched	Enriched
O43765	Small glutamine-rich tetratricopeptide repeat-containing protein alpha [OS=Homo sapiens]	2.68504	1	1.60417	4.54836	1	3.48427	6.56247	1	1.94004	0.00460784	0.0025365	0.00236371	Enriched	Enriched	Enriched
Q9Y2W1	Thyroid hormone receptor-associated protein 3 [OS=Homo sapiens]	1.55522	0.93	1.62122	33.9804	1	14.9526	4.34809	0.999	2.48545	0.0309804	0.0114599	0.0191003	Rejected	Enriched	Enriched
P62081	40S ribosomal protein S7 [OS=Homo sapiens]	10.0657	1	2.85015	26.6476	1	6.7833	3.38152	1	2.02565	0.00482353	0.00262774	0.00245902	Enriched	Enriched	Enriched
P83881	60S ribosomal protein L36a [OS=Homo sapiens]	46.9542	1	3.68617	17.6261	0.998	7.76334	6.27719	0.997	4.235	0.0027451	0.0161679	0.0221693	Enriched	Enriched	Enriched
P11476-1	Ras-related protein Rab-1A [OS=Homo sapiens]	6.24796	1	2.39665	15.7141	1	3.44107	11.4717	1	2.1355	0.000352941	0.000255474	0.00026687	Enriched	Enriched	Enriched
P0DMV8	heat shock 70 kDa protein 1A [OS=Homo sapiens]	13.2448	1	1.93718	11.6252	1	3.28135	8.50436	1	1.83484	0.00501961	0.00271898	0.00255433	Enriched	Enriched	Enriched
P54619-3	Isoform 3 of 5'-AMP-activated protein kinase subunit gamma-1 [OS=Homo sapiens]	20.0094	0.998	8.06153	12.965	0.993	7.51964	7.54818	0.998	4.01954	0.0154706	0.0201825	0.0213115	Enriched	Enriched	Enriched
Q32MZ4-2	Isoform 2 of Leucine-rich repeat flightless-interacting protein 1 [OS=Homo sapiens]	10.4137	1	4.09	13.1613	0.978	10.0052	9.78362	1	3.83373	0.00443137	0.0244343	0.0141441	Enriched	Enriched	Enriched
P26641-2	Isoform 2 of Elongation factor 1-gamma [OS=Homo sapiens]	3.06234	1	1.48479	8.77898	1	5.98175	4.65454	1	1.60926	0.00262745	0.00155109	0.00142966	Enriched	Enriched	Enriched
Q9Y2X3	Nucleolar protein 58 [OS=Homo sapiens]	2.95048	0.994	2.1177	2.5657	0.996	2.03174	2.57591	0.996	2.02996	0.0190392	0.0184672	0.023008	Enriched	Enriched	Enriched
Q14126	Desmoglein-2 [OS=Homo sapiens]	14.6136	0.989	5.8794	6.56009	0.999	3.81375	3.25885	0.997	2.20337	0.0213333	0.0150912	0.0221502	Enriched	Enriched	Enriched
Q02539	Histone H1.1 [OS=Homo sapiens]	1.63521	0.993	1.4452	44.1709	0.982	40.1048	3.31768	0.943	3.33898	0.0194902	0.0238139	0.0331491	Enriched	Enriched	Rejected
O43396	Thioredoxin-like protein 1 [OS=Homo sapiens]	6.60446	0.983	4.38434	80.6461	1	4.337	15.1975	0.997	3.52921	0.0232941	0.0101642	0.0220168	Enriched	Enriched	Enriched
Q9Y6G5	COMM domain-containing protein 10 [OS=Homo sapiens]	10.7166	1	4.84221	4.41588	0.999	2.14694	4.58257	1	1.80218	0.00347059	0.0141788	0.010122	Enriched	Enriched	Enriched
P36871-1	Phosphoglucomutase-1 [OS=Homo sapiens]	6.25385	1	1.88359	5.00277	1	3.2763	5.11025	1	2.24244	0.00407843	0.00228102	0.00209684	Enriched	Enriched	Enriched
P0C0S5	Histone H2A.Z [OS=Homo sapiens]	8.14453	1	1.92341	18.316	1	3.52488	25.6178	1	2.0595	0.00496078	0.00270073	0.00253526	Enriched	Enriched	Enriched
P06132	Uroporphyrinogen decarboxylase [OS=Homo sapiens]	8.20146	0.991	3.44386	39.9224	0.956	38.2059	38.1634	0.998	9.72222	0.0203922	0.0278285	0.0215212	Enriched	Rejected	Enriched
Q02413	Desmoglein-1 [OS=Homo sapiens]	3.55972	1	1.68318	12.4372	1	9.10934	6.90473	1	2.99813	0.00123529	0.000766423	0.000762486	Enriched	Enriched	Enriched
P49257	Protein ERGIC-53 [OS=Homo sapiens]	14.6747	1	2.00304	4.68371	1	1.83324	17.9593	1	1.86958	0.00264706	0.00156934	0.00144872	Enriched	Enriched	Enriched
[truncated: 3,202 more rows]
[truncated: 1 more columns]

## Sheet: Ub-Only - UBAIT
Uniprot Accession	Description	Enrichment Score	Percentile	0.95	B-H Corrected Q 0.05	Enrichment
[truncated: 3,526 more rows]
