# Supplementary material for: Proteome-wide identification of HSP70/HSC70 chaperone clients in human cells
Source: PLoS Biol. 2020 Jul 20;18(7):e3000606. doi: 10.1371/journal.pbio.3000606 (PMC7392334; doi:10.1371/journal.pbio.3000606)
Supplement: S4 Data — HSC, heat shock cognate; HSP, heat shock protein; SILAC, stable isotope labeling with amino acids in cell culture; UBAIT, ubiquitin-activated interaction trap. (XLSX) [file pbio.3000606.s011.xlsx]

## Sheet: summary
UNIPROT accession numbers are shown for HSP70 and HSC70 UBAIT targets recovered from 12 wild-type samples from 1 day SILAC pulse and an equivalent number from a 2 day SILAC pulse, analyzing only significant targets identified in Fig. 1(Table S1). Light/heavy ratios for peptides averaged across all the peptides recovered for a given polypeptide are shown. 3 lysates from each group (HSP70 and HSC70…

## Sheet: HSP70 Ubait
Uniprot Accession	Log2 (Light/Heavy) Average Day 1 HSPA1A IP (Experimental)	Log2 (Light/Heavy) Average Day 1 HSPA1A Lysate (Experimental)	Log2 (Light/Heavy) Average Day 2 HSPA1A IP (Experimental)	Log2 (Light/Heavy) Average Day 2 HSPA1A Lysate (Experimental)	Average Light/Heavy Ratio decrease (Slope)	Log2 (Light/Heavy) Average Day 1 HSPA1A IP (Theoretical)	Log2 (Light/Heavy) Average Day 2 HSPA1A IP (Theoretical)	Experimental/Theoretical Day 1	Experimental/Theoretical Day 2	T.test Day 1	Q value Day 1	T.test Day 2	Q value Day 2
A0AVT1	2.50214	2.35997	-1.41367	-0.855263	-0.0101051	2.98948	0.878385	-0.487337	-2.29206	0.677371	0.29059	3.70289	2.45792
O14950	-2.1792	-0.321321	-6.20745	-2.95689	-0.0208001	0.956121	-0.0308843	-3.13532	-6.17656	5.4168	3.67531	7.98195	5.17561
O60664	1.67904	0.225849	0.972579	-1.69783	-0.0175653	1.33998	0.377904	0.33906	0.594674	0.41438	0.163321	0.695385	0.299954
O75367	-0.457068	0.684662	-2.06435	-1.5353	-0.015735	1.6711	0.471885	-2.12817	-2.53623	4.65614	3.1561	2.85133	1.80246
O75534	-2.42605	-0.820067	-3.71025	-3.11291	-0.0226374	0.662871	-0.0929726	-3.08892	-3.61728	3.72463	2.47435	9.08775	5.71985
O75663	0.131644	1.29235	-6.37508	-2.5784	-0.0149627	2.09336	0.154917	-1.96172	-6.53	14.9016	7.91316	15.1805	7.99794
O94826	0.920397	1.17941	-0.173081	-2.46728	-0.0152026	2.01126	0.178902	-1.09086	-0.351983	2.22696	1.32076	2.03364	1.17502
P00338	0.594699	0.521733	-1.50314	-1.29878	-0.0159597	1.56075	0.564677	-0.966046	-2.06781	3.11143	2.00436	19.1369	9.06679
P00558	-1.24613	0.804159	-2.19701	-1.40544	-0.0151484	1.76351	0.534515	-3.00963	-2.73152	2.57761	1.59008	4.85749	3.29698
P04075	3.95609	0.120266	0.138986	-2.01111	-0.0183289	1.25988	0.256892	2.69621	-0.117906	4.77071	3.23656	0.405811	0.159478
P04083	4.41876	0.463962	2.12139	-1.40226	-0.0163134	1.51589	0.514979	2.90287	1.60641	2.60024	1.6076	2.61157	1.61637
P04406	1.39738	0.548756	-0.576473	-1.28135	-0.0158395	1.58083	0.574306	-0.183451	-1.15078	0.579855	0.241317	10.5649	6.37082
P04844	3.32406	0.871403	-0.636489	-1.83239	-0.015496	1.79919	0.366269	1.52486	-1.00276	1.55474	0.828888	0.9524	0.442068
P04899	4.78881	-0.869269	0.703892	-4.54823	-0.0234529	0.624287	-0.288715	4.16453	0.992606	6.32379	4.24818	1.45428	0.759949
P05023	1.77288	0.318261	-0.0436057	-2.28947	-0.0179201	1.38918	0.179975	0.383693	-0.223581	0.262726	0.0982055	0.329358	0.126057
P05556	0.403243	0.0259966	-0.760015	-2.26173	-0.0189422	1.1911	0.170116	-0.78786	-0.930131	1.49704	0.789105	1.76857	0.980258
P05783	0.78948	0.971286	0.388159	-0.930216	-0.0138685	1.9072	0.770788	-1.11772	-0.382629	2.27384	1.35645	0.725337	0.315702
P07384	0.296939	1.06438	-0.839262	-2.60065	-0.0156818	1.92199	0.136986	-1.62506	-0.976248	1.75317	0.969168	1.27417	0.640421
P07900	1.14473	0.394548	-1.33805	-1.41645	-0.0165789	1.4661	0.504422	-0.321373	-1.84248	0.593925	0.248277	18.8601	8.99911
P08195	-2.12736	-0.0731808	-2.03267	-2.13042	-0.0191607	1.12864	0.205099	-3.256	-2.23777	3.49442	2.29935	2.94222	1.87308
P08238	-0.114472	0.503659	-1.8469	-1.50367	-0.0163175	1.54104	0.473984	-1.65551	-2.32088	7.48997	4.91539	40.9164	12.6463
P08243	-1.04152	0.444555	-2.18447	-2.32022	-0.0175032	1.47699	0.178579	-2.51851	-2.36305	2.8964	1.83748	1.81581	1.01445
P09382	0.90122	0.708882	-1.90327	-1.29124	-0.0153028	1.69723	0.579729	-0.796006	-2.483	1.36369	0.699143	7.09743	4.69901
P09874	0.638203	-0.0515073	-3.07042	-1.9523	-0.0188803	1.1469	0.266387	-0.508693	-3.3368	0.664909	0.284159	12.067	6.95919
P11940	0.500539	0.514242	-2.4878	-1.57359	-0.0163767	1.54644	0.44561	-1.0459	-2.93341	2.00032	1.15018	9.75212	6.0225
P13473	0.516674	0.105306	0.0390235	-2.59436	-0.0189735	1.23753	0.0814475	-0.72086	-0.042424	2.29825	1.37509	0.0902149	0.0316393
P13639	0.635277	0.3176	-1.26294	-1.3996	-0.0168283	1.41249	0.506875	-0.777213	-1.76981	2.09865	1.22374	4.16079	2.79936
P14314	1.20735	0.660548	-0.517873	-1.46883	-0.0157249	1.65568	0.498431	-0.448332	-1.0163	0.266285	0.0996628	0.769276	0.339201
P14618	0.96827	0.526271	-0.516573	-1.74377	-0.0165591	1.54995	0.378934	-0.552965	-0.895507	0.506402	0.205812	3.2838	2.13761
P17655	2.71758	0.74986	-2.31287	-1.50427	-0.0154706	1.71998	0.488819	0.997598	-2.80168	1.23765	0.616882	4.69807	3.18564
P17812	2.81367	0.350177	0.237565	-1.05915	-0.0161973	1.44667	0.666901	1.36699	-0.429336	1.2474	0.623139	0.633249	0.267998
P20618	1.25476	0.410251	-0.523314	-1.25286	-0.0162832	1.48257	0.578607	-0.227817	-1.10192	0.469325	0.188423	1.77995	0.988473
P21333	-2.21079	0.673663	-2.80843	-1.3378	-0.0154917	1.66974	0.556536	-3.88053	-3.36497	18.6338	8.94306	34.5692	11.8467
P22234	1.06703	0.473988	-0.969239	-1.58983	-0.0165398	1.51715	0.436482	-0.450113	-1.40572	1.0306	0.488306	2.60836	1.61388
P27348	2.07172	0.520828	-2.48272	-1.50556	-0.0162601	1.5533	0.474256	0.518424	-2.95697	0.652291	0.277688	7.40835	4.87106
P28066	-0.0516041	0.446142	-7.15955	-1.42476	-0.0164084	1.50246	0.504073	-1.55406	-7.66362	2.34726	1.41258	13.8435	7.57777
P29317	0.236704	-0.807683	-2.12867	-8.08072	-0.023637	0.650679	-0.401158	-0.413975	-1.72751	1.74891	0.966106	3.14128	2.02748
P31948	-2.31368	0.448744	-0.573627	-1.54107	-0.0165622	1.50065	0.454936	-3.81433	-1.02856	4.93802	3.35264	2.0568	1.19234
P33993	0.652367	-0.648817	9.0618	-3.1829	-0.0221037	0.757944	-0.0964906	-0.105577	9.1583	0.133059	0.0474255	13.5585	7.48346
P34932	6.10394	0.514001	-3.87786	-1.5716	-0.0163748	1.54633	0.446413	4.55761	-4.32427	5.33003	3.61788	7.45353	4.89564
P35250	2.60213	0.780909	-4.44899	-8.66102	-0.0180553	1.67795	-0.306619	0.92418	-4.14237	1.16496	0.570768	5.09498	3.45997
P37802	-0.382922	0.0854214	0.0991472	-1.80128	-0.0182026	1.24162	0.329596	-1.62454	-0.230449	2.35827	1.42102	0.668385	0.285949
P40227	-0.808969	0.468641	-2.23771	-1.35471	-0.0162281	1.52079	0.536225	-2.32976	-2.77393	2.36698	1.4277	7.14227	4.72414
P40925	-5.23865	0.682819	-0.529965	-1.30148	-0.0154069	1.67772	0.573475	-6.91638	-1.10344	10.1306	6.18757	1.01755	0.480497
P41250	-0.317204	0.972439	1.0481	-1.95358	-0.0153124	1.87064	0.328392	-2.18784	0.719704	1.69579	0.928086	1.36015	0.696797
P42224	1.94863	0.301846	0.517598	-3.63746	-0.0189728	1.35642	-0.113911	0.592208	0.631509	0.902192	0.413093	1.8495	1.03898
P43358	3.86564	-0.0419949	2.53853	-1.92348	-0.0188118	1.15383	0.277128	2.71181	2.2614	2.63268	1.63273	2.71325	1.69522
P43487	-1.2583	0.197095	3.92688	-1.42091	-0.0172904	1.32825	0.489912	-2.58655	3.43697	3.22752	2.09417	4.04102	2.71106
P46109	3.16163	0.930203	2.96655	-2.32329	-0.0158521	1.82899	0.206436	1.33264	2.76011	1.15246	0.562943	4.36216	2.94607
P46783	0.57867	0.366726	-0.336427	-1.35373	-0.0165869	1.44846	0.53021	-0.869792	-0.866637	1.51224	0.799537	1.7281	0.951168
P48556	3.74182	0.393532	0.705955	-2.21507	-0.0175754	1.44344	0.207402	2.29838	0.498553	5.82718	3.94065	1.02301	0.483765
P48739	-0.00066828	0.203125	-0.539522	-2.33006	-0.0183733	1.30898	0.160725	-1.30965	-0.700247	1.66682	0.907496	1.26635	0.635363
P49327	-0.458557	0.202342	-3.30055	-2.00213	-0.0180232	1.31591	0.265117	-1.77447	-3.56566	3.87906	2.59048	10.793	6.46457
P50395	-2.9575	0.73996	-2.47472	-1.47651	-0.0154653	1.71363	0.49998	-4.67114	-2.9747	7.81254	5.08734	4.60939	3.12303
P50502	-2.12994	0.537907	-3.23884	-1.50306	-0.016197	1.56566	0.476369	-3.6956	-3.7152	7.14068	4.72325	8.01519	5.19277
P51149	2.77093	0.625218	-0.878795	-2.07371	-0.0166114	1.61206	0.267029	1.15888	-1.14582	1.97504	1.1314	2.72656	1.70555
P52209	3.8376	0.825657	0.581657	-1.09319	-0.014607	1.79111	0.680285	2.04648	-0.0986281	2.3666	1.42741	0.149639	0.0536669
P52272	0.923139	0.238382	-2.06352	-1.95426	-0.017838	1.34183	0.283951	-0.418696	-2.34747	0.60567	0.254126	16.9217	8.49696
P54578	-1.10693	0.509179	-1.47597	-3.29206	-0.018049	1.5054	-0.0451867	-2.61233	-1.43078	2.81659	1.77548	2.26577	1.3503
P60174	2.94634	0.672881	-0.158177	-1.31301	-0.0154579	1.67003	0.567641	1.27631	-0.725819	2.45176	1.49288	2.81902	1.77736
P60866	0.771099	0.394014	-2.95994	-1.825	-0.0171268	1.45364	0.340181	-0.682542	-3.30012	1.1161	0.540353	11.5314	6.75697
P60953	0.672358	-0.643789	-2.7693	-3.06505	-0.0220079	0.762283	-0.0730507	-0.0899251	-2.69625	0.239586	0.0888119	5.32128	3.61206
P61086	4.01144	-2.49314	-3.50984	-3.28131	-0.0271362	-0.0345925	-0.201016	4.04604	-3.30882	4.39861	2.97239	6.4377	4.31668
P61088	-0.433697	0.713196	-1.31471	-1.84448	-0.016041	1.68235	0.352493	-2.11605	-1.66721	5.48683	3.72131	7.81639	5.08936
P61106	2.23581	0.961134	-4.70283	-3.00463	-0.0163323	1.83718	0.0369381	0.398636	-4.73977	0.680754	0.292342	13.0909	7.32485
P61254	1.29705	0.825558	-1.61668	-1.44586	-0.0151347	1.77795	0.51824	-0.480903	-2.13492	1.42593	0.740776	4.92365	3.34273
P61353	-2.12781	0.312297	-2.77774	-1.54753	-0.0170551	1.40426	0.443674	-3.53207	-3.22141	6.51838	4.36474	9.37561	5.85308
P61604	-3.78208	0.314761	-4.84061	-1.24398	-0.0166091	1.4155	0.576589	-5.19758	-5.4172	3.6542	2.42104	9.19088	5.76796
P62750	3.6313	0.275206	-0.891196	-1.74092	-0.017444	1.3729	0.364383	2.2584	-1.25558	7.37868	4.85485	6.74506	4.4978
P62829	2.06534	0.135601	-2.23862	-1.46355	-0.0175722	1.28493	0.467665	0.780408	-2.70628	0.800131	0.355982	12.1428	6.98715
P62873	0.397628	0.126589	2.85083	-1.99004	-0.0182818	1.26466	0.26451	-0.867029	2.58632	0.772621	0.341009	4.78144	3.24405
P62906	5.16909	0.382993	4.53743	-1.47317	-0.0167003	1.45616	0.479317	3.71293	4.05812	2.67198	1.6632	20.1075	9.29709
P63000	-1.60042	-0.316409	-4.40045	-3.11956	-0.0208962	0.95697	-0.0640397	-2.55739	-4.33641	2.42035	1.4687	7.20617	4.75975
P63104	-2.67563	0.626998	-1.28441	-1.29989	-0.015596	1.63697	0.570747	-4.3126	-1.85516	4.96292	3.36976	4.15884	2.79793
P68104	1.55038	0.529903	-1.34609	-1.323	-0.0159669	1.56581	0.554254	-0.0154284	-1.90035	0.0442494	0.0152483	21.9733	9.71149
P84090	0.93503	-0.994668	-4.79142	-3.65485	-0.0235223	0.564018	-0.195293	0.371012	-4.59612	0.571643	0.237279	18.0099	8.78514
Q00610	0.591162	0.655128	-1.0482	-1.4879	-0.0157703	1.65109	0.489991	-1.05993	-1.53819	2.02226	1.16653	2.81833	1.77682
Q01581	0.414457	0.282278	-2.08898	-2.27133	-0.0180301	1.36464	0.183223	-0.950186	-2.27221	0.685944	0.295036	4.61127	3.12437
Q01650	0.45033	-0.05759	-1.92816	-1.4852	-0.0182997	1.15508	0.446113	-0.704753	-2.37428	1.69244	0.925698	10.4955	6.34195
Q09666	-0.634243	0.0632145	-2.99062	-2.0892	-0.018623	1.2197	0.227123	-1.85394	-3.21774	4.25699	2.86973	14.6021	7.82047
Q13085	1.43246	0.400748	-1.1826	-0.755223	-0.0155204	1.4936	0.826683	-0.0611463	-2.00928	1.64171	0.88974	151.569	18.8887
Q13200	-0.66704	-0.289039	-2.56561	-2.14845	-0.0199562	0.990304	0.185803	-1.65734	-2.75141	3.20087	2.07357	6.03373	4.07034
Q13347	-0.501727	-0.315869	2.24142	-2.75297	-0.0206235	0.96253	0.0156985	-1.46426	2.22572	1.61055	0.867815	1.74694	0.964691
Q13435	-0.449785	-0.487994	-1.02499	-3.06934	-0.0214696	0.853349	-0.0645429	-1.30313	-0.96045	2.20101	1.30105	1.70377	0.933771
Q13740	1.29534	-0.52488	-3.3413	-4.2243	-0.0221786	0.820578	-0.237971	0.474763	-3.10333	0.567814	0.235401	4.72162	3.20218
Q14157	-1.38202	-0.0401262	-4.68101	-4.26569	-0.0204634	1.12164	-0.212059	-2.50366	-4.46895	4.83236	3.27953	8.31624	5.34585
Q14203	-2.53064	-0.285454	-1.29153	-3.42493	-0.0209732	0.972568	-0.117388	-3.5032	-1.17414	4.88726	3.3176	2.41227	1.46248
Q14498	2.86884	0.273012	-2.85772	-3.54688	-0.0190296	1.33759	-0.102068	1.53125	-2.75566	2.26448	1.34931	3.10563	1.99986
Q15785	0.455813	-0.498778	-0.178011	-3.44787	-0.0217418	0.842514	-0.134277	-0.386701	-0.043734	0.848378	0.382677	0.245682	0.0912725
Q15907	-2.93936	0.364916	-0.358426	-1.65894	-0.0170176	1.43785	0.401926	-4.37721	-0.760353	3.85376	2.57154	2.12136	1.24083
Q16881	1.77036	0.943256	1.60967	-1.92444	-0.0153724	1.84977	0.337031	-0.079414	1.27264	0.130356	0.0464153	2.48411	1.51782
Q5T750	8.25924	5.56117	8.0257	7.63531	-0.000484225	6.38511	7.97641	1.87413	0.0492896	5.27589	3.58181	0.205756	0.0753384
Q6NZI2	-0.301638	-2.04994	-4.51158	-10.3492	-0.0271895	0.0905777	-0.472688	-0.392216	-4.03889	0.629975	0.266341	11.7119	6.82599
Q712K3	0.3826	0.991625	-1.19315	-7.36127	-0.017325	1.83197	-0.283402	-1.44937	-0.909748	5.60018	3.79515	2.134	1.25036
Q7Z6Z7	2.41062	0.83158	-3.0343	-3.42477	-0.0170243	1.73547	-0.0489366	0.675146	-2.98536	0.985618	0.461547	8.71854	5.54404
Q86UP2	-0.428346	1.02282	-4.54878	-2.02551	-0.0152341	1.90611	0.306366	-2.33446	-4.85514	3.06876	1.97129	5.24228	3.55932
Q8IVF2	-7.06534	0.551701	-5.01085	-3.03537	-0.0177331	1.53937	0.00667762	-8.60471	-5.01753	23.1179	9.9493	19.1662	9.07392
Q8NBQ5	0.508079	0.173969	2.29568	-3.43812	-0.0193262	1.27134	-0.0908858	-0.763264	2.38656	1.50225	0.79268	4.79648	3.25455
Q8TAT6	1.45131	1.75995	-0.0958709	-1.04533	-0.0117658	2.51073	0.754824	-1.05942	-0.850695	1.74145	0.960743	1.75747	0.972264
Q92598	0.635511	0.266746	-3.14822	-1.7217	-0.0174496	1.36756	0.371235	-0.732053	-3.51945	1.04581	0.497454	2.84485	1.79743
Q92616	0.707324	1.30534	-3.36202	-4.06689	-0.0158315	2.07764	-0.111664	-1.37032	-3.25036	3.36878	2.20303	3.45703	2.27074
Q92973	0.0110156	0.131711	1.00782	-2.0322	-0.0183118	1.26711	0.250452	-1.2561	0.757364	3.77549	2.51272	1.86484	1.05019
Q96C19	-0.17968	0.512305	0.0519729	-1.84563	-0.0167356	1.53704	0.339896	-1.71672	-0.287923	9.55433	5.93417	0.813134	0.363122
Q99439	2.36894	0.667818	4.56565	-4.18499	-0.0179217	1.6088	-0.160064	0.76014	4.72571	1.18033	0.580435	8.03819	5.20462
Q99832	-0.523548	0.258411	-1.53868	-1.72722	-0.0174866	1.36164	0.368584	-1.88519	-1.90726	2.03913	1.17912	3.8411	2.56204
Q9BR76	-1.26163	1.34184	-1.22855	-8.46394	-0.0162811	2.08915	-0.274541	-3.35078	-0.954011	3.99397	2.67617	2.03133	1.1733
Q9BSJ8	-2.04283	0.656339	-6.73467	-4.59077	-0.0180888	1.59761	-0.198503	-3.64044	-6.53617	2.37173	1.43134	7.67239	5.01327
Q9NPD8	1.21994	-2.63736	-0.309768	-7.68052	-0.0283147	-0.0906918	-0.480593	1.31063	0.170825	1.48244	0.779119	0.817844	0.365719
Q9NR12	-0.169244	0.877394	0.359415	-2.51196	-0.0162062	1.78545	0.149969	-1.95469	0.209446	14.7668	7.87165	0.565141	0.234093
Q9NX24	-2.63811	3.15457	-6.17721	0.405537	-0.00658447	3.72662	1.70404	-6.36473	-7.88125	122.647	17.8778	14.898	7.91203
Q9UKK9	-1.46671	0.577457	1.32502	-1.43976	-0.0159704	1.59625	0.505789	-3.06296	0.819235	5.84716	3.95331	1.35724	0.694866
Q9UNF1	0.209975	-0.102479	-2.25445	-4.59812	-0.0207901	1.07921	-0.246111	-0.869238	-2.00834	1.24513	0.621682	4.97169	3.37579
Q9Y265	3.56581	0.377176	1.29583	-1.71097	-0.017042	1.44497	0.382319	2.12084	0.91351	2.72278	1.70262	1.80166	1.00418
Q9Y2W1	5.94824	0.748827	0.745464	-1.6351	-0.0156522	1.71491	0.434998	4.23333	0.310466	6.22072	4.18555	0.318974	0.121638

## Sheet: HSC70 Ubait
Uniprot Accession	Log2 (Light/Heavy) Average Day 1 HSPA8 IP (Experimental)	Log2 (Light/Heavy) Average Day 1 HSPA8 Lysate (Experimental)	Log2 (Light/Heavy) Average Day 2 HSPA8 IP (Experimental)	Log2 (Light/Heavy) Average Day 2 HSPA8 Lysate (Experimental)	Average Light/Heavy Ratio decrease (Slope)	Log2 (Light/Heavy) Average Day 1 HSPA8 IP (Theoretical)	Log2 (Light/Heavy) Average Day 2 HSPA8 IP (Theoretical)	Experimental/Theoretical Day 1	Experimental/Theoretical Day 2	T.test Day 1	Q value Day 1	T.test Day 2	Q value Day 2
E9PAV3	-1.78606	-0.480118	-2.61668	-2.18967	-0.020678	0.872498	0.16095	-2.65856	-2.77763	3.94514	2.63984	3.12826	2.0174
O00116	4.96114	0.589509	0.614141	-2.33871	-0.0170149	1.57984	0.181928	3.3813	0.432214	2.85343	1.8041	0.544579	0.224091
O00159	-0.763725	-0.0367611	-6.03045	-4.57713	-0.0205472	1.12191	-0.240256	-1.88564	-5.7902	1.50606	0.795292	7.75328	5.05614
O00231	4.91986	0.158121	-1.99381	-1.81407	-0.0179566	1.29048	0.329434	3.62938	-2.32324	6.35359	4.26617	3.74953	2.49315
O00299	-1.08507	0.411127	0.869349	-1.28089	-0.016322	1.48226	0.565819	-2.56733	0.303529	3.37837	2.21039	0.412514	0.162482
O00487	1.82799	0.500969	1.23853	-0.901122	-0.0154101	1.56002	0.756306	0.267971	0.482223	0.468999	0.188272	1.06003	0.50605
O00571	3.29075	-0.791532	-3.92625	-3.45214	-0.0227492	0.674762	-0.152419	2.61599	-3.77384	3.62874	2.40172	5.50128	3.73077
O14497	2.379	4.30833	-1.24065	-8.0917	-0.0113796	4.0173	-0.18673	-1.63831	-1.05392	1.89614	1.07314	1.5704	0.839765
O14818	-3.42075	0.094635	0.91122	-1.61432	-0.0179272	1.25285	0.402626	-4.6736	0.508595	4.40015	2.9735	0.373961	0.145365
O14908	-3.40452	-0.866035	-2.88068	-9.97029	-0.0238588	0.618477	-0.412976	-4.023	-2.46771	5.16809	3.50945	2.78779	1.7531
O14929	0.794382	-0.376493	-2.76979	-2.31207	-0.0204388	0.932865	0.129886	-0.138482	-2.89968	0.193379	0.0704856	2.99182	1.91159
O14980	2.44933	0.26665	-2.95573	-3.01099	-0.0187238	1.34022	-0.00571786	1.10911	-2.95001	1.44274	0.752128	2.05319	1.18964
O15067	-3.12717	-0.33718	-1.59802	-1.22394	-0.0189224	0.983696	0.543722	-4.11087	-2.14175	5.47281	3.71213	2.36014	1.42245
O15347	2.23906	1.10061	0.937504	-1.56106	-0.0144054	1.98	0.485487	0.25906	0.452018	0.323282	0.123468	0.713089	0.309235
O15355	4.54039	-0.17798	-0.135163	-2.32327	-0.0197403	1.05693	0.138882	3.48346	-0.274045	4.81426	3.26694	0.191262	0.06966
O15371	0.912996	0.0585145	2.39678	-2.73686	-0.0192633	1.20375	0.0428897	-0.290752	2.35389	0.186255	0.0677114	1.79888	1.00217
O15498	1.41384	0.343214	0.23577	-2.17815	-0.017715	1.40908	0.215887	0.00476537	0.0198826	0.0064284	0.00218302	0.0843305	0.0295095
O43148	0.65847	0.6207	-1.2421	-3.36509	-0.0177049	1.58381	-0.0512579	-0.925341	-1.19084	2.06115	1.19559	1.66792	0.908276
O43175	-1.46304	0.266692	1.78808	-1.82059	-0.0175749	1.36484	0.333853	-2.82788	1.45423	4.22839	2.84886	1.03878	0.49322
O43707	0.663874	0.339956	0.216972	-1.68067	-0.0171349	1.41971	0.3918	-0.755835	-0.174828	1.06134	0.506846	0.188165	0.0684539
O43747	-0.658296	-0.197529	-3.11615	-3.4197	-0.0206551	1.02788	-0.111054	-1.68617	-3.00509	5.96764	4.02913	2.94761	1.87726
O43765	5.82994	2.18613	6.49423	-1.86449	-0.0119256	2.79613	0.418109	3.0338	6.07612	2.4374	1.48183	47.5155	13.3569
O60313	-0.895657	1.13301	-0.763439	-10.0255	-0.0169311	1.93437	-0.291336	-2.83003	-0.472103	2.86467	1.81283	0.904505	0.414416
O60488	-1.35985	-9.47803	1.29839	-1.74342	-0.0288252	-0.499935	0.164717	-0.859911	1.13367	1.19982	0.592755	2.00026	1.15014
O60763	-4.65038	1.99287	-0.743049	-1.82021	-0.012301	2.65154	0.426894	-7.30192	-1.16994	4.86993	3.3056	2.32645	1.39664
O60841	0.486743	0.30585	-1.13151	-4.87701	-0.0193905	1.34993	-0.241295	-0.863183	-0.890215	1.24833	0.623738	1.82158	1.01865
O75083	3.91638	0.562687	-0.176453	-1.85581	-0.0165724	1.57289	0.339252	2.34349	-0.515704	2.91409	1.85123	0.519534	0.212057
O75223	7.14349	9.84795	7.91213	0.0751837	-0.00509523	5.95839	1.51823	1.1851	6.3939	6.82201	4.54232	18.9971	9.03273
O75348	5.76013	-0.265637	0.48442	-2.68571	-0.0203884	0.994922	0.0351668	4.76521	0.449253	8.58499	5.47903	0.420387	0.166026
O75390	3.19168	0.584441	-1.71881	-1.35501	-0.0158241	1.60414	0.54334	1.58754	-2.26215	2.02889	1.17148	3.49431	2.29927
O75436	-0.867755	-0.358257	-10.0654	-6.29802	-0.0219894	0.913102	-0.346128	-1.78086	-9.71928	3.03546	1.94546	54.9237	14.0463
O75533	-6.86342	-0.200387	-9.97754	-3.15415	-0.0205036	1.02924	-0.0635851	-7.89265	-9.91396	16.2214	8.30223	12.0067	6.93681
O75534	-3.39644	-1.16945	-3.57492	-2.9217	-0.0236239	0.483506	-0.0726043	-3.87995	-3.50232	13.2594	7.38258	7.42619	4.88077
O75874	-1.27748	0.705445	2.42293	-2.35253	-0.0166305	1.66329	0.184796	-2.94077	2.23814	4.95335	3.36319	2.95268	1.8812
O76021	0.184747	-0.0562644	1.15637	-1.60154	-0.0184546	1.15272	0.398163	-0.967975	0.758203	10.9181	6.51529	0.794179	0.352727
O94776	-6.61527	-0.155342	-5.02381	-3.86954	-0.0207266	1.05033	-0.174273	-7.6656	-4.84954	10.0927	6.17124	6.7946	4.5265
O94826	-1.72958	0.594415	-1.89744	-3.15099	-0.0176632	1.56805	-0.0138258	-3.29764	-1.88361	2.69483	1.68092	2.2253	1.3195
O94906	1.76106	-0.882672	0.370366	-4.04979	-0.0233309	0.62009	-0.240167	1.14097	0.610533	1.26689	0.635711	0.469872	0.188677
O94992	1.96389	-0.978061	-1.84102	-5.14695	-0.023949	0.564034	-0.336936	1.39986	-1.50408	1.6031	0.862596	1.88547	1.06531
O95347	8.7362	0.456055	3.47777	-1.1359	-0.0159428	1.51923	0.636495	7.21698	2.84128	5.52154	3.74401	1.7075	0.936435
O95793	1.78446	-1.09763	-0.416404	-5.54812	-0.0243973	0.501521	-0.363915	1.28293	-0.0524888	1.60025	0.860596	0.0657847	0.0228575
O95864	-0.512218	-10.6168	-0.54848	-11.1959	-0.0312323	-0.545267	-0.545896	0.0330492	-0.00258362	0.0956897	0.0336292	0.00692624	0.00235254
O96019	2.3628	0.251288	0.917044	-2.24905	-0.018118	1.34376	0.188086	1.01905	0.728958	0.952024	0.441849	0.738008	0.32243
P00338	0.0136028	0.273044	-1.26727	-1.49684	-0.0171253	1.37843	0.462334	-1.36483	-1.72961	23.3237	9.99088	18.7795	8.9792
P00367	-5.18343	1.08383	-0.525588	-2.82113	-0.0158035	1.93168	0.0840992	-7.11511	-0.609687	5.17851	3.51648	0.890458	0.406404
P00387	1.09052	0.562258	-1.39487	-3.02518	-0.0176892	1.54705	0.00941625	-0.45653	-1.40428	0.752071	0.329943	2.34391	1.41002
P00450	9.75552	10.3318	6.12016	6.66239	-0.000117985	10.396	7.56812	-0.640447	-1.44796	1.55209	0.827046	1.35514	0.693474
P00505	0.937474	0.277024	5.02478	-1.49863	-0.0171135	1.38115	0.461833	-0.443671	4.56295	0.624806	0.263731	4.01015	2.68818
P02786	0.393989	-0.66985	-3.20228	-2.94204	-0.0220097	0.749003	-0.0488146	-0.355014	-3.15346	0.38231	0.149038	4.16885	2.80528
P04075	1.45791	-0.0478928	-0.483427	-1.87139	-0.0187703	1.15123	0.295404	0.306689	-0.778832	0.512445	0.20868	3.72166	2.47211
P04083	0.888869	0.301152	2.76581	-1.65149	-0.0172349	1.39344	0.400871	-0.504573	2.36494	0.72537	0.315719	4.43241	2.99671
P04406	1.16903	0.336402	-0.168374	-1.36347	-0.016709	1.42681	0.523959	-0.257782	-0.692333	1.56589	0.836626	4.5109	3.05296
P04844	2.49148	0.153518	-1.46837	-1.99536	-0.0181909	1.28278	0.264375	1.20869	-1.73275	1.18458	0.583113	1.81675	1.01513
P05023	-0.139799	0.237687	0.993706	-2.2558	-0.0181737	1.33426	0.185174	-1.47406	0.808532	2.00926	1.15683	0.934915	0.431913
P05089	2.01311	6.25085	2.09177	3.08249	-0.0013699	6.54576	4.05081	-4.53264	-1.95904	29.7557	11.1375	3.72705	2.47618
P05141	0.613061	0.333158	-0.19054	-1.37929	-0.0167435	1.42403	0.51677	-0.810973	-0.70731	9.87391	6.07618	2.86529	1.81331
P05455	0.0706804	0.679116	0.923632	-1.59044	-0.0158292	1.66526	0.448842	-1.59458	0.47479	5.73031	3.87895	1.96683	1.12531
P05783	-1.53692	0.977286	0.250088	-1.32653	-0.0144648	1.89573	0.579781	-3.43266	-0.329693	5.10394	3.46605	0.965578	0.449766
P06702	9.14931	6.95999	9.5267	8.88361	-0.000188012	7.77393	9.26708	1.37538	0.259618	4.344	2.93293	0.552693	0.228025
P06733	1.74149	0.336273	-0.556969	-1.53365	-0.0169506	1.42145	0.450942	0.320046	-1.00791	1.64573	0.892574	6.42549	4.30937
P06744	1.62064	0.269661	0.656969	-1.59557	-0.0172728	1.37316	0.421313	0.24748	0.235656	0.240875	0.0893314	0.345618	0.133034
P06748	0.795836	0.407937	-1.9839	-1.42127	-0.0165384	1.47543	0.503174	-0.679595	-2.48707	0.679912	0.291906	9.31375	5.82472
P07195	-0.0985263	0.215984	-1.60657	-1.46015	-0.0172783	1.34006	0.474255	-1.43859	-2.08083	17.1962	8.57125	35.2985	11.9457
P07237	1.83918	0.503447	0.594089	-1.37366	-0.0161335	1.54509	0.530019	0.294084	0.0640697	0.504984	0.20514	0.147185	0.0527385
P07305	-0.587777	0.140989	-2.26168	-1.81355	-0.0180177	1.27885	0.328544	-1.86663	-2.59022	5.33533	3.62139	29.6238	11.1165
P07355	1.47057	0.742064	0.362123	-1.30943	-0.0152173	1.72101	0.573497	-0.250443	-0.211373	1.41972	0.736591	1.18972	0.586362
P07437	2.4621	0.34958	0.7438	-1.37745	-0.0166824	1.43563	0.518627	1.02647	0.225174	2.14479	1.2585	0.227135	0.0838173
P07602	4.08046	0.692476	-1.29013	-3.41668	-0.0174884	1.63469	-0.0557101	2.44577	-1.23442	5.59386	3.79106	1.82357	1.02009
P07737	1.63945	0.296609	-1.53221	-1.4071	-0.016914	1.39759	0.502268	0.241863	-2.03448	1.69902	0.930386	38.8259	12.3973
P07858	-0.869503	0.871148	-0.426456	-1.31213	-0.0147899	1.81671	0.580043	-2.68621	-1.0065	2.15183	1.26382	1.08853	0.523406
P07900	-1.29759	0.0651146	-1.53388	-1.57101	-0.0179752	1.2342	0.418307	-2.53179	-1.95219	9.35521	5.84375	15.477	8.08652
P07954	2.87699	0.526927	2.27857	-2.1272	-0.0170117	1.54006	0.243512	1.33693	2.03506	1.78079	0.989083	2.09556	1.22141
P08195	0.911421	-0.307336	-2.87818	-2.09753	-0.0199657	0.979971	0.201171	-0.0685503	-3.07935	0.0692233	0.024084	3.60811	2.38604
P08238	0.82484	0.287084	-1.58232	-1.43965	-0.0169945	1.38994	0.487571	-0.5651	-2.06989	2.64136	1.63945	12.683	7.18229
P08243	-2.20938	-0.172225	-1.13636	-2.58777	-0.0199687	1.05569	0.0658186	-3.26507	-1.20218	3.96876	2.65743	1.3963	0.720875
P08670	3.26264	0.236443	-0.778474	-1.70564	-0.0175374	1.34707	0.375537	1.91557	-1.15401	4.23625	2.8546	13.7146	7.53533
P08754	-0.817956	-1.42674	-0.667648	-11.5896	-0.0255982	0.340702	-0.445742	-1.15866	-0.221906	2.07461	1.20568	0.481621	0.19415
P08865	7.08859	0.241999	-1.75714	-1.11375	-0.0166695	1.36909	0.633313	5.7195	-2.39045	6.74857	4.49984	3.96647	2.65572
P09382	-1.61648	0.630763	-1.99592	-1.37698	-0.015696	1.63706	0.536475	-3.25354	-2.53239	2.55532	1.57283	14.2423	7.7068
P09525	3.71108	1.58214	-0.366667	-2.66504	-0.014214	2.30992	0.147023	1.40116	-0.513691	1.74993	0.966838	0.629625	0.266164
P09661	6.2823	0.0442407	3.59568	-2.05079	-0.0186484	1.20791	0.238691	5.07439	3.35699	28.5228	10.9377	17.0104	8.52109
P09874	6.27723	0.268656	-3.98415	-1.81461	-0.0175605	1.36636	0.336193	4.91087	-4.32034	4.22239	2.84448	6.43456	4.3148
P09960	2.75951	1.60581	-2.25623	-3.40229	-0.0146687	2.31167	-0.00462453	0.447838	-2.2516	0.472625	0.189956	2.15685	1.26761
P0DMV8	0.782127	-0.0669643	-1.13815	-1.55358	-0.0184282	1.14701	0.417027	-0.364888	-1.55518	1.29285	0.65256	10.3686	6.28876
P10253	-1.27672	0.821826	-0.771867	-8.61789	-0.0179177	1.70752	-0.303991	-2.98424	-0.467876	3.44633	2.26254	0.89623	0.409691
P11047	4.91857	-10.7844	-1.44941	-2.23512	-0.0294133	-0.512913	-0.00371593	5.43149	-1.4457	11.4318	6.71849	1.90726	1.08132
P11279	2.59896	-0.24579	2.63856	-2.32126	-0.0199817	1.01394	0.135253	1.58503	2.50331	2.7745	1.74278	3.07076	1.97284
P11413	-3.36679	0.862664	-1.03	-1.29408	-0.0147912	1.81105	0.587735	-5.17784	-1.61774	4.52675	3.06428	2.22032	1.31571
P11717	-3.75032	-1.4342	-3.18224	-2.94078	-0.0244226	0.358364	-0.0903574	-4.10868	-3.09189	4.16627	2.80339	4.41083	2.98119
P11940	3.20145	0.310739	3.06747	-1.66111	-0.0172134	1.39985	0.397664	1.8016	2.66981	2.90243	1.84217	5.97	4.0306
P12004	-3.08886	0.492805	-7.08172	-1.79763	-0.0167444	1.52446	0.356486	-4.61333	-7.43821	5.6945	3.85599	11.8072	6.86208
P12814	-2.23385	0.656332	0.311058	-1.40681	-0.0156512	1.65469	0.524948	-3.88854	-0.21389	9.25962	5.79979	0.701127	0.302956
P12956	2.06839	0.44877	2.01078	-1.90311	-0.0170286	1.49023	0.315151	0.578162	1.69563	0.539404	0.221591	2.02929	1.17177
P13010	-0.280267	0.300943	-4.34885	-2.13206	-0.0178159	1.38075	0.228014	-1.66101	-4.57686	2.49526	1.52643	6.29486	4.23067
P13639	0.622457	0.187853	-0.62713	-1.51652	-0.0174582	1.31905	0.448658	-0.696595	-1.07579	1.56185	0.83382	2.46177	1.50059
P13646	9.37057	8.05456	9.7561	8.20999	-0.000113126	8.8166	8.9469	0.553965	0.809203	0.815731	0.364554	1.36224	0.698177
P13674	0.941228	-0.989584	2.74226	-3.20422	-0.0232525	0.571224	-0.120201	0.370004	2.86246	0.582382	0.242563	3.93492	2.63222
P13693	1.22098	0.361629	-2.8547	-1.81956	-0.017235	1.43102	0.340178	-0.210045	-3.19488	0.227867	0.0841099	3.33315	2.17562
P13995	3.43892	-0.83618	-0.325249	-3.47203	-0.0229092	0.650099	-0.158238	2.78882	-0.167011	2.58103	1.59272	0.513487	0.209175
P14550	3.99474	1.2039	5.50614	-2.21708	-0.0148791	2.03647	0.253793	1.95828	5.25235	1.8011	1.00378	6.12894	4.12926
P14618	2.11214	1.33818	0.620653	-0.961956	-0.0127878	2.1869	0.775545	-0.0747594	-0.154892	0.0965758	0.033952	1.64333	0.890882
P14678	-0.644214	0.397965	-1.67267	-1.67194	-0.0169175	1.46075	0.398865	-2.10496	-2.07154	4.81107	3.26472	9.35209	5.84232
P14866	-0.437041	-0.075685	-1.51899	-1.80842	-0.018793	1.13458	0.316746	-1.57162	-1.83573	3.96739	2.65641	2.42438	1.4718
P14868	1.67846	0.348371	-0.560119	-1.68296	-0.017108	1.42554	0.391431	0.252919	-0.95155	0.232119	0.0858117	0.814799	0.36404
P14923	9.7796	6.45803	11.568	11.3364	-0.000238334	7.2925	10.1032	2.4871	1.46472	4.9894	3.38794	5.69722	3.85774
P15311	4.21282	0.208009	-2.25312	-1.61052	-0.017514	1.33017	0.411363	2.88266	-2.66448	4.06967	2.73225	4.90832	3.33215
P15586	0.604323	-0.0361491	-0.425213	-9.5482	-0.0209499	1.11419	-0.360711	-0.509871	-0.0645016	0.719371	0.312547	0.151693	0.0544449
P15880	0.277679	0.250499	-1.42699	-1.23732	-0.0168289	1.3709	0.575524	-1.09323	-2.00252	26.6878	10.6242	9.82029	6.05261
P15924	3.17887	3.86591	3.0939	2.44815	-0.00295039	4.5499	3.40457	-1.37102	-0.310678	2.09894	1.22396	1.38232	0.711538
P16152	2.41221	0.84431	4.16411	-1.35432	-0.0149407	1.79516	0.55949	0.617054	3.60462	0.570834	0.236882	3.36316	2.1987
P16403	-0.577681	-0.617579	-4.95288	-3.91064	-0.02238	0.768775	-0.207912	-1.34646	-4.74496	32.1209	11.499	10.1104	6.17886
P17655	1.61871	0.442969	2.21031	-1.90006	-0.0170454	1.4862	0.315884	0.132514	1.89443	0.161548	0.0581951	2.38507	1.44158
P17706	-0.231497	-5.71017	-0.448432	-8.21486	-0.0308246	-0.484054	-0.529843	0.252557	0.0814108	1.09098	0.524904	0.181546	0.0658848
P17812	3.65799	0.279929	-2.86385	-1.21909	-0.0166959	1.39197	0.585883	2.26601	-3.44973	4.9251	3.34373	6.19518	4.16994
P17844	-2.4985	-0.640644	-5.15241	-2.75174	-0.0217622	0.768447	-0.00373888	-3.26694	-5.14867	2.34156	1.40822	7.42772	4.88161
P17987	1.45273	0.340855	0.407655	-1.22428	-0.0164864	1.43448	0.58739	0.0182487	-0.179734	0.0545621	0.0188768	0.77773	0.343776
P18085	-2.68958	0.262733	3.4696	-0.933602	-0.0163079	1.38972	0.724025	-4.0793	2.74557	5.02122	3.40972	3.58008	2.36471
P18124	0.218089	0.226478	-1.64944	-1.71026	-0.0175792	1.34007	0.373116	-1.12198	-2.02255	17.7951	8.72955	3.68736	2.44617
P18206	0.870121	1.00594	-0.98993	-1.94665	-0.0151964	1.89587	0.332721	-1.02575	-1.32265	0.917604	0.421927	1.54504	0.822167
P18621	-2.72449	0.276064	-1.93931	-1.52929	-0.0171595	1.37956	0.448944	-4.10405	-2.38825	10.7453	6.44512	9.06207	5.7078
P19338	1.98181	0.441196	3.1902	-1.35404	-0.0163238	1.50123	0.534789	0.480581	2.65541	2.17822	1.28378	5.27357	3.58026
P19367	2.33351	0.994321	8.58293	-2.16157	-0.0154764	1.88092	0.259873	0.452588	8.32305	0.660039	0.281657	13.2396	7.37583
P20073	0.824535	0.49202	-2.14366	-1.93782	-0.016918	1.52004	0.305479	-0.695506	-2.44914	1.03325	0.489897	43.0124	12.8836
P20645	-0.281196	0.299296	-1.16031	-2.40436	-0.0181017	1.37357	0.145175	-1.65477	-1.30548	1.51939	0.804457	1.04245	0.49543
P21283	4.94497	0.310987	6.31733	-4.19198	-0.0191746	1.35769	-0.182522	3.58728	6.49986	5.60187	3.79624	29.4011	11.0808
P21333	0.655595	0.481643	-0.182864	-1.39035	-0.0162341	1.52892	0.521304	-0.873322	-0.704168	2.96376	1.88981	4.1798	2.81331
P21980	5.98161	1.44344	2.99462	-0.226498	-0.0112172	2.30738	1.20023	3.67423	1.79439	6.34614	4.26168	1.99686	1.14761
P22102	-2.15254	0.347287	1.22762	-2.03829	-0.0175461	1.41529	0.261876	-3.56783	0.965749	4.40529	2.97719	0.76879	0.338938
P22234	0.290564	0.236916	1.39674	-1.71872	-0.0175526	1.34703	0.370504	-1.05647	1.02623	1.04777	0.49864	1.3007	0.657677
P22626	2.49292	0.236854	-1.29377	-1.64223	-0.0174528	1.34913	0.400489	1.14379	-1.69426	1.16209	0.568973	17.0393	8.52893
P22735	7.54769	8.61398	9.15413	10.3789	-6.08545e-05	9.4222	10.8072	-1.87451	-1.6531	7.23666	4.77668	6.18959	4.16652
P23284	1.57962	0.24874	1.95007	-1.76382	-0.017568	1.35395	0.353996	0.225663	1.59607	0.236003	0.0873703	1.67221	0.911321
P23526	5.29656	0.336868	-1.35654	-1.35987	-0.0167021	1.42725	0.525581	3.86931	-1.88212	5.77723	3.90891	4.17726	2.81144
P23528	4.05271	-0.166774	2.65867	-1.72369	-0.0190138	1.07769	0.343015	2.97501	2.31565	11.9957	6.9327	7.22328	4.76926
P23588	-0.186465	-0.219018	-4.02189	-2.00107	-0.0195404	1.03764	0.238991	-1.2241	-4.26088	1.84231	1.03374	18.9635	9.02451
P24534	-4.79941	0.34163	-2.03335	-2.04431	-0.0175731	1.41119	0.259495	-6.2106	-2.29284	9.88877	6.08269	5.83039	3.94269
P25311	9.01438	8.49931	8.87002	6.43512	-0.000176421	9.03158	7.31483	-0.0172055	1.55519	0.0781903	0.027297	6.21796	4.18387
P25705	-0.934054	0.467145	0.0693882	-1.38439	-0.0162764	1.51875	0.52301	-2.4528	-0.453622	6.59479	4.40991	0.839999	0.378002
P25786	4.35639	0.196754	2.25483	-1.81062	-0.0178134	1.31695	0.333151	3.03944	1.92168	10.8853	6.50201	2.48349	1.51735
P25788	3.13758	0.158847	4.50252	-1.42441	-0.017433	1.30194	0.485948	1.83564	4.01657	2.49529	1.52645	6.27714	4.21991
P25789	1.99941	0.317286	4.06769	-1.76819	-0.0173284	1.40141	0.356646	0.597996	3.71105	0.885828	0.403774	5.30468	3.60101
P26038	4.33332	0.382851	2.53616	-1.46275	-0.0166861	1.45638	0.483745	2.87694	2.05242	3.90082	2.60676	3.36634	2.20116
P26358	-8.27722	-1.25187	-3.79425	-11.9426	-0.0250864	0.421967	-0.436879	-8.69919	-3.35737	66.1229	14.9304	5.2263	3.54861
P26373	0.268725	0.226682	-2.26502	-1.4408	-0.0172125	1.34802	0.483226	-1.0793	-2.74824	146.462	18.7251	5.64538	3.82437
P26641	1.68326	0.452494	-2.32759	-1.35801	-0.0162897	1.50915	0.533741	0.174113	-2.86133	0.156398	0.0562322	6.06289	4.08844
P27348	0.921958	0.338387	-3.26089	-1.0655	-0.0162493	1.43814	0.663024	-0.516181	-3.92391	0.563707	0.233392	5.35182	3.63234
P27695	-2.72876	0.389994	-1.62366	-1.79007	-0.0170975	1.45177	0.352945	-4.18053	-1.9766	3.12132	2.01202	2.34982	1.41455
P27816	-1.95436	0.459526	-3.44784	-2.34437	-0.0174745	1.48703	0.172377	-3.44139	-3.62022	4.49893	3.04441	4.22447	2.846
P27824	5.34816	0.328997	4.13343	-1.63254	-0.0171104	1.41343	0.410172	3.93474	3.72326	6.78329	4.51996	4.10877	2.7611
P28066	-6.84907	0.119629	-7.1925	-1.72618	-0.017984	1.26668	0.36021	-8.11575	-7.55272	9.21846	5.78075	7.14482	4.72556
P28070	-1.65951	0.181516	6.65687	-0.439545	-0.0157579	1.35137	0.98877	-3.01088	5.6681	1.8094	1.00979	7.88625	5.12592
P28072	5.1327	0.128369	5.40537	-1.56442	-0.0177381	1.27709	0.425037	3.85561	4.98033	6.82867	4.54616	21.9205	9.70022
P28074	0.404863	0.206424	0.802939	-1.66075	-0.0175865	1.32766	0.391221	-0.922794	0.411718	1.17202	0.575204	0.726688	0.316417
P30041	0.708564	0.15659	-0.753272	-1.54492	-0.0176098	1.29685	0.434864	-0.588284	-1.18814	1.14809	0.560218	5.1118	3.47139
P30043	0.729999	1.06982	-0.227541	-1.53672	-0.0144689	1.95763	0.493864	-1.22763	-0.721405	1.77591	0.985556	1.05569	0.503421
P30050	-5.16127	0.25673	-5.80163	-1.75079	-0.0175228	1.35983	0.359451	-6.5211	-6.16108	9.51722	5.91743	8.83593	5.60056
P30084	-3.8503	0.630261	-1.97083	-1.77105	-0.0162331	1.62414	0.374898	-5.47444	-2.34573	8.00436	5.18719	2.65179	1.64754
P30101	-5.26313	0.634421	-5.00611	-1.4249	-0.0157524	1.6381	0.515731	-6.90123	-5.52184	9.49984	5.90958	4.73467	3.21133
P30153	-1.95229	0.282361	1.83839	-1.60884	-0.0172452	1.3816	0.416749	-3.33389	1.42164	3.80254	2.53308	1.18489	0.583308
P30154	-1.94875	0.419093	-1.0731	-4.34715	-0.0188431	1.43149	-0.191368	-3.38025	-0.881733	3.83017	2.55384	0.708675	0.306914
P30405	-1.16214	0.772634	-0.529331	-5.69626	-0.0179117	1.67607	-0.256168	-2.83821	-0.273163	3.7124	2.46511	0.729923	0.318132
P30419	-5.03082	0.25899	-5.0928	-2.74213	-0.0185464	1.33933	0.0541103	-6.37015	-5.14691	9.58735	5.94902	10.1831	6.21007
P30481	-4.75379	-1.58041	-0.784711	-10.5826	-0.0260225	0.273362	-0.452299	-5.02715	-0.332412	5.89911	3.98611	0.62067	0.261647
P31153	3.97226	-0.114133	1.26815	-3.2968	-0.0202831	1.08261	-0.0846804	2.88965	1.35283	3.55657	2.3468	1.79815	1.00164
P31689	-1.61711	-1.43246	-3.99744	-4.64705	-0.0252182	0.345083	-0.327241	-1.96219	-3.6702	2.91379	1.85099	5.60333	3.79719
P31939	-1.59569	0.463221	1.1932	-1.8472	-0.0169098	1.50201	0.336297	-3.09769	0.856903	5.72314	3.87436	1.41618	0.734212
P31942	-6.093	-0.00849924	-5.65966	-1.82859	-0.0185756	1.17826	0.313527	-7.27126	-5.97319	6.3138	4.24214	10.9365	6.52268
P31944	10.032	9.76815	9.85896	8.31386	-5.64968e-05	10.3948	9.16765	-0.362774	0.691308	2.26771	1.35177	2.96749	1.8927
P31946	1.65696	0.416471	0.803513	-1.48062	-0.0165922	1.47961	0.478261	0.177356	0.325251	0.173024	0.0625947	0.442279	0.175967
P31947	0.492041	0.341498	-4.17134	-1.66907	-0.0171142	1.42112	0.396458	-0.929081	-4.5678	0.819405	0.366581	6.09007	4.10527
P31949	1.28735	0.566922	4.2847	-1.26604	-0.0157534	1.5945	0.582452	-0.307145	3.70225	0.401172	0.157405	7.36	4.84463
P32119	8.59956	0.909849	8.50516	-1.13677	-0.014397	1.85241	0.664242	6.74716	7.84092	32.3776	11.5367	29.4268	11.085
P33176	-3.12376	0.17615	-5.48838	-2.3204	-0.0184606	1.2908	0.161896	-4.41456	-5.65028	4.56692	3.09289	4.10867	2.76103
P33992	-5.44806	-0.481745	3.09094	-3.40418	-0.0216575	0.853114	-0.125996	-6.30117	3.21694	9.21177	5.77765	4.17012	2.80621
P34932	1.30791	0.267845	-2.52069	-1.63058	-0.0173262	1.3709	0.4071	-0.0629843	-2.92779	0.226692	0.0836404	16.2757	8.31761
P35221	0.831797	-3.93837	1.09732	-4.88456	-0.0296332	-0.337873	-0.421512	1.16967	1.51883	1.41404	0.732773	1.74544	0.963607
P36871	0.239183	0.67706	-0.797975	-3.43959	-0.0175539	1.62329	-0.0604097	-1.3841	-0.737565	1.07762	0.516741	1.639	0.887826
P37268	-5.68074	-1.99693	-10.4689	-2.74292	-0.0257224	0.132841	-0.0703224	-5.81358	-10.3985	10.6311	6.39818	87.9063	16.2883
P37837	10.6326	0.753544	2.09777	-1.33303	-0.0152133	1.72864	0.563552	8.90392	1.53421	25.9672	10.4953	1.75848	0.97299
P38646	6.3596	0.0854201	-5.53941	-1.95771	-0.0183924	1.23769	0.273126	5.12191	-5.81254	5.5897	3.78836	9.41689	5.87192
P39019	-3.61129	0.268103	0.500455	-1.41033	-0.0170206	1.37764	0.499044	-4.98893	0.00141099	7.01182	4.65074	0.00157172	0.000532731
P39748	4.1078	0.784296	4.45506	-1.86188	-0.0158222	1.73397	0.35034	2.37383	4.10472	2.60065	1.60791	3.39759	2.22516
P40261	3.62561	0.757857	2.73117	-1.13285	-0.0148961	1.7392	0.65692	1.88641	2.07425	3.84295	2.56343	2.17199	1.27906
P40926	4.74959	0.567515	-1.776	-1.26	-0.0157423	1.59514	0.585265	3.15446	-2.36126	4.1252	2.7732	4.93591	3.35118
P41227	9.75519	0.418415	2.19177	-6.89664	-0.0192466	1.42223	-0.31038	8.33295	2.50216	47.3623	13.3415	18.9516	9.02157
P41250	2.10142	0.49727	4.77627	-1.20755	-0.0159081	1.54628	0.605178	0.555134	4.17109	0.630231	0.26647	4.78183	3.24433
P41252	1.5958	0.192123	-0.677756	-1.53296	-0.0174656	1.3215	0.442083	0.274304	-1.11984	0.264173	0.0987977	0.900002	0.411843
P42126	-1.48096	0.970929	-1.82606	-2.16788	-0.0155586	1.86333	0.256543	-3.34429	-2.0826	4.81207	3.26541	1.9303	1.09829
P42224	2.9764	-0.117288	-1.22579	-2.56299	-0.0197489	1.09142	0.0757266	1.88498	-1.30152	3.30556	2.15437	1.5476	0.823935
P42704	-2.59315	0.097436	1.90913	-1.93314	-0.0183201	1.24637	0.282507	-3.83953	1.62662	3.86886	2.58285	4.69876	3.18612
P43358	-1.34475	-0.226954	-5.57646	-1.91073	-0.0194626	1.03469	0.270018	-2.37944	-5.84648	3.35646	2.19355	5.73524	3.8821
P43487	4.50508	0.0478095	2.78278	-1.61279	-0.0180941	1.22143	0.400261	3.28365	2.38252	3.78392	2.51907	3.22895	2.09527
P43490	10.7354	0.793339	-3.53119	-1.97112	-0.0159224	1.73744	0.311929	8.99796	-3.84312	58.6384	14.358	5.4725	3.71192
P45880	0.940975	0.625495	0.837506	-1.53733	-0.0159407	1.62791	0.467432	-0.686931	0.370074	1.38552	0.713671	0.487584	0.196941
P46060	4.30314	-0.434844	-0.381707	-2.24467	-0.0205764	0.89865	0.146643	3.40449	-0.528349	6.13285	4.13167	0.545835	0.224699
P46063	-1.83231	0.523624	3.43232	-2.32688	-0.0172323	1.53295	0.181433	-3.36527	3.25088	15.5145	8.09761	4.50076	3.04572
P46087	-1.56155	0.30347	-2.91037	-1.66602	-0.0172458	1.39464	0.39527	-2.9562	-3.30564	13.6576	7.51643	3.34519	2.18489
P46109	8.45248	0.211847	-0.312255	-2.73202	-0.0187072	1.30722	0.0536212	7.14526	-0.365876	5.35041	3.63141	1.17172	0.575016
P46459	-5.69557	0.323578	-2.71356	-2.83449	-0.0183892	1.38232	0.0364198	-7.07789	-2.74998	10.5011	6.34427	3.54078	2.33476
P46776	0.360992	0.340449	-1.70185	-1.17227	-0.0164084	1.43593	0.61175	-1.07494	-2.3136	22.0874	9.73571	19.2887	9.10354
P46777	-0.0530718	0.188028	-3.78442	-1.33768	-0.0172025	1.32458	0.525916	-1.37765	-4.31034	8.93688	5.64869	10.6078	6.38858
P46778	0.650943	0.367154	-2.8848	-1.49194	-0.0167828	1.44441	0.470364	-0.793468	-3.35517	10.3532	6.28229	3.34553	2.18515
P46779	0.218971	0.273952	-1.47729	-1.26828	-0.0167914	1.3862	0.562798	-1.16723	-2.04009	72.8472	15.3921	18.4802	8.90465
P46781	0.293705	0.285704	-1.88867	-1.37983	-0.0169136	1.39084	0.513508	-1.09713	-2.40218	78.5141	15.7493	4.98424	3.3844
P46782	0.187272	0.19436	-4.1486	-1.38559	-0.0172495	1.32745	0.505128	-1.14018	-4.65373	8.86949	5.61661	6.77966	4.51786
P46821	-3.80957	-0.671558	-7.13468	-10.4528	-0.0232075	0.726018	-0.402305	-4.53559	-6.73237	4.52237	3.06115	18.7097	8.96191
P46940	0.951194	0.559571	-2.54902	-2.83443	-0.0175573	1.54836	0.0508403	-0.597164	-2.59986	0.693052	0.298737	3.37355	2.20669
P47756	1.63106	0.149344	5.20021	-1.77722	-0.017942	1.28548	0.342657	0.345576	4.85755	0.511864	0.208404	9.93878	6.10454
P47897	-0.273631	0.185209	2.16048	-1.9669	-0.0180438	1.30506	0.276203	-1.57869	1.88428	1.90273	1.07799	1.57935	0.845997
P47914	0.19588	0.21289	6.40436	-1.35838	-0.0171434	1.34104	0.518311	-1.14516	5.88604	39.707	12.5038	10.7933	6.46467
P48637	-0.139488	0.830606	0.434659	-2.17061	-0.0160217	1.75938	0.247645	-1.89887	0.187014	4.34373	2.93274	0.637915	0.270364
P48643	1.3934	0.216707	3.94545	-1.65805	-0.017546	1.3348	0.392938	0.0586002	3.55251	0.0669961	0.0232892	2.64806	1.64465
P48681	4.04939	0.232244	2.89272	-1.93701	-0.0178396	1.33804	0.289623	2.71134	2.6031	2.42225	1.47017	3.96803	2.65688
P48739	6.72366	0.488682	-0.751187	-1.79853	-0.01676	1.52149	0.355894	5.20217	-1.10708	9.22102	5.78194	2.13132	1.24834
P49207	0.219157	0.247629	-1.95718	-1.30546	-0.016941	1.36672	0.544211	-1.14757	-2.50139	79.1219	15.7861	6.80934	4.53501
P49327	-4.00971	-0.352646	0.241062	-2.25711	-0.020298	0.948598	0.147898	-4.95831	0.0931636	5.78002	3.91068	0.21041	0.0771737
P49368	-0.41745	0.0739809	-0.340044	-1.63811	-0.0180334	1.23829	0.39179	-1.65574	-0.731834	1.96484	1.12383	3.78385	2.51902
P49419	2.93532	1.2632	1.0296	-2.18255	-0.0146632	2.08223	0.267782	0.853093	0.761816	0.752077	0.329947	0.760725	0.334591
P49721	1.36599	0.150354	1.71543	-1.42564	-0.0174653	1.29611	0.484875	0.0698808	1.23056	0.111068	0.0392613	1.96334	1.12273
P49755	0.10551	0.238487	-4.73483	-2.1522	-0.0180613	1.33714	0.217639	-1.23163	-4.95247	0.913029	0.419299	6.57382	4.39755
P49915	4.99469	0.210915	0.786986	-1.69237	-0.0176118	1.32986	0.379087	3.66483	0.407899	3.32929	2.17265	0.485928	0.196165
P50454	0.699222	1.03076	1.92855	-2.35065	-0.0155553	1.90303	0.204014	-1.2038	1.72454	0.897701	0.410529	1.62632	0.878895
P50502	0.949187	0.252389	-1.92166	-1.66406	-0.0174259	1.35924	0.39282	-0.410053	-2.31448	1.17961	0.579979	14.1913	7.69047
P50990	1.4158	-0.00568947	2.56675	-1.74176	-0.0184562	1.18235	0.346292	0.233457	2.22045	1.03176	0.489007	5.85494	3.95823
P50991	1.05768	0.134805	3.43602	-1.58911	-0.0177485	1.28076	0.415372	-0.223073	3.02065	0.378388	0.147311	3.21974	2.08816
P50995	0.398724	0.241298	-2.91308	-2.80137	-0.0186574	1.32617	0.0389838	-0.92745	-2.95206	2.32605	1.39634	28.0443	10.8579
P51114	-6.92543	-1.14823	-0.315729	-3.75123	-0.0240527	0.485195	-0.217357	-7.41062	-0.0983718	9.58768	5.94916	0.108899	0.0384634
P51149	0.64667	-0.109728	-4.49165	-2.01724	-0.0191658	1.1074	0.240331	-0.460733	-4.73198	0.8526	0.385039	6.09476	4.10817
P51572	1.23947	0.285804	-0.522347	-2.1525	-0.0178922	1.36978	0.220494	-0.130304	-0.742841	0.157772	0.0567552	1.4777	0.775886
P51659	0.565651	0.487776	-0.849843	-11.9032	-0.0190863	1.46883	-0.331121	-0.903183	-0.518722	1.59671	0.858125	0.781772	0.345969
P51858	-1.16723	0.470425	0.92817	-2.15664	-0.0172417	1.49911	0.230576	-2.66634	0.697595	2.36254	1.4243	0.945168	0.43786
P51991	-5.00925	0.846005	-1.25737	-1.54709	-0.015208	1.78962	0.476647	-6.79888	-1.73402	10.8008	6.46772	4.10531	2.75855
P52209	4.06562	0.569447	5.25096	-1.6227	-0.0162504	1.58463	0.429093	2.48099	4.82187	2.8948	1.83624	5.35142	3.63207
P52292	-1.47007	-1.78175	-1.60465	-3.893	-0.0258992	0.202048	-0.267165	-1.67211	-1.33748	1.5901	0.853501	1.27033	0.637934
P52597	-1.01013	0.0668447	-5.98584	-2.06733	-0.0185854	1.22263	0.234591	-2.23276	-6.22043	1.71479	0.941648	8.2063	5.29043
P52701	0.397741	-0.725884	-5.01645	-4.33269	-0.0229074	0.704301	-0.260863	-0.306561	-4.75559	0.242912	0.0901534	4.68762	3.17828
P52732	-2.34124	-3.78322	-6.27117	-7.81353	-0.0297932	-0.321731	-0.508211	-2.01951	-5.76295	2.62029	1.62313	5.94952	4.01778
P53618	4.80676	0.284322	-7.67095	-11.2525	-0.0198059	1.32795	-0.343316	3.47881	-7.32763	4.27882	2.88562	37.047	12.1748
P53621	0.72742	0.259559	-4.82655	-3.16198	-0.018852	1.33317	-0.0364013	-0.605746	-4.79015	0.83066	0.37281	9.74036	6.01729
P54886	4.53838	0.805215	2.94864	-1.81889	-0.0156991	1.75067	0.367405	2.78771	2.58123	2.73363	1.71104	1.93259	1.09998
P54920	-3.63549	-0.561503	-6.72414	-9.3686	-0.0228195	0.789507	-0.393115	-4.42499	-6.33103	6.60536	4.41614	6.71542	4.48057
P55010	-0.294423	0.0567404	0.14434	-1.32046	-0.0176502	1.23592	0.525155	-1.53034	-0.380815	1.75722	0.97208	0.531623	0.217845
P55036	0.924914	-0.788092	-3.47819	-4.10155	-0.0230364	0.671201	-0.240541	0.253713	-3.23765	0.354725	0.136973	3.86696	2.58143
P55072	-0.0085083	0.612356	-0.288255	-1.65659	-0.0161468	1.61461	0.418185	-1.62312	-0.706439	4.09788	2.75307	2.91982	1.85568
P55196	1.95713	4.49466	-2.92177	6.74052	-0.000981389	5.33466	7.03322	-3.37753	-9.95499	4.76797	3.23465	8.80223	5.58439
P55795	1.68543	0.607496	-0.480649	-2.2822	-0.0168957	1.59409	0.199851	0.0913455	-0.6805	0.0836831	0.0292758	0.882897	0.402111
P60866	2.92755	0.824262	-3.43401	-1.8589	-0.0156849	1.76351	0.353778	1.16404	-3.78779	2.61376	1.61807	7.45962	4.89894
P60900	0.143521	-0.0518246	1.89982	-1.40624	-0.0181669	1.16114	0.480296	-1.01762	1.41953	1.24029	0.618574	3.00281	1.92012
P60903	1.21114	0.774742	-1.04531	-0.990229	-0.0146138	1.75725	0.728223	-0.546102	-1.77353	0.769621	0.339387	2.54579	1.56546
P61026	-2.62949	-0.0659214	0.151377	-1.95782	-0.0189388	1.13732	0.26355	-3.76681	-0.112174	5.53187	3.75075	0.127476	0.0453409
P61086	0.0625856	-0.468306	-5.08873	-1.66766	-0.0200155	0.891376	0.345916	-0.828791	-5.43465	1.9323	1.09977	5.28265	3.58632
P61163	-2.31375	0.674864	-2.38069	-2.44311	-0.0168225	1.63904	0.15709	-3.95279	-2.53778	3.89715	2.60402	2.86601	1.81387
P61221	7.2857	0.326122	2.43844	-2.03287	-0.0176154	1.40065	0.26239	5.88505	2.17605	25.2892	10.3708	3.45226	2.26709
P61254	0.350209	0.559458	2.24556	-1.38841	-0.0159593	1.58494	0.527022	-1.23473	1.71853	22.1492	9.74879	1.57169	0.840663
P61289	1.07561	0.113989	0.365994	-2.14347	-0.0184995	1.25256	0.212647	-0.176955	0.153347	0.238186	0.0882485	0.418987	0.165395
P61803	1.78177	1.09885	-1.42199	-0.523636	-0.0127742	2.02297	1.00086	-0.241202	-2.42286	0.220423	0.0811422	3.25267	2.11359
P61981	-0.655351	0.630881	-0.163086	-1.01791	-0.0151478	1.65005	0.705331	-2.3054	-0.868417	2.45243	1.4934	0.856065	0.386981
P62191	-2.71377	0.92669	-2.38122	-1.62954	-0.015054	1.84689	0.4477	-4.56066	-2.82892	4.51972	3.05926	2.55351	1.57143
P62195	4.54096	0.161138	-3.105	-2.07097	-0.0182497	1.28615	0.239306	3.25481	-3.34431	3.18813	2.06373	3.5174	2.31692
P62263	4.15314	0.146961	-1.72595	-1.34746	-0.0173645	1.29617	0.51892	2.85696	-2.24487	3.83733	2.55921	7.5028	4.92233
P62280	1.16664	0.524489	-1.55318	-1.38732	-0.0160797	1.55976	0.525318	-0.393123	-2.0785	2.10801	1.23078	8.14172	5.25762
P62333	5.41652	-0.0874325	1.08444	-1.64598	-0.0186264	1.13111	0.378397	4.2854	0.706043	6.32423	4.24844	2.20855	1.30677
P62424	0.283104	0.212667	-2.74477	-1.58497	-0.0174628	1.3341	0.422008	-1.051	-3.16677	39.0938	12.43	7.26754	4.79377
P62495	9.53074	0.774789	-5.01698	-1.82768	-0.015812	1.728	0.36235	7.80274	-5.37933	14.3651	7.74588	12.6673	7.17672
P62753	0.355569	0.560633	-2.12572	-1.35337	-0.0159044	1.58696	0.542587	-1.23139	-2.66831	69.423	15.1625	14.3647	7.74575
P62805	0.954952	0.908161	-0.359824	-1.08236	-0.0143175	1.85331	0.690566	-0.898356	-1.05039	57.7807	14.2878	8.26141	5.31828
P62826	5.2175	0.379937	-0.921788	-1.19716	-0.0163062	1.46296	0.602562	3.75454	-1.52435	7.58313	4.96558	5.81755	3.93455
P62829	0.234171	0.248997	-1.05814	-1.22719	-0.0168189	1.37019	0.580121	-1.13602	-1.63826	35.8309	12.0166	5.42142	3.67835
P62841	0.217238	-0.517548	-3.42552	-1.60686	-0.0201073	0.863438	0.367028	-0.6462	-3.79255	0.628473	0.265582	3.73158	2.4796
P62851	1.33713	0.837132	-1.72289	-1.38571	-0.0150101	1.78868	0.545147	-0.451556	-2.26804	1.1404	0.555425	12.3689	7.06976
P62854	0.6194	0.213895	-1.89222	-1.01559	-0.0166153	1.35294	0.679521	-0.733543	-2.57174	1.28393	0.646756	1.8322	1.02637
P62899	0.453317	0.154465	4.85163	-1.4469	-0.0174807	1.29828	0.475989	-0.844961	4.37565	7.22014	4.76751	6.95895	4.62074
P62906	5.81682	0.597598	5.67311	-0.718199	-0.0147682	1.63734	0.859731	4.17948	4.81338	7.55574	4.95087	8.46171	5.41834
P62995	8.62308	0.37355	5.94723	-1.51728	-0.0167954	1.44814	0.460117	7.17494	5.48711	17.7822	8.72622	6.08421	4.10165
P63000	-3.19008	-0.832033	-1.56319	-2.95939	-0.0225698	0.65829	-0.0620383	-3.84837	-1.50115	5.71516	3.86924	4.73515	3.21167
P63104	1.97734	0.501378	-1.35803	-1.3747	-0.0161422	1.54357	0.52943	0.433764	-1.88746	0.601231	0.251911	5.01532	3.40569
P63151	1.69419	0.370469	-1.6866	-3.42395	-0.0186154	1.40636	-0.0763668	0.28783	-1.61024	0.557922	0.230569	1.81659	1.01502
P63241	-0.834647	-0.000226017	-4.62642	-1.70696	-0.0183916	1.18688	0.360025	-2.02153	-4.98644	2.33233	1.40114	5.66511	3.83709
P68104	1.14781	0.283695	-0.503754	-1.48512	-0.0170708	1.38619	0.467957	-0.238385	-0.971711	0.852761	0.385129	3.6859	2.44506
P78344	2.11059	-0.481819	-1.89992	-4.71914	-0.0221758	0.843304	-0.279242	1.26729	-1.62067	1.47947	0.777088	1.74849	0.965801
P78371	0.134917	0.364109	0.596553	-1.81658	-0.0172225	1.43284	0.341437	-1.29793	0.255116	3.82466	2.5497	0.296771	0.112287
P78527	-0.321806	0.587314	-1.58731	-1.6895	-0.0162766	1.59549	0.403686	-1.9173	-1.99099	4.45457	3.01264	2.27829	1.35984
P81605	10.3252	8.62151	9.95548	4.99741	-0.000368969	8.71552	5.91664	1.6097	4.03884	7.70611	5.03117	19.3561	9.11977
P84098	0.502329	0.125186	-1.22252	-1.56657	-0.0177525	1.27487	0.423953	-0.772537	-1.64648	5.4726	3.71199	2.59134	1.6007
P84103	6.93426	0.44136	-1.42748	-1.47333	-0.0164941	1.49751	0.482921	5.43675	-1.9104	4.55208	3.08233	3.87035	2.58396
Q00341	1.85435	-1.72161	-2.73908	-1.60295	-0.023823	0.259592	0.303303	1.59476	-3.04238	2.36947	1.42961	2.76412	1.73472
Q00610	2.65528	0.430247	0.452603	-1.70911	-0.0168518	1.4825	0.386348	1.17278	0.0662551	3.04186	1.95042	0.177763	0.0644219
Q01082	-1.39618	0.307239	-2.34576	-2.67603	-0.0183189	1.37378	0.0732679	-2.76995	-2.41903	11.2413	6.64405	2.89938	1.8398
Q01433	2.14244	0.434587	-0.273193	-2.93523	-0.0180718	1.45813	0.020755	0.684311	-0.293948	0.665418	0.284421	1.07597	0.515739
Q01581	0.673038	0.0504345	0.464465	-2.06317	-0.01864	1.21176	0.234945	-0.538718	0.22952	1.18209	0.581543	0.290191	0.109541
Q01650	-2.25152	-0.211864	-2.86594	-1.69194	-0.0191348	1.04966	0.352455	-3.30118	-3.21839	5.44192	3.69184	6.28192	4.22281
Q01813	2.39495	0.280973	7.74275	-2.97616	-0.0186477	1.3506	0.00250337	1.04435	7.74024	0.786043	0.348292	41.2414	12.6838
Q02413	11.469	3.01051	10.3351	6.52421	-0.00241182	3.90856	6.29105	7.56048	4.04407	31.5132	11.4087	4.69514	3.18358
Q02790	-2.28102	0.124998	-12.1519	-1.76659	-0.0180163	1.26924	0.345134	-3.55026	-12.497	5.88102	3.97471	21.7386	9.66123
Q02809	6.46642	0.226623	-0.430272	-2.30597	-0.0182647	1.32557	0.169336	5.14085	-0.599608	21.8102	9.67663	1.39356	0.71904
Q02878	0.247225	0.235041	-1.7325	-1.49451	-0.0172581	1.35218	0.460896	-1.10495	-2.1934	41.8653	12.7551	6.90907	4.5923
Q04637	4.38157	-0.254651	-2.93272	-2.22769	-0.0199176	1.01023	0.163002	3.37134	-3.09572	4.25773	2.87027	8.22398	5.29938
Q05682	7.47034	0.783493	7.42388	-0.767984	-0.0142184	1.77278	0.844698	5.69755	6.57918	9.58637	5.94857	14.7067	7.85304
Q06210	0.44082	0.589885	1.13536	-1.30731	-0.0157352	1.60972	0.56508	-1.1689	0.570276	2.65165	1.64743	0.817398	0.365472
Q07020	0.774922	0.167078	-0.671939	-1.5299	-0.0175514	1.30444	0.441755	-0.52952	-1.11369	11.8096	6.86298	5.30686	3.60246
Q08188	8.89853	9.63178	7.36328	9.09359	-4.52598e-05	10.3507	9.8948	-1.45216	-2.53152	7.81813	5.09028	4.17579	2.81037
Q08554	10.5017	9.58576	10.2787	10.8938	-3.25486e-05	10.3846	11.438	0.117112	-1.15931	0.519819	0.212192	5.22083	3.54494
Q08945	1.14694	0.125017	2.01762	-1.98633	-0.0182831	1.26368	0.265688	-0.116744	1.75194	0.150195	0.0538772	1.60189	0.86175
Q08J23	-1.05399	0.633176	-0.543978	-2.46888	-0.0169898	1.60835	0.147447	-2.66234	-0.691425	4.58186	3.10351	1.27105	0.638403
Q09161	-2.88903	0.296992	-0.993475	-8.39276	-0.019734	1.33719	-0.334574	-4.22622	-0.658901	4.49389	3.04081	1.54708	0.823576
Q09666	-1.42863	-0.176768	-3.23874	-2.2736	-0.0196856	1.0587	0.153816	-2.48733	-3.39256	17.445	8.63763	19.2057	9.08349
Q12769	0.591643	0.44856	-0.327206	-9.75692	-0.0192149	1.44161	-0.330765	-0.849963	0.00355836	2.72941	1.70776	0.010875	0.00369943
Q12874	-3.08641	-0.0752915	-6.7683	-3.24343	-0.0201102	1.10838	-0.0725947	-4.1948	-6.6957	4.55605	3.08516	9.19281	5.76885
Q12888	1.09726	0.620503	-0.33967	-9.92275	-0.0186164	1.56273	-0.320637	-0.465474	-0.0190328	0.302451	0.114667	0.0560331	0.0193967
Q12904	-3.58913	0.486667	0.660092	-1.60266	-0.0165126	1.52581	0.43206	-5.11494	0.228032	7.84959	5.10676	0.347348	0.133781
Q13085	1.47692	-0.594409	-1.23939	0.256232	-0.0172797	0.87647	1.36474	0.600455	-2.60413	2.81147	1.7715	25.7582	10.4573
Q13131	1.78876	0.801407	-3.13676	-8.90273	-0.0179906	1.69265	-0.306592	0.0961122	-2.83017	0.150016	0.0538096	2.88128	1.82574
Q13162	2.94	0.329475	-2.98727	-1.99989	-0.0175656	1.40381	0.273831	1.53619	-3.2611	2.53482	1.55698	3.65852	2.42431
Q13200	-1.68114	-0.721853	0.998591	-1.79927	-0.0210614	0.740322	0.280254	-2.42146	0.718336	6.09077	4.1057	2.00616	1.15453
Q13573	-2.93557	-0.826141	-2.35666	-1.77866	-0.0213861	0.682775	0.281823	-3.61835	-2.63849	4.68993	3.17991	4.30353	2.90359
Q13740	-0.425091	-0.922831	1.80435	-4.24346	-0.0235334	0.597367	-0.263453	-1.02246	2.06781	0.734393	0.320506	1.77757	0.986751
Q13867	-0.172835	0.823239	-0.953802	-1.05706	-0.0145581	1.79073	0.697869	-1.96356	-1.65167	6.11537	4.1209	4.02969	2.70267
Q14008	-6.6104	-1.39303	-1.53715	-7.53704	-0.0254492	0.356909	-0.428249	-6.96731	-1.1089	13.761	7.55062	1.3188	0.669521
Q14203	-4.49632	-0.666905	-3.91954	-3.87417	-0.022534	0.7408	-0.206257	-5.23712	-3.71329	6.26896	4.21494	4.64309	3.14688
Q14247	-3.22977	0.714232	-4.26358	-2.76172	-0.0169677	1.66096	0.0770441	-4.89074	-4.34063	5.36558	3.64146	8.57486	5.47407
Q14315	4.75731	-0.176902	0.107193	-2.09431	-0.0194947	1.0624	0.210365	3.69491	-0.103172	6.58613	4.40481	0.166135	0.0599495
Q14498	-0.0887694	-0.213592	0.0299753	-3.09939	-0.0205146	1.02159	-0.053677	-1.11036	0.0836523	15.102	7.97422	0.0825349	0.0288615
Q14574	6.07534	8.18378	-1.41932	-0.767392	-0.00663317	5.50043	0.990071	0.574911	-2.40939	0.896607	0.409906	4.06401	2.72806
Q14847	-1.82003	0.159094	-1.48441	-1.74819	-0.0178701	1.29289	0.354281	-3.11292	-1.83869	7.0552	4.67525	3.89298	2.6009
Q14974	-3.67294	0.160298	-3.19877	-1.6428	-0.0177286	1.2966	0.395411	-4.96953	-3.59418	4.62262	3.13241	4.03969	2.71008
Q15003	-4.52331	-1.06701	-1.3493	-3.02899	-0.023382	0.533446	-0.0899096	-5.05676	-1.25939	6.91334	4.59473	2.40257	1.45503
Q15008	7.76005	0.0444245	2.73141	-2.3082	-0.018923	1.20239	0.157279	6.55766	2.57413	12.109	6.97472	2.21874	1.31451
Q15021	-2.69783	-1.03888	0.660634	-3.25971	-0.023445	0.545099	-0.133207	-3.24293	0.793841	2.83472	1.78956	0.75854	0.333416
Q15029	-0.379114	-0.37523	-0.788519	-1.89123	-0.0199685	0.942586	0.267737	-1.3217	-1.05626	1.06563	0.509449	0.881525	0.401333
Q15046	-2.22212	-0.12582	-0.634415	-1.87676	-0.0190579	1.10029	0.288548	-3.32241	-0.922963	9.41636	5.87168	0.954583	0.44334
Q15181	-5.7042	-0.062727	-1.55387	-1.5765	-0.0184441	1.14916	0.407912	-6.85336	-1.96178	8.13169	5.25251	3.35769	2.1945
Q15233	2.38922	-0.36789	-2.10359	-2.33232	-0.0204286	0.937752	0.12443	1.45147	-2.22802	1.86876	1.05306	5.49897	3.72926
Q15365	0.426127	-0.0694899	-0.00869409	-2.16967	-0.0191899	1.13019	0.192754	-0.704067	-0.201448	1.36421	0.699489	0.334289	0.128165
Q15393	-2.57189	0.25676	0.775661	-2.02398	-0.0178531	1.35277	0.261073	-3.92466	0.514587	3.17077	2.0503	0.591849	0.247247
Q15424	9.43784	0.318021	-1.18561	-1.83926	-0.0174146	1.39999	0.330184	8.03784	-1.51579	40.6265	12.6125	1.58147	0.847474
Q15428	4.30293	1.49858	-1.45507	-2.24559	-0.0140483	2.25871	0.25997	2.04422	-1.71504	1.77819	0.987202	1.8906	1.06907
Q15436	-0.430001	2.07067	-1.14532	-4.23208	-0.0138962	2.64512	-0.0948268	-3.07512	-1.0505	7.15142	4.72925	1.74022	0.959862
Q15459	-0.0108982	0.123106	3.00444	-2.79419	-0.0190767	1.24603	0.0333032	-1.25693	2.97114	1.10309	0.532338	5.35148	3.63211
Q15691	-1.01623	-0.0210543	-0.761473	-1.64517	-0.0183858	1.17474	0.382939	-2.19097	-1.14441	2.09818	1.22338	1.36645	0.700976
Q16181	-3.28388	-0.0333194	-5.2359	-2.09562	-0.0189786	1.15553	0.218942	-4.43941	-5.45484	3.36321	2.19875	4.96361	3.37024
Q16531	-2.52833	-0.22222	2.84066	-2.55931	-0.0201231	1.0244	0.0701577	-3.55273	2.7705	4.23084	2.85065	3.96239	2.65268
Q16543	2.98019	0.107732	-4.23543	-1.82309	-0.0181493	1.25609	0.322909	1.7241	-4.55834	1.89599	1.07303	6.2693	4.21515
Q16630	1.24874	0.37422	0.162327	-0.484497	-0.015148	1.48511	0.976052	-0.236371	-0.813725	0.249955	0.0930035	1.24035	0.618611
Q16891	-0.799795	0.653205	-0.732329	-3.35495	-0.0175872	1.60726	-0.0475787	-2.40706	-0.68475	5.70232	3.86101	1.23721	0.616596
Q32MZ4	0.163807	0.244464	5.14831	-3.48851	-0.0191007	1.3187	-0.0946687	-1.15489	5.24298	0.911082	0.418182	9.56257	5.93788
Q5JTH9	1.47695	-0.870382	1.83923	-5.74338	-0.0236927	0.619407	-0.359145	0.857541	2.19838	0.783946	0.347151	3.23698	2.10147
Q5SSJ5	-0.853074	0.0493836	-2.50269	-2.57475	-0.0191579	1.20051	0.0830595	-2.05358	-2.58575	2.33425	1.40262	2.86064	1.8097
Q5T749	10.1283	10.2171	11.4318	8.66442	-4.30983e-05	10.8301	9.52173	-0.701742	1.91005	2.96532	1.89102	5.93818	4.01067
Q5T750	9.84402	9.54401	10.2209	8.58051	-5.50101e-05	10.2266	9.41008	-0.382578	0.810854	1.54067	0.819144	3.21297	2.08293
Q6DD88	-4.29578	0.170315	2.59579	0.256956	-0.0145483	1.37041	1.42442	-5.66619	1.17138	4.10234	2.75636	1.7264	0.949954
Q6FI81	-1.12002	-1.21577	-0.989295	-10.014	-0.0249698	0.439482	-0.432713	-1.55951	-0.556582	2.54031	1.56122	1.30303	0.659197
Q6IBS0	1.74876	2.03954	-6.09292	-1.73634	-0.0120881	2.69102	0.460684	-0.942257	-6.5536	1.26135	0.632129	9.73013	6.01275
Q6KB66	8.98899	11.0559	9.44941	0.859232	-0.00371142	6.44225	2.10308	2.54674	7.34633	9.19009	5.76759	32.574	11.5653
Q6NZI2	0.702491	-2.63823	-4.14988	-6.44301	-0.0282484	-0.0897498	-0.46012	0.792241	-3.68976	0.603881	0.253233	5.69983	3.85941
Q7KZF4	-1.23172	0.155246	-1.644	-1.60723	-0.0176993	1.29415	0.409338	-2.52587	-2.05333	9.05354	5.7038	3.47208	2.28226
Q7L014	-3.11388	2.23053	-0.0357919	-2.56216	-0.0125677	2.80038	0.20056	-5.91426	-0.236352	6.93265	4.60576	0.253802	0.0945658
Q7L2H7	4.15309	-0.03256	-1.15452	-2.71877	-0.0195772	1.14387	0.0415779	3.00922	-1.1961	2.7627	1.73362	1.5346	0.814944
Q7Z4W1	1.38446	7.39192	0.37881	5.56857	-0.000338273	7.96937	6.44687	-6.58491	-6.06806	11.0755	6.57839	16.0187	8.24443
Q86UP2	0.881825	0.682234	1.93142	-1.88203	-0.0161923	1.65867	0.336954	-0.776846	1.59446	1.32592	0.674196	2.01654	1.16226
Q86VM9	-0.852385	0.486901	-0.930613	-7.5684	-0.0190375	1.46937	-0.315715	-2.32176	-0.614898	4.04008	2.71036	1.2524	0.626357
Q86VP6	2.23711	0.859792	-4.71245	-2.55376	-0.0163022	1.77156	0.137776	0.465549	-4.85022	0.503314	0.20435	6.35581	4.26751
Q86VY4	8.1105	0.0902875	-0.930638	-2.08256	-0.0185179	1.238	0.231015	6.8725	-1.16165	37.1743	12.1911	2.36746	1.42807
Q8IVF2	-5.93587	-0.287488	-0.4137	-1.98603	-0.0197683	0.99482	0.239877	-6.93069	-0.653577	11.3816	6.69897	0.910802	0.418022
Q8IZL8	-3.75866	0.218855	-3.04306	-4.31584	-0.0195467	1.29377	-0.20077	-5.05243	-2.84229	6.04861	4.07958	3.08851	1.9866
Q8N1F7	-1.62653	-0.75937	-1.28864	-3.61159	-0.0227254	0.691024	-0.175445	-2.31756	-1.11319	3.15319	2.0367	1.64358	0.891058
Q8N1N4	8.17145	7.18879	7.82258	2.01382	-0.00220924	6.62477	3.07829	1.54668	4.74429	1.83392	1.02763	4.43957	3.00186
Q8NBS9	-0.861134	0.45122	-2.80396	-1.74281	-0.0168212	1.49641	0.374664	-2.35755	-3.17862	2.83669	1.79109	4.35846	2.9434
Q8TEX9	0.0505952	-0.178608	0.443876	-2.29119	-0.0197102	1.05717	0.148399	-1.00658	0.295477	1.14054	0.55551	0.19826	0.0723943
Q8WTT2	0.380003	0.260562	-1.25782	-7.44481	-0.0198358	1.3129	-0.328347	-0.932901	-0.929472	2.45498	1.49537	1.72172	0.9466
Q8WUM4	-1.10816	0.0666814	-2.82808	-3.12083	-0.0195186	1.20335	-0.0404185	-2.31151	-2.78766	2.19222	1.29439	4.61688	3.12834
Q8WVY7	-6.78189	0.368608	-4.02526	-2.47282	-0.0179198	1.42037	0.130287	-8.20226	-4.15555	13.8976	7.59545	5.8966	3.98453
Q8WW12	-0.301574	0.0332202	-0.269404	-2.39499	-0.0190493	1.19318	0.131246	-1.49475	-0.40065	4.95649	3.36535	0.475914	0.191487
Q8WXF1	-3.71963	2.4905	0.425274	2.03427	-0.00519118	3.31851	2.96275	-7.03814	-2.53748	6.24084	4.19783	1.84837	1.03816
Q92598	0.936011	-0.163809	2.08802	-1.62014	-0.0188672	1.0823	0.383848	-0.146288	1.70417	0.213864	0.0785396	5.26411	3.57393
Q92841	2.23572	0.249146	-2.7128	-2.52308	-0.0183925	1.33659	0.109223	0.899121	-2.82202	0.917609	0.42193	2.01724	1.16279
Q92896	-1.05602	-2.04279	0.579699	-7.16613	-0.0271093	0.0942144	-0.453061	-1.15023	1.03276	1.6117	0.86862	1.78154	0.989626
Q92930	-0.421154	-9.07488	-0.839905	-8.69023	-0.0311863	-0.540812	-0.539127	0.119658	-0.300778	0.284121	0.107018	0.531163	0.217624
Q92945	-1.0747	-0.378305	-1.64349	-2.33854	-0.0204718	0.931246	0.12196	-2.00595	-1.76545	3.00112	1.91881	1.99023	1.14267
Q969G3	2.1724	-0.0539837	-3.56153	-1.8341	-0.0187466	1.14815	0.308626	1.02425	-3.87015	2.04347	1.18236	5.04066	3.423
Q969H8	6.60564	0.818506	7.01119	-1.6368	-0.0154206	1.76624	0.438462	4.8394	6.57273	20.1836	9.31469	19.6994	9.20158
Q96AG4	1.1131	0.103712	-0.345799	-2.12341	-0.0185147	1.24609	0.218481	-0.132993	-0.56428	0.135658	0.0483993	0.606558	0.254569
Q96AY3	-1.85254	0.31807	-1.98605	-1.88176	-0.0174664	1.3989	0.314706	-3.25144	-2.30075	4.0942	2.75036	2.6941	1.68036
Q96DB5	-1.813	3.3239	-1.789	-5.61636	-0.0121002	3.49059	-0.151979	-5.30358	-1.63702	4.48277	3.03284	1.71607	0.942558
Q96EE3	-0.712631	-0.330883	0.708985	-2.20668	-0.0201679	0.963059	0.164795	-1.67569	0.54419	3.28476	2.13834	0.393476	0.15398
Q96FQ6	0.318412	-0.383371	4.94514	4.4068	-0.0122616	1.08874	3.98776	-0.77033	0.957388	2.41929	1.46788	1.35309	0.692117
Q96FW1	1.67917	0.175737	0.36142	-2.0591	-0.0181838	1.29637	0.244177	0.382806	0.117243	0.530502	0.217307	0.324396	0.123942
Q96HE7	2.03326	0.354789	-1.3799	-1.31661	-0.0165749	1.44125	0.546044	0.592007	-1.92595	0.697481	0.301049	1.77815	0.987173
Q96N66	-0.751082	-0.368804	-4.31306	-2.1714	-0.0202652	0.940393	0.173547	-1.69147	-4.48661	2.02085	1.16547	5.34766	3.62959
Q96P63	9.13005	8.88097	9.63445	7.3239	-0.000108708	9.49449	8.18367	-0.364446	1.45078	1.54819	0.824349	7.55478	4.95035
Q96P70	0.0588154	0.270914	-0.571892	-10.3703	-0.0198503	1.31887	-0.343085	-1.26006	-0.228808	1.04357	0.496103	0.567776	0.235383
Q96QA5	7.84173	9.1024	3.18454	4.61383	-0.000446569	8.79408	5.54573	-0.952356	-2.36118	4.99554	3.39214	4.23161	2.85121
Q99439	5.30145	-0.580123	7.92125	-1.60704	-0.0203255	0.826483	0.363124	4.47496	7.55812	5.03434	3.41868	34.4751	11.8338
Q99615	0.463624	-0.34914	-4.03246	-3.25089	-0.0210974	0.935149	-0.0909879	-0.471524	-3.94147	0.459892	0.184057	7.56304	4.9548
Q99832	-1.77423	0.153193	-1.13354	-1.67304	-0.0177941	1.29092	0.383	-3.06515	-1.51654	13.1881	7.35822	3.60302	2.38217
Q99961	-2.40718	-0.316093	-0.450105	-1.1659	-0.0187586	0.998566	0.572156	-3.40575	-1.02226	2.65798	1.65234	2.27116	1.35441
Q9BPX3	-2.56272	-0.324122	-1.8996	-1.53666	-0.0193285	0.983039	0.407681	-3.54576	-2.30728	3.87755	2.58936	3.37088	2.20464
Q9BY44	4.32197	0.107893	-3.17991	-2.33758	-0.0187235	1.24426	0.15256	3.07771	-3.33247	2.67696	1.66706	3.66227	2.42716
Q9BYT8	-5.48108	1.0812	-9.56307	-10.9198	-0.0170976	1.89616	-0.295541	-7.37723	-9.26753	9.99161	6.12754	25.1112	10.3376
Q9H0D6	-0.72367	-0.799798	-0.627088	-4.09766	-0.0230741	0.664784	-0.240792	-1.38845	-0.386297	3.64766	2.41608	1.1684	0.57293
Q9H0S4	0.200178	-0.877322	-1.60513	-5.1395	-0.0236191	0.617423	-0.330743	-0.417245	-1.27439	0.65691	0.280052	2.13103	1.24812
Q9H0U4	-1.04522	-0.867882	-2.88428	-3.04534	-0.0227499	0.637715	-0.0821235	-1.68294	-2.80216	1.8717	1.05522	4.94495	3.35741
Q9H307	-5.40514	0.012031	-1.89034	-3.73279	-0.0200612	1.16012	-0.145581	-6.56526	-1.74476	29.1866	11.0463	2.5564	1.57366
Q9H910	-5.48529	-0.329364	-0.702922	-2.99868	-0.0208589	0.950567	-0.0402583	-6.43586	-0.662663	19.6933	9.20013	1.00114	0.47073
Q9H9B4	-0.429716	0.709249	0.696783	-1.70543	-0.0158787	1.68366	0.404861	-2.11338	0.291922	3.43729	2.25562	0.420782	0.166204
Q9HB71	3.34383	-0.259527	-5.32648	-2.4373	-0.0201443	1.00308	0.100997	2.34075	-5.42748	3.58111	2.36549	6.77222	4.51355
Q9HCY8	7.60319	8.62582	8.02652	8.2366	-8.70265e-05	9.35609	9.02696	-1.75291	-1.00044	5.22222	3.54587	3.68011	2.44068
Q9NQW7	-0.997213	-0.327886	0.550824	-3.38581	-0.0211024	0.94669	-0.113453	-1.9439	0.664276	2.09033	1.21748	1.33408	0.679567
Q9NTJ3	4.38315	0.0659963	-3.36203	-2.76358	-0.0192581	1.20829	0.0369583	3.17486	-3.39899	5.89765	3.98519	4.5566	3.08555
Q9NUQ9	1.2697	0.769135	7.89646	-1.57173	-0.0154985	1.73193	0.461914	-0.462225	7.43454	0.300006	0.113641	9.98255	6.1236
Q9NVP1	-1.04483	0.225635	-3.46909	-1.93377	-0.0178595	1.33358	0.290349	-2.37841	-3.75944	2.70093	1.68566	5.72763	3.87723
Q9NY61	4.65676	-0.190486	-2.43688	-8.39805	-0.0214892	1.01551	-0.365442	3.64125	-2.07144	4.19377	2.82354	2.37097	1.43077
Q9NYF8	0.288644	-0.0552323	0.809049	-1.81206	-0.0187238	1.14788	0.316688	-0.85924	0.492361	2.97682	1.89994	0.96214	0.447754
Q9NZT2	-9.40193	-0.58952	-6.96285	-3.67593	-0.0221766	0.786992	-0.174768	-10.1889	-6.78808	33.4454	11.6902	16.5566	8.39639
Q9P0L0	-0.25722	1.86153	-2.31462	-1.23459	-0.0118059	2.57955	0.667789	-2.83677	-2.9824	4.7885	3.24898	5.87962	3.97382
Q9UHB9	9.16346	0.0156419	0.902	-2.35064	-0.0190694	1.1824	0.142958	7.98105	0.759043	8.88485	5.62394	0.543467	0.223553
Q9UHD1	-3.6791	0.382038	-3.99259	-2.17941	-0.0175783	1.43621	0.217892	-5.11531	-4.21048	5.12971	3.48352	6.13843	4.13511
Q9UHX1	-3.5572	-1.04879	-2.97234	-3.24306	-0.0234661	0.540204	-0.130704	-4.09741	-2.84164	5.00544	3.39892	2.54715	1.56651
Q9UJZ1	-0.102949	0.198508	-2.4089	-2.79667	-0.0188073	1.29703	0.0374218	-1.39998	-2.44632	1.28507	0.647497	2.81728	1.77601
Q9UK76	-0.186868	-1.32275	-3.19103	-6.2984	-0.0251693	0.390692	-0.402123	-0.57756	-2.78891	0.481546	0.194115	3.37321	2.20643
Q9UKY7	0.523357	0.476757	-1.68526	-1.73804	-0.0167252	1.51472	0.378076	-0.991364	-2.06333	0.918779	0.422603	3.34265	2.18293
Q9UL46	0.409498	0.304053	-2.59175	-2.00898	-0.0176667	1.38589	0.269137	-0.976391	-2.86089	1.6624	0.904363	4.3351	2.92649
Q9UNF1	-3.19896	-0.2734	-4.41933	-11.7839	-0.0218144	0.962972	-0.379006	-4.16193	-4.04032	6.21617	4.18277	24.0312	10.1311
Q9UNM6	-0.70168	0.190837	-1.70754	-2.18477	-0.0182673	1.30376	0.204306	-2.00544	-1.91185	2.36084	1.42299	1.66335	0.905036
Q9UNS2	1.86752	-0.178782	0.36061	-2.78011	-0.0201542	1.04832	0.0177601	0.819206	0.34285	1.02838	0.486979	0.95075	0.441107
Q9UQ80	4.14956	0.215681	4.12863	-1.92433	-0.017884	1.32699	0.293062	2.82257	3.83557	3.15771	2.04019	4.44011	3.00225
Q9UQB8	0.43708	-1.92544	-2.82494	-9.94754	-0.0268979	0.135743	-0.466775	0.301337	-2.35816	0.689433	0.296851	3.81123	2.53961
Q9Y263	-1.30173	0.0695931	2.99151	-4.03934	-0.0199849	1.19552	-0.180797	-2.49725	3.17231	3.58649	2.36959	4.02047	2.69583
Q9Y2A7	0.454427	0.632054	-1.2934	-3.32959	-0.0176449	1.59243	-0.0444348	-1.138	-1.24896	2.50426	1.53337	2.2384	1.32945
Q9Y2J2	0.625416	-0.455864	-0.504126	-3.79568	-0.0217658	0.864823	-0.183246	-0.239407	-0.32088	0.31193	0.118657	0.441229	0.175487
Q9Y2X3	-0.402773	0.316186	-2.25317	-1.74252	-0.0172997	1.40135	0.366347	-1.80413	-2.61952	2.08623	1.2144	2.90596	1.84491
Q9Y2Z4	0.893825	0.781101	-0.26274	-5.24263	-0.0178123	1.68388	-0.234639	-0.790053	-0.028101	1.6921	0.925455	0.106954	0.0377484
Q9Y3I0	2.51348	0.940597	2.06849	-1.70067	-0.0151023	1.85489	0.420324	0.658596	1.64817	0.686396	0.295271	1.16006	0.567699
Q9Y490	-0.466565	0.235857	-0.152801	-2.39904	-0.0183236	1.32995	0.142749	-1.79652	-0.295551	8.38009	5.37778	0.477446	0.192201
Q9Y4L1	4.81164	0.381967	-1.71243	-1.57999	-0.0168515	1.45217	0.434733	3.35947	-2.14716	4.47297	3.02583	1.2364	0.616076
Q9Y570	1.2637	0.72671	-0.992448	-3.71863	-0.0175285	1.6557	-0.0998006	-0.392001	-0.892647	0.685153	0.294625	1.71379	0.940933
Q9Y5J1	-0.325606	-2.33219	-0.395676	-9.83266	-0.0277869	-0.00300168	-0.482339	-0.322604	0.0866624	0.990781	0.464597	0.219023	0.0805857
Q9Y5K6	5.76218	0.391419	-1.33702	-1.71184	-0.0169927	1.45498	0.38287	4.3072	-1.71989	10.9083	6.51131	2.90971	1.84782
Q9Y696	-2.18823	-0.0150184	-7.64551	-2.28239	-0.0191114	1.16354	0.161287	-3.35177	-7.8068	2.93387	1.86659	9.21731	5.78022
Q9Y6C9	3.38695	0.542674	8.5676	-1.76522	-0.0165292	1.56109	0.371765	1.82586	8.19584	6.92883	4.60358	12.2229	7.01657
Q9Y6M1	1.17257	0.0450702	2.19438	-2.99002	-0.0195061	1.19083	-0.0151216	-0.0182628	2.2095	0.0227147	0.00776263	1.56182	0.8338
